# Supplementary material for: Developmental Pathways Pervade Stem Cell Responses to Evolving Extracellular Matrices of 3D Bioprinted Microenvironments
Source: Stem Cells Int. 2018 Mar 29;2018:4809673. doi: 10.1155/2018/4809673 (PMC5896227; doi:10.1155/2018/4809673)
Supplement: Supplementary 2 — Supplemental Table 2: contains FPKM data for all transcripts of all samples. [file 4809673.f2.xlsx]

## Sheet: Alignment
Sample	# aligned read pairs	% concordant alignment
2D/D28 S1		75
2D/D28 S2		75.9
2D/D28 S3		78.1
2D/D28 S4		75.3
2D/D28 S5		71.5
2D/D28 S6		72.6
2D/D0 S1		79.6
2D/DO S2		86.4
3D/BSA S1		83.7
3D/BSA S2		87.1
3D/BSA S3		86.2
3D/BSA S4		83.1
3D/BSA S5		86
3D/BSA S6		84.8
3D/FN S1		80.7
3D/FN S2		78.8
3D/FN S3		85.8
3D/FN S4		80
3D/FN S5		84.5
3D/COL1 S1		83.2
3D/COL1 S2		82.1
3D/COL1 S3		83.1
3D/COL1 S4		83.5
3D/COL1 S5		81.9
3D/LN S1		82.8
3D/LN S2		78.9
3D/LN S3		78.4
3D/LN S4		84.2
3D/LN S5		86

## Sheet: FPKM
Gene	5-Day0	7-Day0	5-S2	5-S3	6-S1	6-S3	7-S1	7-S2	7-S3	5-B1	5-B2	5-B5	6-B2	6-B3	7-B1	5-FN4	5-FN5	5-FN6	6-FN1	6-FN2	7-FN2	5-I2	6-I1	6-I2	7-I2	7-I4	5-LN3	5-LN4	5-LN6	6-LN3	6-LN4
1/2-SBSRNA4	0	0	0	0.76621	3.35966	4.34958	0	1.67729	0	0	0	0	0	1.3338	0	4.35218	0	0	3.35155	2.98198	0	0	0	0	0	0	0	0	0	0	0
A1BG	5.0639	0.59592	0.944252	0	0.441833	0	0	0.559873	0	0	0	1.16266	0	0	0	0	1.0209	1.48454	0	0	0	0	0	7.28486	1.06318	0	0	0	0	0.75918	0
A1BG-AS1	0	1.37006	0.18764	0	0	0.226392	0	0.242463	0.248522	0	0	0	0	0	0	0	0.411342	0	0	0	0.941413	0	0	0	0	0	0	0	0	0	0.298629
A1CF	0	0	0	0	0.0473012	0	0	0	0	0.129843	0	0	0	0	0	0.146745	0.166694	0	1.57837	0.498447	0	0	0	0	0	0	0	0	0	0	0
A2LD1	0	0	0.377779	1.37204	0.96812	0.709524	0.210359	0.890758	0.219089	0	1.35152	0.715478	0	0	0	0	0.452438	0.80154	0	1.05674	0.413492	0	0	0	5.94574	0	0	3.66392	0	0	0
A2M	0	0	0.993418	2.73393	5.24011	0	1.13497	0.368647	0.515865	3.33217	1.67309	0	10.0163	17.0046	0	5.61984	4.03445	0.750372	3.54895	7.72531	0	0.538697	126.481	2.13329	0.190785	0	15.3816	0	6.69294	40.6879	27.6736
A2ML1	0	0	0	0	0	0	0	0	0	0.309392	0	0	0	0	0	0	0	0	3.54292	0	0	0	0	0	0	0	0	0	0	0	0
A2MP1	0	0	0	0	0	0	0	0	0	0	0	0	0	0	0	0	0	0	0	0	0	0	0	0	0	0	0	0	0	0	0
A4GALT	5.42787	0	0	0	0	0.349223	0	0	0	0	0	0.866676	0	0	2.02983	0	0	0	0	0	1.02016	1.09348	0	2.65713	0	0	0	0	0	1.11753	0
A4GNT	0	0	0	0	0	0	0	0	0	0	0	0	0	0	0	0	0	0	0	0.618037	0	0	0	0	0	0	0	0	0	0	0
AA06	0	0	0	0	0	0	0	0	0	0	0	0	0	0	0	0	0	0	0	0	0	0	0	0	0	0	0	0	0	0	0
AAA1	0	0	0	0	0	0	0	0	0	0	0	2.97611	0	0	0	0.211761	0.571458	0.0647325	2.18004	0.146898	0	0	0	0	0	0	0	0	0	0	0
AAAS	2.96503	77.3148	112.141	58.932	74.0369	90.6077	70.9469	96.3522	88.063	0	20.7926	22.0002	16.6485	13.6416	12.933	11.7251	26.3777	49.0815	9.18307	22.2067	43.5402	25.2158	0	67.9489	0	0	11.3362	93.0507	0	29.9639	28.5863
AACS	1.48537	13.0334	0.615305	7.68783	6.92058	1.77706	4.91339	7.89186	6.17048	0	16.0349	61.8918	1.86101	0	0.626354	2.65089	5.93128	2.10288	0.900962	0.669925	7.77861	7.46189	4.33035	0.287939	8.39392	0	0	44.398	6.53508	0.286686	8.71931
AACSP1	0	0	0	0	0	0	0	0	0	0	0	0	0	0	0	0	0	0	0	0.498945	0	0	0	0	0	0	1.32168	0	0	0	0
AADAC	0	0	0	0	0	0.310264	0	0	0	0	0	0	0	0	0	0.846838	0	0	2.56774	0.578669	0	0	0	0	0	0	0	0	0	0	0
AADACL2	0	0	0	0	0	0	0	0	0	0	0	0	0	0	0	0	0	0	0	0	0	0	0	0	0	0	0	0	0	0	0
AADACL3	0	0	0	0	0	0	0	0	0	0	0	0	0	0	0	0	0	0	0	0	0	0	0	0	0	0	0	0	0	0	0
AADACL4	0	0	0	0	0	0	0	0	0	0	0	0	0	0	0	0	0	0	0	0	0	0	0	0	0	0	0	0	0	0	0
AADAT	0	0.388615	0.171695	2.37713	0.522065	0	0.644974	1.83498	0	0	0	0	1.8321	0	0	0	0.833362	2.7446	3.30883	2.5399	0	0	0	4.64165	0	0	0	0	0	3.61792	3.52337
AAGAB	0.569488	48.8448	1.14666	15.8896	13.3455	8.15406	3.4888	3.99025	6.3399	12.6432	4.42233	0	4.72627	6.38332	30.0881	16.8928	16.1314	15.5496	2.17524	7.82525	3.24833	2.51394	88.8603	1.11696	13.5828	4.94307	25.5508	0	0	0	14.8977
AAK1	0.388335	3.34905	0.0351182	2.20766	1.43754	0.397497	1.6725	0.616968	0.587246	13.8568	14.2173	7.32506	2.17085	7.46066	5.29707	2.36186	3.10621	2.50256	1.25427	1.88767	5.92723	3.61749	4.74938	4.64127	0.497654	11.9258	5.57904	0.282183	5.19826	6.38928	0.990819
AAMP	0.688178	0.737797	15.4341	27.8715	27.7509	63.1203	28.5535	39.049	18.6277	1.7316	0.699632	0	0.707413	0	0	1.01564	1.13611	0.369009	1.7712	1.27676	0	1.83774	0	12.702	1.9227	0	0	0	0	0.517646	4.09031
AANAT	0	0	0	0	0	0	0	0	0	0	0	0	0	0	0	0	0	0	1.48308	0	0	0	0	0	0	0	0	0	0	0	0
AARS	4.16489	52.2546	44.6912	123.876	88.4577	57.3766	32.869	39.7924	34.6449	13.6179	63.132	65.8648	22.4019	36.1078	53.8975	23.0761	34.5838	23.5863	6.29674	28.5634	80.4576	17.8123	63.6647	53.3345	66.0548	66.3073	32.6707	27.5731	0.534595	82.6635	57.8065
AARS2	0.416346	0.120239	0	0.33163	0.335507	0.607907	1.43832	0.190777	1.64878	0.572953	7.55876	0	0	0	0	0.33973	0.755476	0.371145	0	0.208322	0	0.301358	0	1.60529	4.61206	0	0.257536	0	0.351061	1.68242	1.73924
AARSD1	2.09655	56.1404	32.4775	54.3443	43.498	79.7056	71.6767	114.863	131.266	39.174	35.4499	44.1072	26.9861	36.5064	11.6427	21.9764	23.786	35.2946	29.2357	71.6152	3.89602	5.44295	26.1149	34.2487	15.489	0	33.5455	103.461	0	36.6757	3.69967
AASDH	0.343243	1.72197	3.36039	2.83841	3.97233	0.826386	1.21569	2.12485	1.08962	4.51447	0	2.84501	2.06543	1.80394	0	1.79691	4.40432	3.47534	1.63139	0.751141	0.853164	3.73953	1.06175	0	2.68629	0	2.16489	1.2331	23.3705	2.75563	15.1465
AASDHPPT	0.640576	23.7826	4.11741	8.15882	23.0785	11.0851	10.7392	17.2014	5.62548	1.03365	7.93209	0	19.138	10.4201	21.8577	21.2104	27.2367	38.0197	8.75884	13.0857	48.9111	58.0053	23.9714	5.02248	84.4827	11.6241	16.3101	22.8616	8.06403	13.5732	44.2015
AASS	0.338681	2.79854	0	4.00627	9.32653	1.23191	0.962609	1.86587	0.111989	14.5196	8.42333	7.90683	1.0979	4.52442	12.4107	2.42327	1.60718	2.10177	5.49486	6.45784	11.2045	9.59893	3.04792	1.00971	25.2595	9.0192	6.50808	11.9502	3.14985	8.15838	22.9748
AATF	7.69535	5.34609	0.953747	20.6149	21.3725	23.7251	12.0378	18.8366	24.4381	0	3.76908	0	7.84714	4.45022	3.89149	0	6.24846	9.97543	6.24731	17.8984	30.9908	9.96397	0	11.8928	34.1725	0	0	0	0	0	0
AATK	0	0	0	0	0	0	0	0	0	0	0	0	0	0	0	0	0	0	0	0	0	0	0	0	0	0	0	0	0	0	0
AATK-AS1	0	0	0	0	0	0	0	0	0	0	0	0	0	0	0	0	0	0	0	0	0	0	0	0	0	0	0	0	0	0	0
ABAT	0	0	0	0	1.52019	1.84168	1.42715	0.792984	0.224593	0	3.70714	0	9.31247	0	0	0.69125	0.437585	0.55472	8.5226	0	0	0	0	0	0	0	0	0	0	0	17.3421
ABCA1	0.202929	0	0.0481123	0.831001	9.65893	5.13613	2.0658	2.7637	1.02182	13.7171	5.12845	21.0235	1.55976	11.7239	31.7093	6.50332	7.09786	0.557268	1.23086	4.17363	36.2548	22.7034	37.2925	3.99681	36.0594	19.2588	17.687	67.6126	39.7811	10.7091	9.83856
ABCA10	0	0	2.24259	0	0	0	0.953805	1.16057	0.559974	0	0	0	0	0	1.11688	0	0	0.213077	0	0	0.41688	0	0	0	0	0.71795	0	0.400828	0	0	0
ABCA11P	4.47338	0	3.74902	2.63557	0.873925	0.576402	1.54225	3.79995	2.62035	1.52901	19.2076	4.64648	0	2.21282	0	0.894494	3.48267	3.46634	2.68364	0	2.79014	3.76085	0	0	0.675633	0	2.38656	0	0	0	0
ABCA12	0	0	0	0	0	0	0.188627	0	0	0.139366	0	0	0	0	0	0	0.0865742	0	0	0.276458	0	0.341354	0	0.334691	0	0	0	0	0	0	0.0835685
ABCA13	0.0191224	0	0	0	0	0	0	0.0210272	0	0	0	0	0	0.0554242	0.0615607	0.567652	0.182457	0	0.119611	0	0.138146	0.180548	0	0	0	0	0	0	1.65444	0.0638696	0
ABCA17P	0.147635	0	0	0	0	0	0	0	0	0	0	0	0	0	0	0.712546	0	0	0	0	0	0	0	0	0	0	0	0	0	0	0
ABCA2	1.40204	0	0	0	0	0	0.0871473	0	0.0890077	0	0	0	0	0	0	0	0	0	0	0	0	0	0	0	0	0	0	0	0	0	0
ABCA3	0.248485	0	0.155449	0	0	0	0	0	0	0	0	0	0	0.7906	0	0	0	0	0	0	0	0	0	0	0	0.226553	0	0	0	0	0
ABCA4	0	0	1.70674	1.5036	0.262162	0.486725	0.491808	0	0.901345	0	0	0	0	0	0.96568	0	0	0.14608	0.346482	0	0	0	0	0	0	0.145181	0	0	0	0	0
ABCA5	0.0261455	7.94864	0.0618371	0.558591	0.164248	0.146817	0.687943	1.02487	0.221912	0	0.996921	0.347477	0.233221	0.252639	4.05887	0.461528	0.0875527	0.509948	0.202905	0.322956	6.44399	0	1.92436	1.6749	5.47919	0	0	0	0.942648	0.164343	0
ABCA6	0	0	0	0	0.549903	0	0.788843	1.00777	0.277395	0	0	0	0	0.981587	13.3745	4.84266	4.84607	0.960658	3.11661	5.74452	10.7323	4.71881	4.074	0.862146	11.425	12.7386	0.272282	0	10.1675	0	7.27107
ABCA7	0	0	0	0	0	0	0	0	0	0	0	0	0	0	0	0	0	0	0	0	0	0	0	0	0	0	0	0	0	0	0
ABCA8	0	0	0.163552	0.22526	0.420618	0.394695	4.18895	4.2111	5.50941	0	0	1.50035	0.4055	4.99286	60.501	1.99942	2.08824	0.640677	0.360532	1.03158	20.5759	0.86867	0	1.27001	51.3514	24.325	0	0.430298	0	0	14.1943
ABCA9	0	0	0.0457655	0	0.76338	0	0.0525373	0.509607	0	0	0	0.411321	0	0.295549	12.3603	0.834612	1.39963	0.134985	0.933909	0.572962	1.2169	0	0.30613	0	6.3292	6.08316	0	0	0.319942	1.40064	1.31463
ABCB1	0	0	0	0	0	0	0.919936	0	0.095932	0	0	0	0	0	0	0.716005	0	0	2.09774	0.238953	0	0	0	0	0	0	0	0	0	0	0
ABCB10	41.4855	1.25643	0	1.72064	0.157461	0	0	0.773527	0.377849	0	1.85089	0	0	3.07456	18.7617	0.499244	1.97501	2.2676	0.693947	0.334681	0	0	0	0	16.5268	0	0	0	0	17.6262	0
ABCB11	0	0	0	0	0	0	0	0	0	0	0	0	0	0	0	0	0	0	0	0	0	0	0	0	0	0	0	0	0	0	0
ABCB4	0	0	0	0	0	0	0	0	0	0	0	0	0	0	0	0	0	0	0.696373	0	0	0	0	0	0	0	0	0.732086	0	0	0
ABCB5	0	0	0	0	0	0	0	0	0	0.319551	0	0	0.603615	0.257439	0	0	0.400891	0	0	0.494487	0	0	1.08715	0	0.599078	0	0	2.62776	0.563607	0	0
ABCB6	0	0	3.36084	0.693724	2.55135	0.450686	3.18155	0.635395	8.48128	0	0	0	0	0	0	1.06628	0.896726	0.596292	11.5443	0	4.28398	0	1.52845	0	0	0	7.07282	0	0	2.71188	0
ABCB7	3.82505	10.3006	24.8853	35.3567	28.0279	24.2214	9.27056	8.36225	6.0434	33.0411	15.8287	73.7628	9.45513	0	8.8214	32.7256	21.1928	22.705	4.18687	19.041	0	17.8513	4.44098	12.8277	0.846464	0	8.19276	37.5311	42.6467	0	1.16384
ABCB8	0	0	0.321171	1.43913	0.675534	0.179715	0.306185	0	0	0	0	0	0	0	2.52708	0	0.196472	0.12987	0	0.424693	0	0	0	0	0	0.234556	0	0	0	0	0
ABCB9	0	0	0	0	0	0	0	0	0	0	0	0	0	0	0	0	0	0	0	0	0	0	0	0	0	0	0	0	0	0	0
ABCC1	4.82907	1.39806	0.227852	4.87853	5.22151	4.19813	6.43612	2.12469	2.66681	0	1.29576	16.5885	1.83621	9.69234	42.4125	0.655167	0.740008	2.59648	1.12823	0.412538	28.0105	2.68273	2.23323	22.6414	14.2801	36.042	1.51784	0	9.93424	18.7191	15.6166
ABCC10	0.785785	0	0.209129	0	0.291985	0	0.858141	0.33815	0.963168	0	0	0	0	0	0	0.306979	0	0.335228	7.65086	0	0.118769	0.261397	0	0.621675	0	0	0	0	0	0	3.01991
ABCC11	0	0	0	0	0	0	0	0	0	0	0	0	0	0	0	0	0	0	0	0	0	0	0	0	0	0	0	0	0	0	0
ABCC12	0	0	0	0	0	0	0	0	0	0	0	0	0	0	0	0	0	0	0	0	0	0	0	0	0	0	0	0	0	0	0
ABCC13	0	0	0	0	0	0.110369	0	0	0	0	0	0	0	0	0	0.360233	0	0	0.493178	0.244047	0	0	0	0	0	0	1.57076	0	0	0	0
ABCC2	0	0	0	0	0.0754082	0	0	0	0	0	0	0	0	0	0	0	0	0	0	0	0	0.254039	0	0	0	0	0	0	0	0	0
ABCC3	0.192502	0	0.0697912	5.19868	2.23254	4.34844	0	0.437468	0	0	0	1.53831	0.41525	0	0	9.18241	1.27155	0	1.62055	0.188883	0	0.266433	0	0	1.13812	0	0.230872	0	0	4.97654	0
ABCC4	0.801476	1.20984	0	0	0.959458	4.90283	0.750925	0.736123	0	4.25203	3.67068	4.24448	0	3.10647	0	9.43313	2.44075	7.91669	9.08124	2.95494	15.742	4.79886	21.5549	5.32953	0	0	13.3658	7.06745	0	2.0693	26.4265
ABCC5	0.328879	0	13.7922	3.77375	13.0759	6.00135	10.5854	6.40194	5.50892	9.33594	0.703705	48.3889	2.61306	29.9885	0	16.9259	6.99993	6.74209	7.10991	4.58847	10.0006	3.55016	14.4322	19.2517	0.539282	0.655475	9.36803	5.18125	0	14.8235	0.474634
ABCC6	0	0	0	0	0	0	0	0	5.84166	0	0	0	0	0	0	0.341151	0	0	0	0.208638	0	0	0	0	0.401993	1.14525	0	0	0.335452	0	0
ABCC6P1	0	0	0	0	0	0	0	0	0	0	0	0	0	0	0	0	0	0	0	1.2038	0	0	0	0	0	0	0	0	0	0	0
ABCC6P2	0	0	0	0	0	0	0	0	0	0	0	0	0	0	0	0	0	0	0	0	0	0	0	0	0	0	0	0	0	0	0
ABCC8	0	0	0	0	0	0	0	0	0	0	0	0	0	0	0	0	0	0	0.599822	0	0	0	0	0	0	0	0	0	0	0	0
ABCC9	1.79636	1.25565	0.0560382	0.237139	0.357845	0.0838461	0.0321665	0.0702103	0	3.3399	0.131519	3.98095	0.676756	1.91009	1.86101	74.7303	53.5077	7.65747	27.2451	25.3354	3.92817	3.46178	9.7448	4.69813	3.84874	5.24162	9.73691	18.8616	19.1862	8.22708	1.70738
ABCD1	0.863893	0	0	0	0	0	0	0	0	0	0	0	0	0	0	0	0	0	0	0	0	0	0	0	0	0	0	0	0	0.285613	0
ABCD2	0	0	0	0	0	0	0	0	0	0	0.245549	0	0	0	0	0	0.267409	0	0	0	0	0	0	0	0.422134	0	0	0	0	0	0
ABCD3	0.56142	12.6564	0.497422	6.32986	3.28592	1.08235	1.52382	2.564	1.79533	5.49921	0	2.20033	3.1876	12.618	0.291412	11.8023	9.31331	5.47181	3.71961	2.34095	13.3726	0	3.36419	8.39159	1.49245	36.7619	0.361455	0	0	8.58464	23.6722
ABCD4	0.217628	1.32944	6.05502	3.12017	8.58836	10.1997	6.56497	9.44195	5.01076	18.9491	9.67307	0	4.63722	6.67882	0.334405	1.49184	2.98362	2.97718	0	4.86021	1.25211	0	14.3564	6.52331	3.30985	0.782843	28.6212	0	3.75901	8.04475	9.0321
ABCE1	35.1091	101.314	5.90663	34.6834	31.0679	14.4589	4.77304	5.95733	6.08654	12.4709	17.5124	40.5115	22.805	7.63084	18.2225	45.2881	42.4047	82.9313	10.9869	22.1483	49.6979	31.7702	37.5021	9.42235	30.0906	13.1178	26.9352	19.2257	1.22034	37.2215	37.1864
ABCF1	0	0	0	0	0	0	0	0	0	0	0	0	0	0	0	0	0	0	0	0	0	0	0	0	0	0	0	0	0	0	0
ABCF2	3.10856	87.234	45.3594	67.4464	88.382	71.4661	32.2922	27.2212	14.1649	40.19	101.79	80.7696	42.5897	80.895	49.6701	60.0734	46.8556	62.5574	8.89835	37.8718	62.577	85.8372	34.5464	77.5148	85.4313	177.499	112.191	0	26.9146	68.3863	12.5292
ABCF3	1.87986	5.20518	7.72212	22.615	42.6177	40.7877	7.62613	15.3945	8.89893	0	20.4399	1.21036	1.68447	5.47022	30.8823	7.34656	4.06511	5.49772	0	5.61293	13.8464	9.11311	8.73977	38.7618	3.73859	1.75012	3.73867	0	16.0867	35.2841	28.4106
ABCG1	0	0	0	0	0	0	0	0	0	0	0	0	0	0	0	0	0	0	0	0	0	0	0	0	0	0	0	0	0	0	0
ABCG2	0	0	0	0	0	0	0.0696304	0	0	0	0	0	0	0	12.5105	0	0	1.39861	0	0	0	0	0	0	0	0	0	0	0	0	0
ABCG4	0	0	0	0	0	0	0	0.215917	0	0	0	0	0	0	1.62931	0	0	0	2.73143	0.235832	0	0	0	0	0	0	0	0	0	0.184778	0
ABCG5	0	0	0	0	0	0	0	0	0	0.548868	0	0	0	0	0	0	0	0	0	0	0	0	0	0	0	0	0	0	0	0	0
ABCG8	0	0	0	0	0	0	0	0	0	0	0	0	0	0	0	0	0	0	0	0	0	0	0	0	0	0	0	0	0	0	0
ABHD1	0	0	0	0	0	0	0	0	0	0	0	0	0	0	0	0	0	0	0	0	0	0	0	0	0	0	0	0	0	0	0
ABHD10	1.65821	19.0606	0.379003	7.84286	13.8764	9.16581	2.14389	3.23712	3.30549	0	4.06655	0	7.19607	2.27709	0	10.5114	8.66818	16.7944	1.16658	7.3007	5.90246	5.26984	0	0.317717	27.4343	15.2819	2.57848	0	0	30.2857	17.5732
ABHD11	7.56001	10.2039	5.58094	0.585422	3.26754	4.56488	3.66473	4.73269	2.17909	0	12.2265	0	9.5141	2.02718	1.12543	5.94755	1.10513	3.73428	3.37172	1.25546	16.827	10.7337	0	0	0	0	17.87	0	2.11238	0	4.26065
ABHD11-AS1	43.6139	0	0	0	0	4.84069	0	0	0	0	0	0	0	0	0	0	0	0	0	0	0	0	0	0	0	0	0	0	0	0	0
ABHD12	327.465	0	15.7827	10.5678	6.78487	0	3.89406	0.66072	7.88049	0	2.39594	0	0	0	0	1.10105	0	2.42264	11.8926	1.39109	0	1.39967	0	10.8395	0	7.89338	0	0	3.72773	0	0
ABHD12B	0	0	0	0	0	0	0	0	0	0	0	0	0	0	0	0	0	0	1.37814	0.628127	0	0	0	0	0	0	0	1.48849	0	0	0
ABHD13	0.302883	0.265888	0.586121	0	0.0809155	0.286378	0.631694	0.272835	0.942979	0	0.491939	0	0.192929	0	1.78615	3.74274	1.50364	0.975921	0	0.9171	0	1.6813	0	0	0	7.09034	0	8.21836	0.401708	0	0.76798
ABHD14A	31.8621	0	9.31541	3.61231	5.6584	13.3227	2.06067	3.44819	7.81811	0	0	0	1.15881	0	5.69693	1.70788	0	0.647728	2.9838	5.45497	0	0	4.69156	3.57488	0	0	44.8007	0	0	0	0
ABHD14A-ACY1	0	0	0	0	0	0	0	0	0	0	0	0	0	0	0	0	0	0	0	0	0	0	0	0	0	0	0.00178136	0	0	0	0
ABHD14B	1.34581	0	17.6199	8.66234	2.86429	8.86561	1.18762	1.91331	5.89271	0	2.5285	0	1.96692	0	0	2.14484	2.33144	0.520055	0	4.86076	0.501564	0	7.04846	0	0	0	0.562685	0	0	2.02966	0
ABHD15	0.377851	0	0	0.139853	1.35909	0.150145	2.1884	3.15112	0	0	0	0.439391	0	0	0.3372	0	1.46446	1.57886	4.81255	8.06785	0	0.524024	0.598829	0	0.740325	1.14264	0.444287	1.50771	1.93053	0	0.487358
ABHD16A	0	0	0	0	0	0	0	0	0	0	0	0	0	0	0	0	0	0	0	0	0	0	0	0	0	0	0	0	0	0	0
ABHD16B	0	0	0	0	0	0	0	0	0	0	0	0	0	0	0	0	0	1.20569	0	0	0	0	0	0	0	0	0	0	0	0	0
ABHD2	7.6955	5.48617	3.72969	7.35711	11.9072	9.21493	3.26881	3.51852	1.48531	0.825106	0.610235	8.77733	13.3412	1.15027	1.78224	23.9602	9.56077	3.03584	11.705	8.4503	6.77438	8.69314	5.44501	8.41153	0.830041	4.36714	13.1222	24.2625	17.4807	21.5189	10.4197
ABHD3	0	0.302554	0	1.69696	0	0	0.335833	0	0	0	0	0	0	0.821105	0	0.576965	0	1.67116	0	0.401562	0	0	13.3989	0	0	0.925221	0	0	0	0	0
ABHD4	0.290938	5.06248	20.2986	43.1956	67.5693	87.9682	52.4721	49.4997	38.2924	58.3894	33.8619	78.5326	16.7554	105.586	155.286	37.8587	38.1259	22.8802	12.8231	51.3487	49.9753	94.3632	81.1696	2.34337	32.2542	0.690613	14.7226	16.6825	105.525	17.7593	15.1038
ABHD5	0.0422155	5.35168	2.38518	3.21135	4.02129	6.99569	3.12054	2.08216	2.29719	0	1.75001	4.5913	6.04059	5.22058	1.25824	2.53055	4.53181	3.06995	3.69731	1.74643	5.19233	4.89487	0.353471	13.5322	15.1283	0	22.3839	0	0	16.3681	6.07158
ABHD6	0	4.8208	14.5255	3.05612	2.78835	0	1.91071	0	0	0	0	0	0	1.23638	0	0	1.61163	0	0	0.466583	7.15615	0	10.9012	0	0	0	1.79698	0	0	0	0
ABHD8	0	0	0	0	0	0	0	0	0	0	0	0	0	0	0	0	0	0	0	0	0	0	0	0	0	0	0	0	1.72518	0	0
ABI1	5.13545	13.016	10.0545	40.6528	39.6327	27.7581	12.6488	15.7934	8.96968	27.5714	30.9839	38.761	46.7507	19.5665	23.3332	17.4094	24.4626	35.951	5.15705	39.3313	30.3252	27.4869	16.019	19.9201	21.25	71.1633	12.2061	67.2941	44.6362	37.4452	15.9254
ABI2	0.319475	5.59745	5.60994	4.59325	4.161	4.17692	3.11753	3.14393	2.46108	23.5328	5.2804	23.7973	3.4127	8.45293	12.5097	4.48946	5.53084	6.06319	5.25595	4.62025	10.1191	0	1.23742	0	6.60426	5.02699	4.28105	3.45945	4.88011	5.81396	11.2458
ABI3	0	0.734382	0	0	0	0	0	0	0	0	0	0	0	0	0	0	0	0.42348	0	0	0	0	0	0	0	0	0	0	1.11898	0	0
ABI3BP	75.7909	14.1979	19.1773	21.3051	2.05858	1.26475	0.559101	0.150869	0	29.3145	16.2858	16.6725	4.47476	9.46253	4.98865	15.3183	14.6278	100.479	4.01784	7.74917	18.0013	14.5805	2.77368	50.332	7.86757	8.14633	4.35286	1.71212	1.50854	33.6389	32.5469
ABL1	3.28158	0	3.55014	3.5492	4.31079	1.83649	1.62337	3.83613	3.71543	0	0.248688	0	0	0	1.42489	1.04817	3.79284	0.782771	0.655585	5.98243	0.153221	0.658101	0.340015	0.776625	1.61775	0	1.67117	0.460031	0	1.96063	1.2281
ABL2	2.13083	10.4312	0.121171	4.11689	4.46919	1.05162	1.94641	2.76819	3.99736	3.75759	1.59279	3.10924	0.379751	0.127426	0.48472	2.06533	2.62295	3.95265	3.15332	1.49758	21.5857	6.55334	4.17344	0.993559	8.91925	0.515458	2.93641	3.82611	7.10027	5.38452	5.95327
ABLIM1	0	0	0	0.637687	0.194097	0.105492	3.12268	4.04805	1.62496	0	12.6719	0	0	9.58716	62.4995	1.45283	0.525616	0.437025	1.16942	4.36624	27.7378	0.175754	0.712928	14.5473	30.3984	38.423	0	0	0.682246	2.55196	5.88177
ABLIM2	0	0	0	0	0	0	0	0	0	0	0	0	0	0	0	0	0.694964	0	3.08764	0.384389	0	0	0	0	0	6.53622	0	0	0	0	0
ABLIM3	0.837779	0.554802	1.957	2.23496	1.25369	1.45937	2.0745	4.62535	1.68447	0	0	0	4.56702	0	0	0	0.190198	0.856833	0	0	18.0097	1.92889	0	0	0.68462	0	0	0.455562	0	0	0
ABO	0	0	0	0	0	0	0	0	0	0	0	0	0	0	0	0	0	0	0	0	0	0	0	0	0	0	0	0	0	0	0
ABP1	0	0	0	0	0	0	0	0	0	0	0	0	0.505697	0	0	0	0	0	0	0	0	0	0	0	0	0	0	0	0	0	0
ABR	1.765	5.84148	0.640273	0.311045	2.39076	0.922272	2.14919	2.70435	3.94054	0	0.209811	0.225233	2.38216	0	1.41832	0	2.99939	0.466323	12.1218	0.988629	3.08295	0.281909	0	1.14176	2.59897	1.55785	0	0	3.64497	4.81726	7.09486
ABRA	0	0	0	0	0	0	0	0	0	0	0	0	0	0	0	0	0	0	0	0	0	0	0	0	0	0	0	0	0	0	0
ABT1	0.704607	18.4453	12.2399	28.4051	23.9617	20.3375	34.0016	25.1064	31.1338	0	0	37.4202	29.002	0	21.1437	10.5671	9.72946	11.1987	5.21815	6.95779	17.2245	0.664236	34.0694	50.4653	0.947391	0	0	29.745	0	0	33.4753
ABTB1	0	0	0	0	0.301624	0.974194	0	0	0.744883	0	0	0	0	1.15845	0	0	0	0	0	0.718918	0.469451	0	0	0	0	0	0	0	0	0.541244	0
ABTB2	0	0	0	0	0	0	0.118123	1.04989	0	10.7605	0	7.01994	7.57729	0	0	0	0	0.631006	0	0	0	3.62271	0	0	0	0	0	0	0	0	0
ACAA1	0.870635	0.501299	10.1929	6.0637	3.55458	10.5691	3.90767	4.56149	11.8828	1.17655	8.83956	0	0	0	0.78858	2.85555	4.70709	2.0884	22.088	3.46093	2.36961	6.41386	26.0289	28.8872	0	0	0	14.1612	0	1.67668	2.27419
ACAA2	6.77556	5.54429	123.013	114.857	181.498	203.356	135.333	109.463	100.479	65.6575	35.0459	53.4557	84.7082	59.6341	25.3761	49.2449	92.0324	138.487	67.5389	126.74	64.6097	61.303	73.4234	66.9576	20.6384	0	5.9488	176.498	54.4171	64.4167	70.6417
ACACA	0.284349	0.106748	0.0264751	0.716641	2.54099	0.629223	0.131142	0.613412	0.136574	0.107454	0	0	5.82427	0.470648	3.144	0	0.472205	0.331931	2.20096	0.397188	2.23931	1.71269	0.994155	2.09264	1.13213	0	1.70178	0.64569	0.153174	0	3.37629
ACACB	0	0.148326	0	0.14285	0	0	0.810015	0	0	0.165686	0	0	0	0.306535	0	0	0	0.0717299	0	0.596463	0	0	0	0	0.124849	0	0	0	0.205789	0	0
ACAD10	0.609934	0.604178	0.799513	3.20612	5.3976	2.4704	0.862385	0.551512	1.0192	0	0	0	0	0	0	2.73663	1.9663	0.704375	0	0.492499	0	0	0	0	0	1.94809	0.618415	0	0	0	13.4676
ACAD11	0.212816	0	4.69051	17.9057	9.70574	4.8158	3.40878	4.53812	3.9683	2.49002	0	0	10.2973	0	1.23531	2.04273	6.87891	4.72831	2.07378	6.88863	2.64869	0	0	0	1.86088	0	0.652355	0	0	13.1725	3.1045
ACAD8	0.283602	0	5.32475	2.1073	11.4139	0	3.34659	4.56319	1.83921	11.753	4.87316	24.751	0	0	9.62427	9.19503	0	5.42561	4.62933	6.41267	12.7883	0	0	0	2.41216	0	0	44.6084	5.94466	12.7382	6.36138
ACAD9	1.03714	7.28078	16.1488	20.0405	10.785	24.2478	13.065	2.64265	10.3507	0	0	8.52382	15.3874	2.00456	0	0	2.45992	5.36811	1.22314	2.7888	8.02398	0	0	54.2166	6.9516	26.8099	1.18381	0	0	22.8085	0
ACADL	0	0	0	0	0	0	0	0	0	0	0	0	0	0	0	0	0	0	0	0	0	0	0	0	0	0	0	0	0	0	0
ACADM	3.53523	18.8471	11.8951	42.1694	31.1016	20.6033	16.1338	28.2588	15.8801	5.0151	47.5462	35.0701	40.3868	37.6601	56.2539	25.4083	64.2449	53.7386	14.4776	38.4436	21.874	32.6363	20.4439	8.06543	36.0304	46.5392	32.3061	15.1516	66.2387	7.09567	32.1263
ACADS	1.23576	0	0	0	0	0	0	0	0	0	0	0	0	0	0	0	0	0	0	0	0	0	0	0.6846	0	0	0	0	0	0	0
ACADSB	0.671997	7.23585	2.40326	2.00507	2.48735	2.58556	0.66645	0.62042	0.108364	1.80213	6.49571	9.64789	0	0.164423	3.62242	0.66949	5.58389	4.10948	0.915162	3.02967	0.946103	1.29557	10.5252	0	13.6993	1.05667	5.90274	0	0	13.3087	15.6523
ACADVL	11.4585	0.353902	33.4435	18.6669	17.7424	43.2995	44.7035	40.2796	37.9067	0	0	1.49152	35.0344	27.2057	13.5349	18.3747	2.18195	6.95442	28.6768	7.73344	1.6919	0	4.95574	70.9237	17.134	10.9279	0	1.27332	3.18749	44.1075	2.01039
ACAN	0	0	0	0	0.0422252	0	0	0	0	0	0	0	0	0	0.973969	0	0	0	0.313315	0	0	0	0	0.442646	0	0	0.122472	0	0	0	0
ACAP1	0	0	0.598017	0.426778	0	0	0.249523	0.247762	0	0	0	0	0	0	0	0	0.501142	0.337352	3.06035	0	0	0	0	2.7367	0	0	0	0	0	0	0
ACAP2	0.685397	2.20719	0.167851	1.5086	2.97561	1.13002	0.592705	0.655909	1.26302	2.57147	17.0114	16.0134	3.13714	5.39586	16.4226	13.2755	10.3138	4.05809	3.27122	4.65818	3.6629	12.6752	7.80584	4.90016	13.1872	3.46087	8.01006	4.10578	4.81339	0	11.3843
ACAP3	2.79851	0	0	0	0	0	0	0	0	0	0	0	0	0	0	0	0	0.29246	0	0	0	0	0	0	0	0	0	0	0	0	0
ACAT1	4.90663	15.407	15.6511	36.2349	66.1959	102.52	38.0365	38.8174	29.3047	0	41.4901	14.8778	33.4755	15.5098	23.1583	67.286	34.2496	67.4905	11.656	76.6794	0	5.31417	59.8587	7.57012	3.74946	0	39.3993	0	37.5734	25.0662	32.8654
ACAT2	6.63174	116.412	58.693	66.128	56.547	61.3052	52.0697	19.3	61.4622	10.6373	10.117	9.84722	61.5932	30.6804	16.6118	39.1878	49.7192	105.42	20.9173	54.2896	38.4307	26.7835	0	6.18835	17.9782	51.9331	31.0207	11.379	37.3956	13.7262	68.1852
ACBD3	78.0672	6.46087	13.2724	18.4613	19.8515	11.638	7.4708	5.84696	3.98038	56.0228	23.0436	26.4137	20.5153	22.1058	14.224	18.8218	16.1376	22.5095	15.6548	22.4583	16.8097	22.6675	32.9799	27.4709	34.8876	1.7452	25.5096	72.0753	15.0812	19.9897	5.3473
ACBD4	0	0	0	0	0	0	0	0	0	0	0	0	3.91724	0	0	1.23986	0.816888	0	0	0	0	0	0	0	0	0	0	0	0	0	0
ACBD5	0.212372	11.7817	1.10199	1.80563	2.2865	3.37125	1.11604	1.33159	0.678368	0.620583	0	2.52167	2.82275	1.29492	21.206	5.39142	3.06097	9.37849	2.38309	9.23272	0	0.827901	0	11.0334	4.14485	0.275287	1.76874	1.85201	1.12003	0	22.8356
ACBD6	6.18084	21.5169	31.63	37.286	24.0328	35.2059	37.0411	74.7787	72.3666	0	14.5204	69.5932	10.4793	0	146.6	26.8472	27.2437	7.33274	77.1647	12.1027	39.2331	33.2703	0	5.68889	3.00715	7.28713	2.37311	0	0	2.65579	16.2319
ACBD7	0.0855372	0	0	0	0.0923132	0	0.0717435	0	0.0758689	0.264219	0	0	0.233538	0.609569	0.217014	0	0.327134	0.185402	5.70916	0.198773	0	0	0	0	0.228189	1.78062	0.864521	0.962492	2.15276	0.714291	0
ACCN1	0	0	0	0	0	0	0	0	0	0	0	0	0	0	0	0	0	0	0	0	0	0	0	0	0	0	0	0	0	0	0
ACCN2	0	0	2.40149	0.190606	0.686427	0	0.101798	0.103705	0.316495	0	0	0	1.02457	0	0	0.775021	0.215545	0	0	0	0	0	0	7.17077	0	0	0	0	1.6743	0	0
ACCN3	0	0	0	0	0	0	0	0	0	0	0	0	0	0	0	0	0	0	0	0	0	0	0	0	0	0	0	0	0	0	0
ACCN4	0	0	0	0	0	0	0	0	0	0	0	0	0	0	0	0	0	0	1.30878	0	0	0	0	0	0	0	0	0	0	0	0
ACCN5	0	0	0	0	0	0	0	0	0	0	0	0	0	0	0	0	0	0	0	0	0	0	0	0	0	0	0	0	0	0	0
ACCS	0	1.14106	0	2.13951	1.61325	0.834078	0.224526	2.50942	0.940717	0	0	0.556145	0	0	0	0	1.29939	0.570903	0	1.45676	0	0	0	0	0	0	0	0	1.61223	0	9.17435
ACCSL	0	0	0	0	0	0	0	0	0	0	0	0	0	0	0	0	0	0	1.28938	0.490183	0	0	0	0	0.517474	0	0	0	0	0	0
ACD	0.904892	0	0.713679	0.251459	0.762337	1.06031	1.72981	0.601901	2.09519	0	0	0	0	0	0	0.9095	0.503237	0	0	0	0	0	3.62662	4.84058	0	0	0	0	0	5.74481	0
ACE	0	0	0	0	0	0.310122	0	0	0	0	0	0	0	0	0	0	0	0	0	0	0	0	0	0	0	0	0	0	0	0	0
ACE2	0	0	0	0	0	0	0	0	0	0	0	0	0	0	0	5.12388	0	0	0	0	0	0	0	0	0	0	0	0	0	0	0
ACER1	0	0	0	0	0	8.13978	0	0	0	0	0	0	0	0	0	0	0	0	0	0	0	0	0	0	0	0	0	0	0	0	0
ACER2	0	0	0	0	0	0	0	0	0	0	0	0	0	0	0	0	0	0	0	0	11.5749	0	0	0	0	0	0	0	0	7.21551	0
ACER3	0.280915	0	0	0.670003	1.94488	0.798135	0.364737	0.0664808	0.127001	0	0	3.17541	1.02738	3.25853	2.75695	0.971722	1.3749	0.850875	4.24612	0	0	0	10.2958	0.623927	0	0	0	0	0	0	6.17354
ACHE	0	0	0	0	0	0	0	0	0	0	0	0	0	0	0	0	0	0	0	0	0	0	0	0	0	0	0	0	0.84369	0	0
ACIN1	2.30522	11.0227	4.18601	6.20576	3.76184	4.55731	8.82155	7.83746	8.74559	20.0954	4.82185	0.346203	2.0757	11.5281	11.7671	2.3099	11.0829	4.4788	17.0364	5.98017	0	6.50347	3.44002	21.5702	0.64284	7.33398	17.9722	0.596436	3.26204	3.27781	0.392582
ACLY	7.37278	70.3883	33.4748	91.4995	106.286	91.5332	43.1697	36.8951	45.0179	99.1009	94.5428	49.4513	38.5414	71.1773	42.1615	27.8284	27.8289	48.0136	10.1295	47.6923	42.5268	44.5734	98.4158	70.4283	73.1229	71.5027	41.0012	61.1266	56.7699	76.8554	35.7417
ACMSD	0	0	0	0	0.569449	0	0	0	0	0	0	0	0	0	0	0	0	0	0	0	0	0	0	0	0	0	0	0	0	0	0
ACN9	0.468237	1.98613	14.9615	6.10088	6.62522	11.2735	19.0411	11.9299	11.2637	9.87276	3.64559	25.8913	23.8791	48.6589	0	21.2429	7.96301	17.8722	16.7686	9.04899	2.27177	20.6096	23.7392	0	17.1235	32.7238	46.4407	0	62.8191	3.87364	20.0192
ACO1	3.9881	9.49282	16.7124	28.8361	35.1887	14.2405	6.48433	5.30578	13.0222	0.849394	8.36849	1.25277	0.375405	15.7491	43.8029	21.508	18.438	13.515	19.9259	14.3363	78.9787	10.6126	6.49368	1.44433	0.73199	0	33.9123	29.022	2.55344	12.8062	11.8827
ACO2	3.87101	15.698	21.2736	39.3815	56.449	81.14	25.5888	35.8392	34.3778	12.1199	10.5479	2.43879	0.490429	0	13.072	6.23532	23.4069	22.6345	2.47311	7.81943	2.67741	8.63302	0	8.8047	16.0731	0.500613	0.526632	33.4471	7.23733	12.6442	10.8627
ACOT1	0	0	0.753764	0.866292	0	0.912509	1.40448	0.474412	1.45163	8.27059	4.22687	0	1.94751	5.26909	0.87915	2.87179	0	1.03413	0	0	0	0	0	3.13662	4.87246	0	2.22954	0	0	0	0
ACOT11	0	0	0	0	0	0	0	0	0.170591	0	0	0	0	0	0	0	0	0	0	0	0	0	0	0	0	0	0	0	0	0	0
ACOT12	0	0	0	0	0	0	0	0	0	0	0	0	0	0	0	0.655291	0	0	0	0	0	0	0	0	0	0	0	0	0	0	0
ACOT13	1.73083	12.4636	14.7325	6.62983	7.06443	11.9673	12.3716	13.2124	24.6714	0	14.843	11.9053	18.2165	14.184	6.96595	13.7337	13.0301	7.76731	30.5659	9.44094	8.19439	21.4072	9.44018	8.48392	6.48816	10.6001	17.1137	15.0612	18.7428	19.3086	8.16915
ACOT2	0.728681	0	1.70104	0.842987	0.421426	0.309859	4.77489	1.5104	3.85503	0	11.3613	0	9.60902	7.39585	2.9127	0	0.48005	1.33785	2.85028	0	0	0	0	4.40814	9.49206	0	0	13.7659	0	0.713724	0
ACOT4	0	0	0	0	0.964361	0	0.469698	0	1.46809	0	0	0	0	0	0	0	0	0.517443	0	0	0	0	0	13.5537	0	0	0	0	0	0	5.05029
ACOT6	0	0	0	0	0	0	0	0	0	0	0	0	0	0	0	0	0	0	2.79855	0	0	0	0	0	0	0	0	0	0	0	0
ACOT7	31.8893	15.6458	40.0944	55.7686	52.5568	40.9575	17.3511	29.1643	40.5895	0	36.8463	0	0	38.4353	0	0	2.82408	8.54494	11.5155	24.3635	25.7239	6.04266	0	13.2411	6.3495	0	9.96485	0	0	42.912	0
ACOT8	3.72565	15.861	24.5457	17.0949	18.2783	11.984	11.3684	25.0455	30.8635	0	0	2.28092	0	0	13.5409	0	4.46236	2.94109	38.594	3.00456	0	1.44252	0	29.9931	9.2112	65.4974	2.45611	0	0	0	0.631698
ACOT9	0	209.723	77.3221	160.514	166.226	155.638	216.026	267.816	165.427	6.833	30.3875	77.5149	14.2869	57.5264	78.3098	29.1838	51.9012	99.0362	14.2946	61.748	121.579	20.1826	1.33337	136.835	37.858	93.4199	21.6208	0	45.3431	131.088	35.4441
ACOX1	0.405919	10.3443	2.92949	7.20479	7.60666	3.39495	2.09004	2.99536	2.35308	3.37744	7.90435	2.50761	1.14593	3.4929	0.792331	1.83837	4.54714	4.06683	1.37125	4.29478	6.98429	8.42166	14.8888	9.12925	8.98246	7.66196	4.97655	11.4418	3.78868	5.9932	13.37
ACOX2	0.36234	3.02067	14.7663	14.8324	12.2154	21.0418	3.4115	1.35973	0.174625	0	0	16.8077	0	12.4085	0	0	0.318686	2.56793	0	7.4747	7.43798	5.06104	14.5785	0	0	0	0	14.1988	2.35796	26.252	25.3786
ACOX3	0.393434	3.01066	0.210612	0.685906	7.49397	10.1293	1.75406	1.26839	0.526858	0	0	0	0	0	1.55269	0	0	1.60741	1.44519	0.541768	0	0	0	0	11.0361	0	0	0	0	6.08191	3.12661
ACOXL	0	0	0	0	0	0	0	0	0	0	0	0	0	0	0	0	0	0	0	0	0	0	0	0	0	0	0	0	0	0	0
ACP1	9.11587	100.16	235.15	184.673	153.819	256.929	207.496	224.424	246.453	103.596	125.52	261.422	60.953	211.779	95.0099	100.914	68.3581	143.27	86.4696	162.155	221.713	98.158	53.0457	89.1949	108.626	115.4	138.23	184.74	48.5793	183.597	96.1259
ACP2	0.968676	0	0.550482	8.31601	11.2061	7.93103	6.75598	8.81179	23.2321	0	0	0	0	0	0	3.0965	0	1.14931	0	1.4693	0	0	0	0	0	2.71217	0.587622	3.86182	0	10.7045	0
ACP5	0	0	0	0	0	0.35258	0	0	0	0	0	0	0	0	0	0	0	0	2.08786	3.63792	0	0	0	0	0	0	0	0	0	0	0
ACP6	0	5.83955	11.2616	3.40322	1.79962	0	1.09244	0	0	0	0	0	0	0	0	0	1.31989	0	0	0	0.55492	0	0	0	0	0	0	0	0	4.74702	0
ACPL2	0.118043	6.90599	1.90686	1.64843	4.32429	4.0245	2.50635	1.33483	1.18158	0	19.7313	18.8188	3.55384	0	43.5605	9.44837	4.05113	3.3596	0.639557	10.806	18.6547	0	0.611142	8.14436	28.5643	25.7906	0	0.714725	0	0	0.242036
ACPP	0	0	0	0	0	0	0	0	0	0	0	0	0	0	0	0	0.206541	0	0	0	0	0	0	0	0	0	0	0	0	0	0
ACPT	0	0	0	0	0	0	0	0	0	0	0	0	0	0	0	0	0	0	0	0	0	0	0	0	0	0	0	0	0	0	0
ACR	0	0	0	0	0	0	0	0	0	0	0	0	0	0	0	0	0	0	0	0	0	0	0	0	0	0	0	0	0	0	0
ACRBP	0	0	0	0	0	0	0	0	0	0	0	0	0	0	0	0	0	0.736365	0	0	0	0	0	0	0	0	0	0	2.11494	0	0
ACRC	0	0	0	0.680875	0.761139	0.372021	0	6.44714	0.172769	0	0	0	3.17307	0	0	2.23957	0	0	0	0	0	0	0	0	3.5676	0	0	0	0	0	3.13372
ACRV1	0	0	0	0	0	0	0	0	0	0	0	0	0	0	0	0	0	0	0	0	0	0	0	0	0	0	0	0	0	3.35474	0
ACSBG1	0	1.50582	0	0.146112	0.151107	0	0	0	0	0	6.62727	0	0	0	0	0	0.31719	0	0	1.43713	0	0.517153	0	0	0	0.401418	1.76488	2.17768	0	0	2.06492
ACSBG2	0	0	0	0	0	0	0	0	0	0	0	0.945168	0	0.335126	0	0	0	0	0	0	0	0	0.661018	0	0	0	0	0	0	0	0
ACSF2	0	0	4.05228	3.71313	1.26411	1.3252	4.32267	3.49325	3.41347	0	0	0	0	0	0	1.3589	2.26189	0.252695	19.2158	0	0	0	0	0	0	0	14.8534	0	0	0	0
ACSF3	0	0	0	0	0.151106	0.208948	0	0	0	0	0	0	0	0	0	0	0	0.33303	0	0	2.77968	0	0	0	0	0	0	0	0	0	0
ACSL1	0.580282	0.175892	0	0.419572	14.4864	7.30769	0.684771	1.35153	3.25543	2.93352	0	12.6497	5.55038	0.727756	0	7.52159	7.79726	3.52774	9.56838	5.23531	0	0.404851	38.2789	6.03763	3.73056	0	3.8226	0.585906	18.1013	1.8911	1.55146
ACSL3	0.650996	1.38231	7.47936	3.02231	4.65435	0.299169	2.0014	2.29114	1.18348	6.99043	4.39402	13.8685	0.518628	0.47109	0	18.5126	10.4316	5.862	4.71477	7.7475	5.41016	0	0	11.5223	4.31284	3.47437	7.57281	8.49101	0	9.05268	0.768237
ACSL4	3.25294	44.9306	5.71614	7.00856	21.2962	13.1395	5.49879	3.37796	1.95476	49.4927	6.4628	52.533	15.6539	2.31075	24.7244	5.64905	17.4883	9.39184	16.8071	10.0904	13.3065	6.18063	8.47074	11.3177	8.6758	12.3012	11.638	9.78987	102.116	4.07373	13.8168
ACSL5	0	0	0.167937	2.03043	0.741756	0	0	0	0	0.34907	0	0	0.608844	0	0	0.788811	4.98769	0.129052	1.22613	1.03372	0	0	0	0	0	0	0	0	0	22.1357	0
ACSL6	0	0	0	0	0.0620369	0	0	0.048526	0.0469257	0.17925	0	0	0.160286	0	0.311426	0.394507	0.336542	0	1.37337	0.397795	0	0	0.29432	0.125368	0	0.153391	0.200444	0	1.22086	0.168779	0.115114
ACSM1	0	0	0	0	0	0	0	0	0	0	0	0	0	0	0	0	0	0	0	0	0	0	0	0	0	0	0	0	0	0	0
ACSM2A	0	0	0	0	0	0	0	0	0	0	0	0	0	0	0	1.00688	0	0	0	0	0	0	0	0	0	0	0	0	0	0	0
ACSM2B	0	0	0	0	0	0	0	0	0	0	0	0	0	0	0	0	0.330817	0	0.94217	0.754998	0	0	0	0	0	0	0	0	0	0	0
ACSM3	0	0	0	0	1.21125	3.83766	0	0	0	0	0	0	0	0	0	0	0	0	0	0	0	0	20.8645	0	0	0	0	0	0	0	0
ACSM4	0	0	0	0	0	0	0	0	0	0	0	0	0	0	0	0	0	0	1.26787	0	0	0	0	0	0	0	0	0	0	0	0
ACSM5	0	0	0	0	0	0	0	0	0	0	0	0.545911	0	1.17184	0	0.750093	0	0	2.5532	0.472971	0	0	0	0	0	0	0	0	0.811744	0	0
ACSS1	0	0	0	0	0	0	0	0	0	0	0	0	0	0	0	0	0	0.30647	0	0	0	0	0	0	0	0	1.15259	0	0	0	0
ACSS2	0.706718	3.90589	2.89709	7.87325	0.932156	2.56737	5.99196	8.41954	5.30346	0	0	0	0	19.8293	0	0	0.463952	1.06539	1.49605	6.22094	0.187111	0	21.6036	0	0	0	0.336303	0	0	0	0
ACSS3	0	0	3.02904	3.03697	2.62611	0	0	0	0	0	0	0	0.373163	19.1956	0	0	0.264117	0	2.83542	2.53468	0	1.0312	0	0	0	0	0	0	0	0	0
ACTA1	0	0	0	0.466981	0	0	0	0	0	0	0	0	0	0	0	0	0	0	0	0	0	0	0	0	0	0	0	0	0	0	0
ACTA2	891.803	18.69	12735.3	12444	10013.4	13181	15244.8	13058.6	19568.3	2477.4	5553.79	705.648	9380.09	4054.5	17.0792	2173.4	3305.77	1114.17	2341	2097.07	99.5349	2477.33	1983.71	8315.58	41.9158	3.46787	3721.47	557.576	344.351	3091.97	5162.92
ACTB	8431.49	5125.65	4284.04	1968.24	1879.27	2388.87	2024.02	1722.78	3448.54	1391.62	1416.57	1194.88	1190.19	713.82	1307.41	567.34	738.326	1180.44	590.665	747.155	1462.54	885.338	805.394	3460.79	1009.08	597.451	827.099	427.911	588.243	2933.1	1993.03
ACTBL2	0	0	0	0	0	2.30953	1.9627	0.668244	1.92843	0	0	0	0	0	0	0	1.16775	0	0.59809	0	0	0	0	1.27071	0	0	0	0	0	0	0
ACTC1	10.6242	5.63747	0	1.47753	6.08654	1.18465	0	0	0	0.820993	0	0	0	0	0	0	1.87432	2.28163	6.54653	1.21718	0	0	0	2.19099	0	0	0	0	0	0.67527	0
ACTG1	5787.22	3149.35	3848.44	3361.96	6128.67	7997.53	3540.21	6103.07	5147.58	494.167	853.512	665.72	1037.5	611.85	1387.87	1564.78	1816.69	2862.42	1407.7	1699.49	903.247	737.235	643.782	1774.62	703.75	631.575	515.765	470.89	280.156	2013.25	1602.64
ACTG2	0	206.075	704.389	1072.51	104.921	102.556	7650.8	7000.48	12688.4	0	7.07063	0	110.341	40.1058	2.48353	43.0484	72.3414	9.86095	2.38354	28.612	94.3313	30.778	0	120.015	73.6302	34.2105	0	48.3249	0	28.3841	39.3016
ACTL10	0	0	0	0.529189	0	0	0	0	2.06847	0	0	0	0	0	0	0	0	0	0	0	0	0	0	0	0	0	0	0	0	0	0
ACTL6A	60.0144	37.6165	26.8224	39.286	56.5804	49.6836	24.2218	45.6703	25.3114	17.2457	145.689	53.6281	23.233	36.8144	78.517	63.3487	52.3563	99.0717	7.01669	70.4087	51.6975	42.1105	12.3456	19.2461	71.7231	71.6267	28.2696	17.6668	92.9973	64.9237	44.3643
ACTL6B	0	0	0	0	0	0	0	0	0	0	0	0	0	0	0	0	0	0	0	0	0	0	0	0	0	0	0	0	0	0	0
ACTL7A	0	0	0	0	0	0	0	0	0	0	0	0	0	0	0	0	0	0	0	0	0	0	0	0	0	0	0	0	0	0	0
ACTL7B	0	0	0	0	0.515891	0	0	0	0	0	0	0	0	0	0	0	0	0	0	0	0	0	0	0	0	0	0	0	0	0	0
ACTL8	0	0	0	0	0	0	0	0	0	0	0	0	0	0	0	0	0	0	0	0	0	0	0	0	0	0	0	0	0	0	0
ACTL9	0	0	0	0	0	0	0	0	0	0	0	0	0	0	0	0	0	0	0	0	0	0	0	0	0	0	0	0	0	0	0
ACTN1	90.1118	66.6048	41.9726	60.7612	99.4275	66.0534	13.4769	9.11812	15.151	5.21241	7.74675	44.3573	12.6787	8.74997	12.5417	20.7725	22.2989	18.2518	21.9538	17.1253	19.1411	26.4945	23.6713	107.942	6.50946	4.84098	20.8898	30.4004	22.7016	101.603	50.007
ACTN2	0	0	0	0	0	0	0	0	0	0	0	0	0	0	0	2.20879	0	0	0	0	0	0	0	0	0	0	0	0	0	0	0
ACTN3	0	0	0	0	0	0	0	0	0	0	0	0	0	0	0	0	0	0	0	0	0	0	0	0	0	0	0	0	0	0	0
ACTN4	24.3249	6.40636	9.45567	6.66783	7.03875	11.3321	6.01307	6.41966	7.9817	22.0001	4.114	2.384	0	3.22799	9.36722	2.90849	2.95165	7.58081	8.04286	6.72322	5.6025	2.02752	2.0642	4.50703	0	9.14344	2.55517	0.701126	0	7.26215	3.69063
ACTR10	1.57191	53.3107	30.0194	98.4556	91.1592	87.0787	97.6416	124.658	65.072	0	37.8615	28.8544	60.8823	36.2961	23.771	65.1037	44.823	59.6138	15.8373	70.0942	33.6375	29.9157	58.1932	43.621	111.88	154.077	6.51353	76.0547	57.662	77.0422	15.4688
ACTR1A	280.08	22.1016	145.12	66.1162	59.9401	89.6541	108.342	74.8835	130.19	16.7461	23.2843	16.3278	40.7437	37.9397	62.5074	34.0051	30.1651	34.1795	39.8019	48.5415	21.4779	71.4985	70.4735	59.1178	25.8475	31.0565	14.3396	5.348	4.51376	11.4907	63.6868
ACTR1B	0.713997	0.979992	6.38895	8.30806	2.31976	9.59244	4.59092	6.32182	10.398	0	0	0	1.23545	4.63972	3.48465	5.5605	0	1.70805	12.8479	0.564908	1.88032	8.11856	0	12.9616	0	2.4967	0	23.0181	0	7.28071	22.303
ACTR2	303.997	86.9627	31.2951	80.5133	67.4691	61.5353	73.9242	55.8616	45.6575	102.008	116.189	87.9365	140.543	129.883	111.933	128.412	115.707	162.852	44.9651	83.7527	69.3024	111.849	91.1881	96.4884	57.9911	6.34609	125.829	175.433	121.49	47.5668	91.3828
ACTR3	74.8077	50.2702	29.2376	105.321	99.737	65.1619	38.9292	40.4103	23.5558	14.9338	82.6831	37.2724	22.5124	12.4177	35.2179	85.7017	90.7286	130.39	17.6424	69.1532	13.7808	68.8753	2.6505	116.765	31.4612	40.5196	0.900719	35.6858	0	85.6975	50.5806
ACTR3B	0	0	0	0	1.19382	0	0	0	1.77786	0	0	0	0	0	5.94447	0	2.49336	1.13278	0	0	0	0	0	0	15.1279	0	0	0	0	0	0
ACTR3BP2	0	0	0	0	0	0	0	0	0	0	0	0	0	0	0	4.6621	6.54066	0	0	3.78067	0	0	1.00419	0	0	0	0	4.714	0	0	0
ACTR3BP5	0	0	0	0	0	0	0	0	0	0	0	0	0	0	0	11.3142	13.0352	1.77389	3.43514	2.40476	0	0	0	0	0	0	0	0	0	0	0
ACTR3C	0	0	0	0	0	0	0	0	0	1.01404	0	0	0	2.23862	0	0	6.57356	0	0	0	0	0	12.3087	0	0	0	0	0	0	0	0
ACTR5	0.843065	0	0	0.56057	0	0	0.201239	0.205034	0	0	0	0	3.98582	0	0	0	0	0.484846	0	0	0	0	0	0	0	0	0	0	0	0	0
ACTR6	60.6489	13.5416	8.84405	28.8754	19.992	29.4386	19.7555	14.6279	18.0116	50.7848	61.5886	6.00886	18.5634	26.9743	30.6708	43.0076	41.3681	50.1482	17.8469	51.5676	23.0813	10.3389	60.9922	13.1	23.6466	0	6.91283	0	82.9521	11.964	2.35545
ACTR8	17.8894	24.8657	13.3468	11.4803	21.3889	14.1344	5.29005	7.7481	8.06245	22.3103	6.70379	6.325	11.2013	0.527076	15.505	5.95174	10.7825	8.92238	2.30654	7.16895	0	18.7846	0	27.2602	3.74185	0	40.4899	0	32.8964	1.52148	0
ACTRT1	0	0	0	0	0	0	0	0	0	0	0	0	0	0	0	0	0	0	0	0	0	0	0	0	0	0	0	0	0	0	0
ACTRT2	0	0	0	0	0	0	0	0	0	0	0	0	0	0	0	0	0	0	0	0	0	0	0	0	0	0	0	0	0	0	0
ACVR1	0.510936	2.60163	5.49884	9.08265	23.2366	8.77844	6.23475	7.02332	7.06395	48.906	26.9325	0.351028	21.1226	31.1349	0	20.9754	7.21666	10.4318	4.95361	24.9372	1.25799	19.0436	8.96469	3.50182	22.1734	33.1396	27.2729	3.07174	16.1284	1.37971	28.0852
ACVR1B	0	0	0	0	0	0.097747	3.29747	1.35262	0.392128	0.300965	0	26.1733	0	0	5.9462	5.67754	0.796783	1.38287	0	1.35796	0	0	0	10.0645	9.62668	0.25061	0	0	0	0	0
ACVR1C	0.0267859	0	0	0	0	0	0	0	0.0351611	0	3.94802	0	0	3.31128	0	0.300343	0.682805	0.0455639	1.76416	1.76991	2.93871	0	0	0	1.9474	4.92921	0	0.290691	1.88724	0	0
ACVR2A	0.299306	14.0674	15.1972	35.2193	19.9537	9.57353	3.18226	4.46596	3.10068	10.9672	105.35	21.6775	107.334	132.598	53.3961	13.0111	11.5031	4.88578	3.56204	6.27273	34.838	15.5797	56.1688	146.942	28.3219	7.60933	42.2308	16.18	20.933	189.937	376.889
ACVR2B	0.0292467	0	0	0	0.0975582	0	0.0255005	0.0548883	0.0537507	0	0	0	0	0	0.808609	0	0	0.0328012	0.457019	0	0.110527	0	0	0	0.702279	1.00056	0	8.39649	0.436934	2.84141	0
ACVRL1	0	0	2.4841	0.981706	5.21694	3.60418	3.96917	0	0	0	0	0	0	0	0	3.38141	0	0	0	0.686024	0	0	0	0	0	7.60177	0	0	0	0	1.45683
ACY1	157.144	1.51659	112.797	66.1015	59.6683	46.4804	72.1381	104.664	105.929	3.7534	11.3891	0	5.18974	26.0992	0	5.95251	10.7096	25.5413	6.39022	24.5968	6.09376	9.2135	0	14.0391	9.27712	0	0.962997	0	0	8.10819	20.8724
ACY3	0	0	0	0	0	0	0	0	0	0	0	0	0	0	0	0	0	0	0	0	0	0	0	0	0	0	0	0	0	0	0
ACYP1	2.34748	18.9938	28.5996	18.0445	27.4161	13.211	41.7621	22.2276	47.839	64.934	0	6.18643	60.2671	0	0	0	2.17101	17.4168	19.1618	5.68089	10.6841	13.6504	15.3552	4.94283	0	0	39.2273	69.6985	0	0	14.1423
ACYP2	0.908102	0	13.9514	6.6323	2.91746	3.4478	2.78624	4.83102	6.79285	5.74059	0	0	0	1.1381	0	1.59271	3.60556	0.990827	6.3905	0	0	0	0	2.00777	0	0	0	16.6056	14.7951	0	0
ADA	0	0	5.58299	0.35585	0	0.38483	3.33343	0.417741	10.6698	0	0	10.4569	0	0	0	0	0.675574	0.44435	0	0	0.534555	0	0	0	0	0	0	0	0	0	0
ADAD1	0	0	0	0	0	0	0	0	0	0	0	0	0	0	0	0.682056	0	0	0	0	0	0	1.01713	0	0.539817	1.09207	0	0	1.05939	0	0
ADAD2	0	0	0	0	0	0	0	0	0	0	0	0	0	0	0	0	0	0	0	0	0	0	0	0	0	0	0	0	0	0	0
ADAL	0.436057	2.14596	16.081	0.959871	6.61431	8.24298	5.03424	6.43586	12.0394	0	9.65033	0	37.8911	0	2.12634	3.58234	4.80387	5.40707	2.54568	0.672377	4.38359	10.7499	0	0	0.259019	16.7371	0.315487	0	0	0	0
ADAM1	0	0	0	0	0	0	0	0	0	0	0	0	0	0	0	0	1.17609	0.426735	0	0	0	0	0	0	1.56241	0	0	0	1.64581	9.26732	0
ADAM10	0.43612	30.4517	1.68023	18.4349	23.8327	12.2446	3.30964	5.74873	3.77222	2.1103	42.8383	24.0469	1.90597	7.1444	15.2503	16.6779	21.5984	7.9165	1.72697	5.74308	36.4536	9.58275	27.5816	24.6207	32.3489	16.2395	39.7482	91.6903	25.309	54.0103	36.2757
ADAM11	0	0	0	0	0	0	0	0	0	0	0	0.25816	0	0	0	0	0.212673	0	0	0	0	0	0	0	0	0	0	0	2.6251	0	0
ADAM12	3.72868	11.1012	17.9196	34.454	25.2051	21.2412	12.2484	19.4329	13.1304	83.5295	92.4984	95.8972	50.2623	36.7755	47.4223	13.9157	38.4125	26.2749	4.40828	22.752	54.4089	23.3094	85.2817	65.8976	31.8234	28.4247	38.9579	6.63249	36.866	81.2567	85.4051
ADAM15	1.86461	0	0	0	0	0	0	1.20135	0.153049	0	0	0	0	0	0	0	0.579191	0	0.947437	0	0	0	0	0	14.8628	0	0	0	0	5.38999	0
ADAM17	0.37836	18.0441	4.18089	16.3412	14.3018	8.82915	3.68839	5.12855	2.56012	21.5169	5.69063	16.2453	0.617518	12.8707	34.9599	19.94	3.39222	1.60899	5.03607	5.46027	50.0195	22.0492	18.1187	1.45071	10.0334	8.78878	19.8043	7.08705	0	14.8122	31.2997
ADAM18	0	0	0	0	0	0	0	0	0	0	0	0	0	0	0	0	0.56754	0	0	0	0	0	0	0	0	0	0	0	0	0	0
ADAM19	3.30736	79.4792	27.2937	37.6121	39.8652	34.8682	29.4596	26.707	22.928	0	9.04068	4.2246	8.31076	1.90511	14.815	0.513638	2.30589	4.51816	1.70543	1.77375	11.4596	12.4754	0.77109	5.0293	7.99126	8.26564	12.088	2.34019	0.567306	3.77556	2.23123
ADAM2	0	0	0	0	0	0	0	0	0	0	0	0	0	0	0	0	0	0	0	0	0	0	0	0	0.350134	0	0	0	0	0	0
ADAM20	0	0	0	0	0	0	0	0	0	0	0	0	0	0	0.222741	0	0	0	0	0	0	0	0	0	0	0	0	0	0	0	0
ADAM21	0	0	0	0	0	0	0	0	0	0	0	10.3239	0	0	0	0	0	0.138671	0	0	0	0	0	0	0	0	0	0	0	0	0
ADAM21P1	0	0	0	0	0	0	0	0	0	0	0	3.48099	0	0	0	0	0	0	0	0	0	0	0	0	0	0.420128	0	0	0	0	0
ADAM22	0	0	0	0	0	0	0	0	0	0	0	0	0	0	0	0.774645	0.292414	0.0402252	0.541102	0.362834	0	0	0	0	0	0	0	0	0	0	0
ADAM23	0	0	0	0	0	0	8.46003	0.682801	8.70918	0	2.36745	0	0	0	0	0	0	0.312855	0.738236	0	0	5.98328	0	0	0	0	0	0	14.5371	0	0
ADAM28	0	0	0	0	0	0	0	0	0	0	0	0	0	0	0	0	0.796798	0.265574	0	0	0	0	0	0	0	0.960735	0	0	0	0	0
ADAM29	0	0	0	0	0	0	0	0	0	0	0	0	0	0	0	0	0	0	0.485851	0	0	0	0	0	0	0	0	0	0	0	0
ADAM30	0	0	0	0	0	0	0	0	0	0	0	0	0	0	0	0	0	0	0	0	0	0	0	0	0	0	0	0	0	0	0
ADAM32	0	0	0	0	0	0	0.278819	0	0	0.970249	0	0	0	0.38653	0	0.533816	0	0	0	0.735826	0	0	0	0	0	0	0	0	0	0	0
ADAM33	0	0.205912	0	0	0.155847	1.50359	0	0.186785	0	0	0	0	0	0	0	4.39491	0	0.242226	7.75767	0	0	0	0	0	4.69258	0	0	0	0	0	0
ADAM3A	0	0	0	0	0	0	0	0	0	0	0	0	0	0	0	0	0	0	0.646871	0	0	0	0	0	0	0	0	0	0	0	0
ADAM5P	0	0	0	0	0	0	0	0	0	0	0	0	0	0	0	0	0	0	0	0	0	0	0	0	0	0	0	0	0	0	0
ADAM6	0	0	0	0	0	0	0	0	0	0	0	0	0	0	0	0	1.12739	0	0	0	0	0	0	0	0	0	0	0	0	0	0
ADAM7	0	0	0	0	0	0	0	0	0	0	0	0	0	0	0	0	0	0	0.529797	0	0	0	0	0	0	0	0	0	0	0	0
ADAM8	0	0	0	0	0	0	0	0	0	0	0	0	0	0	0	0	0	0	0	0	0	0	0	0	0	0	0	0	0	0	0
ADAM9	27.7794	100.223	13.2765	49.7606	90.2817	26.4583	9.82648	8.23088	7.13724	7.15101	40.2221	46.4424	12.2661	29.5524	101.592	42.4213	51.829	62.1198	1.35191	27.6016	55.6949	36.4847	19.3817	10.5687	31.1692	55.8591	13.5233	61.68	29.808	77.3718	28.1911
ADAMDEC1	0	0	0	0	0	0	0	0	0	0	0	0	0	0	0	0	0	0	0.794947	0.351611	0	0	0	0	0	0	0	0	0	0	0
ADAMTS1	322.977	12.2651	5.24941	7.51102	11.3007	11.5182	7.9157	7.58382	3.72245	33.2931	22.5605	15.5899	15.6614	43.5973	28.6747	12.5462	10.3258	146.062	22.1102	43.4603	5.93111	5.8333	0	24.416	15.3709	31.6401	12.605	0	78.639	43.5563	40.1523
ADAMTS10	0	0	0	0	0	0	0	0	0	0	0	0	0	0	0	0	0	0	0	0	0	0	0	0	0.644698	0	0	0	0	0	0
ADAMTS12	0.140212	0.38323	21.931	14.3825	12.1135	19.2881	11.047	14.7351	15.3397	0.271202	1.35048	4.99389	8.71087	0.526461	1.724	6.24001	9.8366	4.24595	2.62433	3.19713	3.59585	5.01776	0	2.76252	2.32844	0	20.9535	0	0	12.1909	12.7355
ADAMTS13	0	0	0	0	0	0	0	0	0	0	0	0	0	0	0	0	0	0	0	0	0	0	0.577246	0	0	0	0	0	0	0	0
ADAMTS14	0	0	0	0.230006	0.612372	0.491587	0	0	0	0	0	0	0	0	0	0	0	0	0	0	0	0	0	2.26284	0	0	0	0	0	0	0
ADAMTS15	0	0	0	1.12931	0	0	0.188411	0.281047	0.290271	0	0	0	0	0	1.22525	0	0	0	0	0	0	0	0	0	0.396892	1.11133	0	0	0	0	0
ADAMTS16	0	5.48353	0	0.324012	0	0	1.12016	0.439086	0.0888021	0	0	0	0	0.527567	4.02224	0	0	0.112833	0	0.198858	0	0	0	0	0	0	0	0	0	0	0
ADAMTS17	0	0	0	0.150636	0.0761309	0	1.41688	0.919915	0.600759	0	0	0	0	0	0	0.29396	0	0	0.498804	0	0.126178	0	0.287796	0	9.78505	0	0.231221	0.376931	0.316192	0	0
ADAMTS18	0	0	0	0	0	0	0	0.502316	0	0	0	0	0	0	0.74806	0.551666	0	0.0944854	0.846426	0.178508	0	0	0	0	0	0	0.734407	2.04547	0	0	0
ADAMTS19	0	0	0	0	0	0.0718352	0	0	0	0	0	0.232338	0	0	0	0	0.133541	0	0.350326	0.647715	0	0	0	0	0	0	0	0	0	0	0
ADAMTS2	6.26452	0.434545	28.5415	26.7596	17.8754	18.7381	17.1977	11.2888	18.9186	55.1259	31.7209	3.53001	26.8403	20.382	0	26.1805	13.0178	8.40113	13.4162	15.78	2.29548	46.7086	0	64.6613	1.7178	0.881452	2.27187	19.0424	0	18.0422	5.05964
ADAMTS20	0	0	0	0	0	0	0	0	0	0	0	0	0	0	0	0.379385	0	0	0.586698	0.1291	0	0	0	0	0	0	0	0	0	0	0
ADAMTS3	0	0.274582	0	0.0520703	0	0	0	0	0.142796	0	0	0	0	0	0	0	0.202334	0.348731	0.537651	0.366918	0	0	0	0	0	0	0	0.297488	0	0	0
ADAMTS4	0.933806	0	4.58682	1.93125	15.3288	8.19838	0.796883	2.70129	2.56488	10.6267	6.04732	14.6053	4.57431	0	0	4.14679	2.0942	1.2357	18.5904	4.23839	0	17.7978	0.715457	4.38745	5.78648	0	15.6867	18.2839	8.75352	1.72091	2.61312
ADAMTS5	0.0560599	0	0	0	0.839374	1.4157	0.181071	0.395991	0	0	3.80111	9.02717	2.27423	5.21083	13.2758	5.58455	3.23919	1.62524	3.67139	3.70411	6.58716	9.99686	0.990563	6.09449	6.45559	2.68247	12.2249	3.6271	31.4178	6.45929	14.2549
ADAMTS6	0.212772	1.6214	2.78759	0.594671	0.884891	0.727146	0.782269	1.24742	0.162409	0	0.263157	2.07585	0	0.201744	0	1.95919	0.841453	1.9545	0.460824	1.22474	0.164049	0.164301	0	0	0	0	1.43543	0.960032	4.24398	8.08437	2.66395
ADAMTS7	0.433292	0	0	0	0	0	0	0	0	0	0	0	0	0	0	0	0.223444	0	0	0	0	0	0	0	0	0	0	0	0	0	0.264619
ADAMTS8	0	0	0	0	0	0	0	0	0	0	0	0	0	0	0	0	0	0	1.01852	0	0	0	0	0	0	0	0	0	0	0	0
ADAMTS9	0	0	0	0	0	0	0.0358502	0	0	0	0	0	0	0	0	0	0	0	0	0	0	0	0	0	0	0	0	0.221942	0	0.303205	0
ADAMTS9-AS2	0	0	0	0	0	0.407204	0	0	0	0	0	0	0	0	0	0	1.00266	0.384999	0	0.41091	0	0	0	0	0	0	0	0	0	0.476891	0
ADAMTSL1	0.834929	5.10229	47.9173	35.2399	38.1142	33.3669	3.23281	3.93351	3.31615	1.2016	6.64521	65.0007	66.037	4.98921	0	40.2738	9.59635	4.67819	2.64082	12.2837	6.70113	16.8638	12.0689	19.481	1.03467	6.49522	0.47476	11.4954	0	13.2843	6.92879
ADAMTSL2	0.555861	0	0.134226	0	0	0.277612	0	0	0	0	0	0	0	0	0	0	0	0	1.03374	0.657507	0	0	0.431093	0	0	0	0	0.610194	0.494277	0	0
ADAMTSL3	0.107518	0	0.0710409	0.221123	0	0	0	0	0	0	0	5.19578	3.11314	0	1.10711	0	0	0	0.764092	0.216201	0	0	0	2.77175	0	0	0	0	0	0	0
ADAMTSL4	0.426589	0	0	0.995449	0.108889	0.116793	0	0	0	0.385074	0.283812	0	0	0	0	0.462547	2.33669	0.529751	0	0	0	0	0	0	0	0	0	0	0	0	2.31146
ADAMTSL5	0	0	0	2.9746	0	0	4.07599	2.65596	3.02663	0	0	0	0	0	0	6.51296	1.83191	0	0	0.9553	0	0	0	1.18521	0	0	0	0	0	0	0
ADAP1	0	0	0	0	0	0	0	0	0	0	0	0	0	0	0	0	0	0	0	0	0	0	0	0	0	0	0	0	0	0	0
ADAP2	0	0	0	0	1.09386	0	0	0	0	0	0	0	0	0	0	1.48215	0	0	4.73661	1.43638	0	0	0	0	0	0	0	0	0	0	0
ADAR	10.6409	25.3229	8.20862	20.8644	19.0336	11.2991	9.74778	8.07867	7.11136	25.4578	34.0346	54.4766	18.0629	31.7858	33.8558	18.8034	26.9296	11.5904	7.17122	19.766	54.6124	44.9913	74.4635	61.5776	44.6904	57.1904	16.1338	53.9116	61.2593	59.3183	7.12607
ADARB1	104.822	7.12706	0.939516	1.35733	2.0535	0.479846	0.914453	0.371806	1.80227	26.7623	3.72587	7.45671	1.20912	1.25922	6.22603	1.13022	3.12926	10.3634	15.6663	5.4784	0	0	0.262474	4.27046	0	0	0	0	0.468106	0.95712	0
ADARB2	0	0	0	0	0	0.0603029	0	0	0	0	0	0	0	0	0	0	0	0	0	0.288981	0	0	0	0	0	0	0	0	0	0	0
ADARB2-AS1	0	0	0	0	0	0	0	0	0	0	0	0	0	0	0	0	0	0	0	0	0	0	0	0	0	0	6.27883	0	0	0	0
ADAT1	0	9.94848	0.186074	14.3449	5.96063	4.97016	6.20691	2.33597	0.792858	75.7894	25.7002	2.95337	3.19609	21.8367	0	8.66622	12.647	12.3434	3.95503	17.6705	5.84959	30.0007	10.8559	7.88052	32.7877	4.45368	0	36.5544	1.11395	21.9791	3.13204
ADAT2	0.135389	2.11418	0.0760504	0.898275	0.830018	0.448121	0.686037	0.700649	0.135978	0.165022	0	3.48854	0	2.24336	5.62992	0.182958	1.44606	0.695436	0.262728	2.00109	0.105964	0.416737	0	0	0	0	3.1631	0.312308	3.34663	4.57914	0.862851
ADAT3	0	0	0	0	0	0	0.830962	0	0	0	0	0	0	0	0	0	0	0	0	0	0	0	0	0	0	0	0	0	0	0	0
ADC	0	0	0	0.219078	1.13202	0	0.24525	0.738952	0	0	0	0	0	0	5.15233	0	0.474271	0	0	0	0	0	0	0	3.1822	0	0	1.06992	0	4.31743	0
ADCK1	1.01467	3.57409	4.44958	4.95578	18.9476	14.2762	6.57539	11.9666	6.73119	0	5.79479	15.8954	0.711347	0	0	1.0137	1.6837	5.76723	1.75178	0	0	17.4858	6.10412	24.5866	0	0	0	0	0	0	0
ADCK2	0	0	0	0.52334	1.34766	0	0	1.76433	6.10381	0	0	0	0	0	0	1.05993	0	0	1.79734	0	0.438006	0	0	8.85049	0	0	0	0	0	0	0
ADCK3	0	0	0	0.450068	0	1.92512	0	7.34258	4.1246	0	0	0	0	0	0	10.2722	0.886506	0	0	0.495848	0	0	0	0	0	0	0	0	0	0	5.40722
ADCK4	0	0	0	0	0	0.314744	0.695844	0	0	0	0	0	0	0	0	0	0	0.467815	0	1.4151	0	0	0	0	0	0	0	0	0	0	0
ADCK5	0	1.42191	0	0	0	0	0	0	0	0	0	0	0	0	0	0	0	0	0	0	0	0	0	0	0	0	0	0	0	0	0
ADCY1	0	0.0439894	0	0	0	0	0	0	0	0	0	0	0	0	0	0	0	0	0.189127	0.0712368	0	0	0.113137	0	0	0	0	0.147311	0	0	0
ADCY10	0	0	0	0	0	0	0	0.0744189	0	0.213004	0	0	0	0	0	0	0	0	0	0	0	0	0	0	0	0	0	0	0	0	0
ADCY2	0	0	0	0	0	0	0	0	0	0	0.191281	0	0	0	0	0.479204	0	0	0	0	0	0	0	0	0	0	0	0	0	0	0
ADCY3	4.52463	3.00919	0.0911688	0.096746	0.785377	1.14593	0.685686	1.13662	0.118647	0	0	0	0	0	0.225255	0.808885	0	2.29588	1.46432	0.500585	4.7464	0	6.67456	0	0.759521	0	0	0	0	0.19458	0.158633
ADCY4	0	3.24733	0	0	0.99825	3.01119	0	0.162607	0	0	0	0	0	0	0	0	0	0	0	0	0	10.8632	0	0	8.28328	0	0	1.38523	0	0	6.89606
ADCY5	0	0	0	0	0	0	0	0	0	0	0.213598	0	0	0	0	0	0	0	2.13455	0	0	0	0	0	0	0	0	0	0	0	0
ADCY6	0.891936	16.9082	9.80057	8.4588	8.36125	5.88681	3.06357	5.01858	4.28287	0.242171	15.8519	2.81844	2.27157	12.6305	4.7782	1.72947	1.92778	1.32279	0	4.09578	0.480581	0	17.891	4.22734	15.0628	21.8485	4.24894	0	5.60931	26.0256	13.1737
ADCY7	16.4351	3.68136	1.80215	3.79775	9.80053	2.2101	1.67756	3.29043	1.60014	0	4.31406	0.207862	4.3422	1.77812	0	2.40062	4.66617	2.9017	2.17358	4.56789	0	0	0	9.43042	2.32625	0	22.9837	0	0	1.3321	0.808588
ADCY8	0	0	0	0	0	0	0	0	0	0	0	0	0	0	0	2.24526	1.25493	0	2.23182	0.854513	0	0	0	0	0	0	0	0	0	0	0
ADCY9	1.10293	0.200124	0.210535	0	0.534387	0	0	0	0	0	0	0	0.354504	3.76342	0.14973	1.75518	1.148	0.268312	0.773951	0.915257	0	0.46984	0	1.50478	0	0	0	0	0	3.19247	0.539215
ADCYAP1	0	0	0	0	0	0	0	0.213453	0.104252	0	0	0	0	0	0	0	0.261929	0	0	0	0	0	0	0	0	0	0	0	0	0	0
ADCYAP1R1	0	0	0	0	0	0	0	0	0	0	0	0	0	0	0	0	0.10587	0	0	0.854075	0	0	0	0	0	0	0	0	0	0	0
ADD1	5.17747	2.66536	4.6813	12.966	9.051	6.9431	14.3539	17.5609	15.9455	0.379866	0.636354	0.66634	2.2311	6.87742	20.4261	9.30773	6.18178	4.42426	9.59521	6.7805	14.2848	0.416298	21.3393	4.34196	15.9153	5.46009	10.2885	23.6005	0.498946	6.86917	16.3866
ADD2	0	0	0	0	0	0	0	0	0	0	0	0	0	0	0	0.932006	0	0	1.557	0	0	0	0	0	0	0	0	0	0	0	0
ADD3	7.47329	5.63928	21.8452	51.5946	40.4548	29.2041	20.7844	22.9759	11.8412	81.9255	31.641	58.9879	37.4355	88.0951	43.4437	87.3928	68.0106	32.576	20.5364	85.8188	112.836	63.279	80.6267	54.8148	49.7756	64.4057	59.2261	45.7886	105.009	32.3044	66.3763
ADGB	0	0	0	0	0	0	0	0	0	0	0	0	0	0	0	0	0.288925	0.0848112	0	0.174842	0	0	0	0	0	0	0	0	0.38698	0	0
ADH1A	0	0	0	0	0.349095	0	0.329265	0.682545	0.341876	0	0	0	0	0	0	0	0	0.37198	0	0	0	0	0	0	0	0	0	0	0	0	0
ADH1B	0	0	0	0	0	0	8.89858	15.8609	9.54396	0	0	0	0	0.361061	58.9853	0	0	0	0	0	10.6194	0	0	0	43.7144	62.1607	0	0	0	0	0
ADH1C	0	0	0	0	0	0	2.56965	9.49208	2.3039	0	4.0549	0	0	38.0273	0	1.29964	0	0.44926	0	6.89282	0	0	0	0	0	0	0	0	0	0	0
ADH4	0	0	0	0	0	0	0	0	0	0	0	0	0	0.937806	0	0.684995	0	0.65771	0	0.922957	0	0	0	0	0	0	0.662491	0	1.02064	0	0
ADH5	31.2287	74.9968	103.849	127.345	144.794	167.483	108.133	149.535	177.337	207.892	109.8	149.308	114.235	172.67	82.7643	147.12	174.483	130.607	78.4192	133.677	89.1925	167.041	119.193	29.7722	84.1942	48.5475	52.2793	127.697	151.093	147.469	97.5543
ADH6	0	0	0	0	0.336079	0	0.299914	0.485976	0.592582	0	0	0	0	0	0	0	0	0.300981	2.63135	0	0	0	0	0	0	0	0	1.51099	0	6.23099	0
ADH7	0	0	0	0	0	0	0	0	0	0	0	0	0	0	0	0	0	0	0	0	0	0	0	0	0	0	0	0	0	0	0
ADHFE1	0	0	6.91436	3.33677	3.04712	2.79478	3.42643	0.544732	4.3283	0.708159	0.649483	0	0	0	0	0	1.3879	0	0	0	0	0	0	0	0	0	0	0	0	0	0
ADI1	15.4039	15.539	40.6345	21.2763	16.642	5.73147	10.9361	11.7553	19.3975	38.9987	4.60827	16.3952	9.7013	11.7012	17.5575	3.08236	5.78472	8.46788	9.01108	13.1775	11.9315	15.8392	2.78422	25.4672	0	23.7953	0	14.7817	11.7322	22.5995	0
ADIG	0	0	0	0	0	0	0	0	0	0	0	0	0	0	0	0	0	0	0	0	0	0	0	0	0	0	0	0	3.86243	0	0
ADIPOQ	0	0.130731	0	0	0	0.0788579	0	0	0	0	0	0	0	0	0	0	0	0	0.85265	0	0	0	0	0	0	0	0	0	0	0	0
ADIPOR1	12.5813	20.9105	62.0504	15.619	14.7013	8.87352	24.9115	22.2543	46.0161	9.25994	35.4363	37.4449	4.42695	12.7686	41.9563	17.6836	15.379	15.1464	15.8292	18.2366	11.9727	13.994	26.5509	9.26474	3.70803	3.34016	3.16007	1.02455	3.55809	2.29788	20.6069
ADIPOR2	0.211402	0.258519	2.42406	1.11535	1.03587	4.31853	6.02837	1.83106	2.41837	0	0	0	1.72056	0	3.29051	0	5.29619	3.1255	0.912072	3.98568	0	2.70084	0	0.167806	0	23.4583	0	0	0	9.85277	0
ADK	76.048	46.3166	48.2945	51.2309	59.4584	115.145	58.6131	70.7839	70.3151	40.8943	14.8267	38.2237	88.4618	45.4198	18.8095	67.5423	37.183	60.994	52.8054	45.4638	35.0976	39.5906	1.31069	28.0455	22.1822	87.7341	40.4134	87.8074	27.9453	88.9443	27.536
ADM	38.8608	43.4199	0.628691	3.78984	10.4258	9.97165	4.91365	2.82155	3.7655	23.8906	4.76368	11.8606	0	0	0	0	4.94274	2.41471	6.98217	2.73996	0	0	0	0	0	0	0	0	0	2.33803	12.693
ADM2	0	0	0.650894	3.73697	1.74605	1.39501	12.9684	3.28542	3.6548	0	0	0	0	2.23566	0	0	0	0	0	0.287848	0	0	0	0	0	0.640615	0	0	0	0	0
ADNP	0.384804	4.16002	0.124585	4.08339	3.09214	0.884234	7.14377	7.62755	0.155798	0	23.0348	0	2.67134	2.84215	45.1583	11.7958	10.7451	10.053	1.7233	5.3199	10.2775	0.311083	0	7.44723	35.3343	16.4853	23.4986	0	8.9039	8.49402	2.90284
ADNP2	0.348878	0.678829	2.31598	4.93641	3.13661	3.0593	1.14993	1.21476	0.794918	0.262689	0	0	11.8272	10.6125	0.619129	0.605945	1.52133	3.24564	5.01074	1.40161	0	0	1.48723	0	0	0.225335	7.82924	0	0	5.59588	1.78717
ADO	1.02753	0	0.18706	0.611153	1.73026	1.1427	1.0258	1.77232	2.72235	39.5072	0.818646	6.47942	3.91624	2.48214	0	6.81152	5.38598	1.75103	4.45589	5.09742	0	5.91788	5.63562	0	0	4.1652	0	0	11.7318	0	11.7002
ADORA1	0	0	0	0	0	0	0	0	0	0	0	0	0	0.279126	0	0	0	0	0	0	0	0	0	0.293127	0	0	0	0	0	0	0
ADORA2A	0	0	0	0	0.60931	0	0.233204	0	1.18529	0	0	5.5039	0	0	0	1.65641	0	0	0	0	0	0	0	0	0.479915	0	0	0	0	0	0
ADORA2B	0.333747	9.20167	3.22343	3.28552	5.13281	0	2.45574	10.106	5.73909	15.5402	0	8.90946	0	1.73619	0	3.86016	3.23339	0.333736	0	0	0	0	0	0	0	0	0	0	0	0	0
ADORA3	0	0	0	0	0	0	0	0	0	0	0	0	0	0	0	0	0	0	0	0	0	0	0	0	0	0	0	0	0	0	0
ADPGK	2.20358	5.28656	0.537399	14.9944	3.78451	9.90262	1.72264	1.52558	5.53628	1.35359	8.43461	78.8244	2.91538	10.6178	6.5144	2.35931	7.99618	8.82733	6.46583	7.12892	0	0.776492	0	0	0	4.56995	0	31.9606	25.9749	0.433074	14.8947
ADPRH	0	0.1712	0.0853704	1.8892	1.47139	1.47332	0	0.428063	0	0	0	0.324004	0	0	0	0	0	0.400062	0	0.510285	0	0	0	0	0	0	0	0	0	0	0
ADPRHL1	0.728677	0.893642	0.282395	1.87644	0.968028	2.04984	0.338687	3.98078	0	0	0	0	0	0	0	0	0	0	1.9025	0	0	0	0	0	0	0	0	0	0	0	1.40228
ADPRHL2	2.73861	0	16.4106	27.7668	3.93457	45.0939	7.1635	24.299	14.9854	0	0	12.3458	11.6268	1.02857	1.11796	1.02674	0	1.87577	0	10.2293	6.76519	56.1373	0.950395	0	12.5647	0	0	0	0	0	0.403201
ADRA1A	0	0	0	0	0	0	0	0	0	0.904673	0	0	0	0	0	0	0	0	5.08446	0	0.392047	0	2.59826	0.483707	0.588954	1.32777	0	0	1.96142	0	0
ADRA1B	2.90278	0	0	0	0	0	0	0.367148	0	0	0	0	0	0	0	0	0	0.434155	0	0	0	0	0	0	0	0	0	0	0	0	0
ADRA1D	0	0	0	0.345982	0.342575	0	0	0	0	0	0	0	0	0	0	0	2.78166	0.488904	0	0	0	0	0	0	0	0	0	0	0	0	0
ADRA2A	0	0	0	0	0	0	0	0	0	0	0	0	0	0	0	0	0	0	0	0	0	0	0	0	0	0	0	0	0	0	0
ADRA2B	0	0	0	0	0	0	0	0	0	0	0	0	0	0	0	0	0	0	0	0	0	0	0	0	0	0	0	0	0	0	0
ADRA2C	0	0	0	0	0	0	0	0	0	0	0	0	0	0	0	0	0	0	0	0	0	0	0	0	0	0	0	0	0	0	0
ADRB1	0	0	0	0	0	0	0	0.358288	0	0	0	0	0	0	0	3.45541	0	0.397462	5.24151	0	0	0	0	0	0	3.35587	0	0	0	0	0
ADRB2	1.35304	0.34593	0	0	0	0	2.04296	1.40855	0.938249	0	0	0	0	0	0	0	0	8.49785	0	0	0	0	0	0	0	0	0	0	0	0	0
ADRB3	0.62363	0	0	0	0	0	0	0	0	0	0	0	0	0	0	0	0	0	0	0	0	0	0	0	0	0	0	0	0	0	0
ADRBK1	0	0	0	0	0	0.781678	0	0	0	0	0	0	0	0	0	0	0	0	0	0	0	0	0	0	0	0	0	0	0	0	0
ADRBK2	0.0770374	0.227883	0.0957224	0.214076	0.047112	0.178361	0.391733	0.0383525	0.0377155	0.94118	1.12258	0.589671	0	1.98038	0.113764	0.30223	0.42552	0.435498	4.1133	0.71079	2.20463	0.169708	0	0	0	0.115874	0.444456	0.754999	0.448197	0.123139	1.10556
ADRM1	15.3819	10.3407	8.9518	1.86791	16.8999	3.38276	0	2.91471	8.58967	4.32226	3.17994	6.81367	0	7.16117	35.9003	0	5.92184	5.21153	22.4063	3.04414	38.3932	0	2.15006	92.6747	6.18451	0	3.56829	0	0	19.9236	3.58818
ADSL	3.69324	144.958	222.923	186.592	169.836	375.34	279.702	244.081	391.394	105.675	20.6441	66.1073	127.995	132.759	55.49	39.022	96.0693	112.46	44.5663	65.3787	30.5488	77.558	66.1132	86.1648	21.6281	0	23.7488	66.754	30.248	0	88.959
ADSS	1.65551	1.66994	0	1.09016	3.33467	0.571509	3.31343	8.14105	2.12726	15.7208	12.8863	0	0	3.19126	4.66187	3.64557	14.4388	9.73585	3.24101	6.98963	18.259	21.7532	24.4359	3.20975	4.82992	0	20.1002	0	6.96351	10.7842	5.93856
ADSSL1	0	0	0	0	0	0	0.856	0	0	0	0	0	0	0	0	0	0	0	0	0	0	0	0	0	0	0	0	0	0	0	0
ADTRP	0	1.93895	9.30942	0	3.35275	4.60903	0.284206	0.299866	0	0	0	0	0	0	1.44807	3.03772	3.89226	1.3839	4.823	0	0	0	0	0	1.53694	0	0	0	0	0	0
AEBP1	4.36133	0	6.87117	6.7984	5.95058	4.926	5.8561	5.69704	11.6754	23.2249	0.898479	14.1847	8.63655	10.2131	6.1421	15.1697	9.29415	3.76772	73.7831	10.5206	4.4211	9.2855	7.61234	27.0623	5.2505	22.8196	6.19782	8.30955	2.28196	29.2619	20.9454
AEBP2	0.832626	53.2977	3.08255	10.2974	12.1804	5.4956	2.37158	3.22705	1.38064	58.8328	54.4722	65.9706	32.1368	58.3121	65.8332	18.1552	10.2921	11.5334	2.61993	7.95891	72.9809	53.9388	94.582	11.8198	59.9809	37.1818	58.6447	21.6032	109.107	43.403	25.8384
AEN	7.57688	3.05651	20.4049	10.7774	12.582	14.8749	10.1754	11.1605	14.029	0.862279	0	24.2859	0	2.65882	8.71628	5.15899	5.45344	2.94731	0	1.28851	28.6109	5.10744	2.50518	1.8767	0	0	12.384	0	0	3.802	7.31146
AES	12.0061	39.809	17.5643	14.0291	4.28634	9.34763	16.574	16.0119	31.1876	28.3607	63.9248	53.8276	56.2382	48.8299	21.0828	3.1566	7.82623	5.33906	21.0864	10.5819	22.2948	46.5319	42.6452	43.6209	28.6985	76.6274	26.1153	34.368	35.395	16.6379	42.9913
AFAP1	8.66753	1.92409	6.46686	4.38097	3.7271	1.64248	5.85024	9.27768	4.99731	0.665626	0	0.612317	0.187023	5.87534	9.84839	1.04027	4.68941	3.72771	6.47684	2.2827	4.72292	4.92668	0	10.9138	0	1.13066	0.424546	0	0.90119	1.20279	3.54351
AFAP1-AS1	0.0972517	0	0	0	0	0	0	0	0	0	0	0	0	0	0	0	0	0	0	0	0	0	0	0	0	0	0	0	0	0	0
AFAP1L1	0.556321	4.65693	0	0	1.63606	0.718982	0.197006	0.51393	0	0	0	0	0	0	0	0	8.41352	1.1097	0	0	0	0	3.33844	0	0	0	0	0	0	0	0
AFAP1L2	0	0	0	0	0	0	0	0	0	0	0	0	0	0	0	0	0	0	0.670621	0.273252	0	0	0	0	0	0	0	0	0	0	0
AFF1	0.878225	4.727	0.0285126	1.55367	0.667355	0.0795419	0.322349	0.3126	0.0682238	5.59883	7.41847	0.385506	0.32359	5.27493	0.300534	2.04205	3.07526	1.43846	2.1945	2.98216	3.06595	7.59939	0.927854	0.165816	0	0	0	0	0.195649	0.841924	0
AFF2	0	0	0	0	0	0	0	0	0	0	0	0.0937725	0	0	0	0.704397	0.104344	0	0	0.0679817	0	1.53844	0	0	0	0	0.0967706	0	0	0	0
AFF3	0.0485439	0	0.0337131	0.516756	0.232977	0	3.62021	1.65188	1.48866	0	1.62287	0	0	0	1.64827	0.297929	1.34271	0.200092	0.470338	0.600058	12.0452	0	0	0	14.3686	2.15228	0	0.229442	0.40067	5.17466	0
AFF4	0.936675	1.49872	1.09423	0.61735	3.02799	0.47164	1.86115	1.04423	1.25891	2.96122	5.7076	1.91307	3.56824	4.67468	8.56263	4.37459	3.58212	2.41108	4.3921	3.52953	0.634123	3.29748	1.42944	2.62722	2.3471	0.186146	3.70078	15.4058	0.926532	3.51601	0.772507
AFG3L1P	0.644367	11.3479	0.947037	4.39881	1.35262	0	0	2.27761	0.393889	0	0	0	26.3789	0	47.7477	0	1.88443	0.753062	1.66466	2.4101	3.14709	2.38816	0	0	0	10.8148	0	0	0	19.2126	0
AFG3L2	3.37372	5.49463	8.16883	23.6549	21.1737	20.2062	13.3955	24.4905	14.5308	0	1.07701	41.1799	13.896	10.8553	10.768	17.6777	4.74884	11.848	6.9019	8.91902	13.6972	10.2826	6.42758	43.9052	6.84129	11.3217	2.89482	3.92084	0	12.315	11.0833
AFM	0	0	0	0	0	0	0	0	0	0	0	0	0	0	0	0	0	0	0	0	0	0	0	0	0	0	0	0	0	0	0
AFMID	9.44539	3.90364	15.2142	8.7317	9.06008	15.9175	25.0912	17.058	43.1961	31.6639	0	2.8136	71.964	0.6877	0.751974	3.97882	1.48783	5.48918	6.95439	11.5686	0.569907	0	1.24279	0	0.851879	0	2.02034	1.65754	2.78374	1.32468	9.35975
AFP	0	0	0.954043	0	0.572181	0	1.40235	0	0	0	0	0	0	0	0	0.872695	0.483571	2.04465	0	0	0	0	0	0	0	0	0	0	0	0	0
AFTPH	0.940732	12.6578	0.31941	13.1825	1.94075	3.80741	1.94379	1.40352	1.36153	11.458	11.1303	3.89791	3.90877	3.62517	0	6.52633	19.4701	10.4212	3.19731	7.05352	0.646979	29.3109	17.3643	0.443613	1.80557	0	1.08589	0.614956	0.540829	20.0548	0.41327
AGA	0.571073	18.1735	43.5899	41.3619	20.589	15.8138	51.7463	41.8	63.8189	0	65.2265	0	54.8825	86.7565	86.6926	21.169	38.7868	18.7837	12.249	25.3367	20.7391	11.0786	34.2308	12.0881	48.0534	22.6335	49.3126	54.1074	57.4323	27.9019	30.8393
AGAP1	0.968067	0	0.034705	0.0796044	0.330313	0.0833729	0.36871	0.587493	0.457384	0	0	0.495845	0	0.0880511	1.82232	0.315685	0.0888065	0.443574	0	1.79708	0.216398	0	0	0	0	12.3319	0	0	0	0	0
AGAP11	0	0	0	0	0	0	0.134468	0	0	5.68654	3.06986	0	0	0	0	0.989823	0	0	0	0.318021	0	0	0	0.284211	0	0	0	0	0	0	0
AGAP2	0	0	0	0	0	0	0	0	0	0	0	0	0	0	0	0	0.222792	0	0.688393	0	0	0	0	0	0.232731	0	0	0	0	0	0
AGAP3	4.1156	0.757817	5.63763	1.09378	1.42422	0.379066	5.80616	0.217501	4.10598	0	0	1.02689	3.93398	0	0.774241	0	0.859001	0.294584	2.64616	4.06774	0.876452	0	0	7.32475	0	0	6.97415	0	0.729875	2.3289	0
AGAP4	0	0	0	0	0	0	0	0	0	0	0	0	0	0	0	0	0	0.226998	0	0	0	0.596339	0	0	0	0	0	0	0	0	0
AGAP5	0.265453	0	0	0	0.733899	0	0	1.90146	0.379273	0	0.48273	0.50715	0	0	0.821004	0.657092	1.10995	0.239974	0	0.835732	0	0	0	2.19167	0	0	0.538401	0	0.755651	2.23801	0
AGAP6	0	0	0.2497	0.288986	0.300938	0.308461	0	1.10163	0.316538	0	0.812383	3.01662	0	0	0.338619	0.560813	0.315322	0	1.86142	3.52048	0	0	0.575731	0	0	1.61678	0	0	0	0.310961	0
AGAP7	0	0	0	0	0	0	0	0	0	0	0	0	0	0	0	0	0	0	0	0	0.279356	0	0	0	0	0	0	0	0	0	0
AGAP8	0	0	0	0	0	0	0.177793	0	0	0	0	0	0	0	0	0	0	0	0	0	0	0.581513	0	0	0	0	0	0	2.812	0	0
AGAP9	0	0	0	0	0	0	0	0	0	0	0	0	0	0	0	0	0	0	0	0	0	0	0	0	0	0	0	0	0	0	0
AGBL1	0	0	0	0	0	0	0	0	0	0	0	0	0	0	0	0	0	0	0	0	0	0	0	0	0	0	0	0	0	0	0
AGBL2	0	0	0.0757738	0	0	0	0	0	0	0	0	0	0	0	0	0	0	0	0.515719	0	0	0	0	0	0	0.504295	0	0	0	0	0
AGBL3	0.480488	0	0	0	0	0	0	0	0	0	0	0	0	0	0	0	0.650538	0.127707	0	0	0	0	0	0	0	0	0	0	0	0	0
AGBL4	0	0	0	0	0	0	0	0	0	0	0	0	0	0	0	0	0	0	0	0.357314	0	0	0	0	0	0	0	0	0	0	0
AGBL5	0	5.13142	6.79039	10.3996	0.795782	0.635551	7.75698	3.05364	2.89406	0.445554	0	29.842	0	0.283375	0	0.707975	0	1.83887	1.22129	0.444527	0	1.31131	0	23.9933	0	0	0	2.79623	0.580449	0	0.218716
AGER	0	0	0	0	0	0	0	0	0	0	0	0	0	0	0	0	0	0	0	0	0	0	0	0	0	0	0	0	0	0	0
AGFG1	0.913085	1.6138	0.770004	1.37688	1.14253	1.62091	1.32482	0.359311	1.54038	0.368307	4.04266	0.141637	0	0.2072	0.677858	2.30352	3.91195	3.00875	0.555708	2.46128	0.50838	0	5.96548	7.54403	4.97395	4.94078	3.02473	0.241642	1.57178	0	1.34717
AGFG2	0.263754	0	0.331978	0.274169	0.18614	0	0	0.59268	0.300336	0	0.761147	0	0	0	0.616365	0.756916	0.427406	0.277028	0	0.232388	0	0.657014	0	0	0	0	0	0	3.14882	0.385199	0
AGGF1	0	0.32769	0.275398	0.979247	1.13421	1.78796	0.156951	0	0	0	2.45152	11.2483	0	0	0	14.0801	3.35937	4.81623	4.0921	3.70461	0	3.67401	0	8.94377	0	0	2.85416	0	6.49524	8.52653	0.373895
AGK	2.00469	31.5845	13.9721	29.1829	29.0894	33.1352	12.5938	9.18506	9.20938	98.5571	6.46765	73.8922	10.9275	1.98588	63.7066	10.5761	16.257	23.5081	4.05342	33.0049	13.5418	85.2026	1.29295	50.7371	1.19301	8.44677	0	16.5664	10.4009	1.09031	26.4736
AGL	0.0320279	0.362904	0.167361	0.287577	1.104	0.348292	0.854557	0.124066	0.608508	7.88217	5.85222	1.35574	1.36943	0.864333	0	3.60403	3.62699	1.35075	2.45671	0.749922	0	0.192263	0	8.06405	0	7.46873	0	0.575201	0.528108	5.83439	0.401115
AGMAT	0	0	0.300998	0.178937	0	0	0	0.180582	0.724471	0.579571	4.73017	0	11.2845	1.56196	0	2.03038	0.381753	0.237372	0	1.72935	0.965165	2.68931	0	0	0.474805	0	0	0.957562	2.4786	0	0
AGMO	0	0	0	0	2.07445	0	1.40556	0	0	19.2072	0	0	0	0	0	1.07932	0.611143	0	2.30104	0.732612	2.93313	0	0	0	0	0	0	0	0	0	0
AGPAT1	0.629557	0	2.07954	0.224586	0.46496	0.968228	0.508421	0.255688	0.259456	0	0.535043	0	1.09702	2.06569	0	2.46538	0.457924	3.0908	0	4.6227	0	0.707489	0	1.24668	0	1.12523	0.604029	4.98583	0	0.814951	0
AGPAT2	0	0	0	0	0	0	0	0	0	0	0	0	0	0	0	0	0	0	3.8924	0	0	0	0	0	0	0	0	0	2.02975	0	0
AGPAT3	1.6269	0.113707	0.244138	0.848859	0.368795	0.88799	0.562909	0.725237	3.15412	0	0.209819	2.22228	0	0.468703	0	2.5425	2.22735	0.79742	5.30975	1.41115	1.66532	0	0	0	3.60543	0.201208	2.06494	0	0	0	1.23209
AGPAT4	0.665608	0.231704	0.87247	1.06914	1.34621	1.96327	1.48263	1.68918	0.84221	0	5.97334	19.165	0	1.28002	0.465647	0	0.197567	0.418533	0	1.38052	1.65935	0.17923	28.0292	0.100794	1.26315	3.35552	0	0	0	1.75174	0
AGPAT4-IT1	0	0	0	0	2.05351	0	1.0553	0	0	10.7111	0	0	0	0	39.7799	3.41702	0	0	0	5.54372	0	0	0	0	0	0	0	0	4.9936	0	0
AGPAT5	0.226648	2.21999	0.133474	0.526181	0.750536	0.346925	1.08199	1.81058	0.538229	0	0	0.463967	0	0	10.8157	2.3854	0.741201	2.2808	0.586186	1.78687	0	2.87632	0	0	0	4.01772	0	15.4481	0	0	0
AGPAT6	0.607247	12.8491	3.36961	2.20427	4.32459	1.0159	0.920535	2.40173	3.48944	0.456797	0	0.843795	0.190125	0	8.10569	0	0.754388	1.42	2.61272	2.05407	8.27833	2.28012	5.42662	4.42224	0.179372	3.23693	1.53476	0	0	0	2.93783
AGPAT9	0	0	0	0	0.784046	0	0	0	0	0	0	0	0	0	0	1.79468	1.00022	2.35864	0	0	1.64643	0	0	0	0	0	4.47639	0	0	0	0.634669
AGPHD1	93.7758	0	10.8422	1.16778	0	0	13.9875	15.1381	3.53759	0	0	0	0	21.8203	0	0	0	0.939327	0	0	0	0	0	0	0	0	0	0	0	0	1.33493
AGPS	1.65159	5.32821	1.05133	2.82026	3.90974	2.18095	1.71181	0.901182	0.489543	0.132158	8.55708	8.93521	1.95483	4.68616	5.20798	3.90706	2.79172	4.1564	0.792265	1.20235	5.63898	2.30033	0	4.41671	11.5847	2.74511	3.94487	3.24448	4.47686	9.34013	7.32252
AGR2	0	0	0	0	0	0	0	0	0	0	0	0	0	0	0	0	0	0	0	0	0	0	0	0	0	0	0	0	0	0	0
AGR3	0	0	0	0	0	0	0	0	0	0	0	0	0	0	0	0	0	0	0	0	0	0	0	0	0	0	0	0	0	0	0
AGRN	7.7255	0.117235	0	0	0	0	0	0	0.1208	0	0	0	0	0	0	0	0.221378	0	0	0	0	0	0	0	0	0	0	0	0.321732	0	0
AGRP	0	0	0	0	0	0	0	0	0	0	0	0	0	0	0	0	0	0	0	0	0	0	0	0	0	0	0	0	0	0	0
AGSK1	0	0	0	0	0	0	0	0	0	0	0	0	0	0	0	0	0	0	0	0	0	0	0	0	0	0	0	0	0	0	0
AGT	0	0	0.132902	0	0	0.775801	10.0375	13.0271	7.63013	0	0	0	0	0	0	1.77163	1.97883	0	1.03564	1.45508	11.4117	0	0	0	0	0	0	0	0	0	0
AGTPBP1	0.0639966	0	0	0	0.782407	0	1.35299	0.466818	1.21336	15.0506	0	0	0	0	0	0	0.161764	1.2046	2.45128	0.796564	2.17849	0	0	6.99947	0	0	0	0	0	4.18331	0
AGTR1	72.34	4.46668	2.47564	0	0	0	0	0	0	0	3.40176	0	0	0	0	4.98344	0	1.37561	6.80561	0.414844	0	0	0	8.56498	0	0	0	0	0	0	0
AGTR2	0	0	0	0	0	0	0	0	0	0	0	0	0	0	0	0	0	0	0	0	0	0	0	0	0	0	0	0	0	0	0
AGTRAP	73.5946	1.974	86.5402	53.8443	72.6504	197.203	56.4239	84.0893	84.723	0	62.7988	22.2537	0	10.7562	52.6348	38.8725	18.4508	13.0117	22.5312	33.3406	32.9954	19.1843	0	13.0024	14.1312	0	0	0	6.92484	64.1601	24.6729
AGXT	0	0	0	0	0	0	0	0	0	0	0	0	0	0	0	0	0	0	0	0	0	0	0	0	0	0	0	0	0	0	0
AGXT2	0	0	0	0	0	0	0	0	0	0	0	0	0	0	0	0	0	0	0	0	0	0	0	0	0	0	0	0	0	0	0
AGXT2L1	0	0	0	0	0	0	0	0	0	0	0	0	0	0	0	0	0	0.244348	9.96884	0.987031	0	0	0	0	0	0	0	0	0	0	0
AGXT2L2	2.96521	4.82764	14.1353	8.9499	2.66202	2.8173	3.63729	3.02553	0.626645	0	0.640123	0	0	0	1.59969	0	0	0.695826	0	0.584225	0	0.842886	0	0	8.38426	1.98744	0	0	0	0	0
AHCTF1	0.970839	0.531236	0.134298	0.558724	1.59451	0.895116	0.729274	0.209747	0.203416	0.72578	0.771736	5.55335	0.133946	0.236076	12.2038	6.0743	6.44603	4.38772	2.28074	5.70861	1.38098	0	0	0.923885	0.136946	2.05639	1.47412	1.39979	0.508077	11.4694	0
AHCY	5.29066	89.5182	89.7267	100.566	113.004	166.569	156.97	187.908	263.507	0.63616	10.9704	55.7428	22.5932	56.9318	13.4862	41.5072	41.9812	55.2218	3.98875	35.6166	35.1172	23.0239	61.8908	82.9013	36.6303	0	5.82068	0	26.3068	7.14201	8.70359
AHCYL1	47.9113	3.7002	15.1446	16.5605	17.2575	20.9328	19.9082	21.2616	14.4664	36.858	23.284	49.4647	45.3084	56.0734	25.1364	20.1659	32.5863	17.1707	15.9569	33.4147	8.70831	35.3141	29.6027	43.781	14.2178	100.094	18.4057	0	41.3436	26.5544	12.1623
AHCYL2	0.0872563	0	0.634101	0.36113	3.18953	0	0.267751	0.497902	0.0691884	0.470932	0	1.17894	0	3.92645	0	1.08362	0	0.272279	0.846829	1.07581	0	0	6.01041	6.26663	0	0	0	0	0	0	0
AHDC1	0.992696	0	0	0.093591	0.0896705	0.0974128	0	0.228501	0	0.995336	0	1.27408	2.29606	1.08917	0.390112	0	0.226853	0	0.690339	0.948906	0.883339	0	0	0.195309	0	1.59529	0	0	0.361189	0.820689	0.136663
AHI1	1.52292	4.42937	0.303336	4.77079	8.76094	13.3176	4.7253	2.67166	3.68496	40.7999	14.3322	50.4549	4.70027	7.2017	17.8481	22.5538	11.4371	12.7277	6.72283	13.1909	13.4883	17.9153	5.67902	16.4156	36.064	7.4486	20.8354	27.7222	40.4974	4.50606	1.86971
AHNAK	34.5808	2.36387	1.22802	5.04558	2.05457	0.747099	1.13835	0.54452	0.459082	21.8864	10.8408	10.8933	7.54776	4.02564	1.63832	5.46082	9.54204	2.32603	2.65298	6.93293	1.47332	17.3804	4.29728	6.85509	1.15646	8.62214	5.28177	10.255	0.21081	5.20611	5.15228
AHNAK2	5.22114	0.283728	1.17814	1.0212	1.33278	0.084387	1.13401	0.878016	0.811952	0.0945445	0.509786	9.56522	3.92572	0	4.03653	2.22595	2.23419	1.29295	2.2383	1.50108	0	0.296553	0	0.410735	2.69277	10.3381	1.25068	0.136573	0	0.918087	0
AHR	31.8221	0.523893	0.657776	2.95202	3.10593	0.429888	4.87296	1.40657	1.63604	11.8825	29.313	15.7363	15.2395	10.413	18.4279	4.66614	8.00099	7.18274	5.17385	4.92759	11.7079	8.2832	7.99918	11.3022	13.7052	3.54725	5.88484	0	35.0906	6.96295	10.517
AHRR	1.5825	0	0.270915	1.08582	1.89381	0.614972	1.77918	0.084211	2.31626	0	0.195181	3.13572	0	0.298364	0	0.295522	1.32962	0.545937	0.498901	4.19079	0	13.6256	0	0	6.50855	0	0	0	0	1.72147	0
AHSA1	80.9592	29.5303	56.6254	40.8722	62.3598	77.7291	90.9887	73.8142	40.7312	18.9561	10.8455	8.19053	10.2648	25.7077	47.9679	15.6933	29.3795	31.8162	9.54097	10.4556	7.44481	1.26901	0	35.4542	9.07089	14.8258	2.10805	28.5755	0	24.391	4.62327
AHSA2	0.294172	0.248736	0.877817	4.16226	1.39501	0	4.7061	0.762092	1.64776	0.476868	0.49091	0.519832	4.59342	0.351428	2.34321	0.55001	1.54475	0.177456	0	1.46507	3.50929	1.20721	0	2.00629	2.94372	0	0	0	0	0	0
AHSG	0	0	0	0	0	0	0	0	0	0	0	0	0	0	0	0	0	0	0	0	0	0	0	0	0	0	0	0	0	0	0
AHSP	0	0	0	0	0	0	0	0	0	0	0	0	0	0	0	0	0	0	0	0	0	0	0	0	3.27756	0	0	0	0	0	0
AICDA	0	0	0.131592	0	0.185643	0	0	0	0	1.02435	0	0.56026	0	0	0	0	0.330979	0	0	2.34483	3.90524	0	0	1.44771	0	0	1.68663	0	2.54824	0	0
AIDA	39.872	7.86176	12.6399	11.6953	7.8653	10.8282	6.59379	8.47414	7.55226	4.63853	21.5961	21.0301	8.60151	0.750064	33.5488	12.4472	18.562	14.7308	7.51765	9.6185	10.3773	17.2121	25.4987	8.86935	0	16.6742	3.52655	32.0707	36.79	12.9239	20.4518
AIF1	0	0	0	0	0	0	0	0	0	0	0	0	0	0	0	0	0	0	0	0	0	0	0	0	0	0	0	0	0	0	0
AIF1L	0	0	0	0	0	0	0	0	0	0	0	0	0	0	0	0	0	0	0	0	0	0	0	0	0	0	0	0	0	0	0
AIFM1	1.23662	74.4705	18.6737	19.1546	40.5821	57.5166	42.6607	41.9495	13.8492	0	1.38985	42.7331	39.4019	0	24.253	0	16.7365	16.7116	21.5185	17.3644	30.1353	7.47573	0	0	3.34526	28.9856	0	6.29641	28.5834	14.4348	39.8619
AIFM2	2.19254	12.0899	0.3701	11.2463	8.29693	12.0447	9.48552	4.74626	1.68827	69.3328	0	0	0	11.3723	2.86785	7.19646	5.588	5.84171	0.902517	3.44082	2.8607	2.02428	3.36451	5.94205	1.06179	0	27.9578	0	7.9753	2.43079	0
AIFM3	0	0	0	0	0	0	0	0	0	0	0	0	0	0	0	0	0	0	0	0	0	0	0	0	0	0	0	0	0	0	0
AIG1	2.52796	14.155	66.9075	153.39	157.21	204.851	140.69	146.936	199.964	77.0904	72.2153	84.5993	137.155	170.744	14.3027	101.113	93.2897	39.7696	103.416	103.559	85.5505	175.786	91.8497	44.3333	10.057	0	66.5639	91.9796	173.475	110.441	24.2263
AIM1	0.623708	0	1.8195	0.17678	1.42172	0.624232	0	0	0.110908	0	0	0	6.67294	0	0	0.633915	2.36556	1.49318	0	1.13416	0.231978	0	0	0.256275	0	3.11964	0	0	0.884106	0.155431	0
AIM1L	0	0	0	0	0	0	0	0	0	0	0	0	0	0	0	0	0	0	0	0	0	0	0	0	0	0	0	0	0	0	0
AIM2	0	0	0	0	1.58626	4.12893	0	0	0	0	0	0	0	0	0	4.27863	7.78701	0	0	7.78216	0	0	0	0	0	0	0	0	8.17887	0	0
AIMP1	40.3857	27.7917	35.4702	45.2575	31.5953	42.4795	26.8689	27.1656	36.351	20.6952	54.3263	9.98276	36.233	15.1256	6.29674	53.4177	29.0916	52.1366	41.7264	18.9269	14.8079	28.4288	18.2431	33.5664	8.79871	22.0537	45.4997	4.50896	31.8221	10.6525	7.92985
AIMP2	138.263	20.7496	66.9129	42.1569	17.1794	61.2996	64.1693	63.0874	37.446	6.82133	22.5809	11.62	22.122	24.1077	1.34886	41.0985	11.3487	31.5914	0	17.6601	6.04745	12.6092	11.6959	27.9348	7.43481	0	0	0	10.2677	8.79617	25.7557
AIP	0	1.86541	8.73424	16.5357	60.2508	77.5898	35.2322	60.0238	66.2606	0	0	0	0	0	7.77834	21.1251	28.6841	12.7257	6.23668	30.9141	5.85905	0	3.26652	55.1273	35.3306	1.25261	1.33825	26.195	34.4444	23.8448	0.666319
AIPL1	0	0	0	0	0.18582	0.188465	0	0.191806	0	0	0	0	0	0.373972	0	0	0	0	1.14823	0	0	0	0	0	0	0.495266	0.55252	2.75508	0	0	0.288776
AIRE	0	0	0	0	0	0	0	0	0	0	0	0	0	0	0	0	0	0	0	0	0	0	0	0	0	0	0	0	0	0	0
AJAP1	0	0	0	0	0	0	0	0	0	0	0	0	0	0	0	0	0	0	0	0	0	0	0	0	0	0	0	0	0	0	0
AJUBA	1.22829	5.46867	1.44112	2.52761	6.07515	0.75691	5.87688	5.99608	5.19394	1.30317	33.7029	4.08233	1.68841	4.04727	9.71257	1.49625	3.1641	4.0394	1.14881	0	6.72236	0.393197	0	3.33602	7.39829	7.38197	0	0	0	0	0
AK1	1.45436	13.4828	64.1121	57.2852	61.7363	115.424	60.5088	64.9634	112.455	0	17.3997	17.1704	41.7248	41.4369	27.9811	59.9223	25.7784	24.3507	110.863	56.7257	47.8048	38.4427	47.5043	80.3926	11.4074	4.74925	69.8775	111.385	82.9055	76.1128	80.8667
AK2	99	27.0631	43.931	43.0437	35.3561	51.1212	34.0109	41.244	68.7112	5.49144	11.6713	6.9226	0	16.5755	21.8546	17.1062	20.1892	20.4633	51.266	22.9456	17.9851	56.7321	12.1548	7.8119	25.7535	1.70545	7.71737	21.0382	39.0876	24.3417	17.9258
AK3	0.932077	0	2.34417	0.937489	1.46346	1.10834	3.78629	2.39189	3.49066	2.51688	5.83423	9.22106	0.571139	4.37405	0	7.01871	4.97273	2.5416	5.8059	5.44277	7.40726	0	8.16815	26.4609	0.293202	0.274976	5.72437	0.612529	14.9315	5.98754	0.210107
AK4	0.236604	0	6.05154	8.85562	3.57337	4.30175	2.42847	5.64628	3.66547	2.76511	6.71172	1.8069	4.11918	2.18339	0	4.75743	4.30845	3.07648	3.46217	2.1101	0	6.22909	9.35448	0.114617	0	1.41279	1.80351	10.7528	4.97523	6.81686	28.5237
AK5	0	0	3.17753	5.66842	5.209	7.06507	0	0	0	0	0.746299	0	0	10.544	0	3.95126	3.93017	3.52488	0	2.34145	0	14.5824	0	0	0	0	0	0	0	0.315123	0
AK7	0	0	0	0	0.249168	0	0	1.3266	0	0	0	0	0	0	0	0	0	0	0	0	0	0	3.0684	0	0	0	0	1.20592	0	0	0
AK8	0	0	0	3.30313	0	1.76675	0	0	0	0	0	0	0	0	0	0	0	0	0	2.60017	0	0	0	0	0	0	0	0	2.24455	0	0
AKAP1	0	0.168331	0.390229	1.12673	3.64656	1.81086	3.57407	2.68711	1.21971	0	3.08367	0	0	0	4.37187	0	0.459871	0.288664	3.32812	2.68092	0.192845	0.807474	0	0	0	1.50338	0	8.60343	10.778	0	0
AKAP10	1.39193	8.27442	1.80463	1.44667	1.42446	0	0.575202	2.30966	0	0	11.8987	7.48053	1.30178	1.44806	0.402317	1.07328	2.09145	0.722233	0	2.90038	0	1.2009	2.1842	0	6.84897	4.22669	0	0	0	7.01408	0
AKAP11	2.17365	1.65784	0.0245643	0.83671	1.3506	0.773816	0.639657	0.397175	0.588861	20.8053	2.4811	5.92882	0.0998331	0.447769	5.77525	7.54493	6.04753	3.30484	1.67036	3.64521	0.583784	5.37647	13.8792	0.384485	10.9237	6.71547	1.12406	12.3141	6.36006	0	1.90529
AKAP12	1.07425	42.1417	2.86881	6.93212	9.05745	1.30449	15.0571	16.757	8.49032	10.7309	34.612	25.0702	18.8842	8.65596	54.5279	8.20759	4.80278	2.90482	3.62772	7.49467	40.6804	12.0151	3.12513	20.8361	21.6191	95.092	2.39425	0	13.7899	40.6596	7.3051
AKAP13	0.476428	1.56951	0.340438	3.01009	5.45805	2.94196	3.19634	3.41998	0.338342	0.67453	10.121	5.73528	0.435259	2.81357	7.5319	5.40101	5.41256	2.48497	6.74928	3.53491	5.36061	3.94035	4.91507	6.46946	5.67096	5.76907	3.30552	1.40496	10.2428	6.34271	4.15926
AKAP14	0	0	0	0	0	6.62324	0	10.618	0	0	0	0	0	0	0	0	0	0	0	0	0	0	0	0	0	0	0	0	0	0	0
AKAP17A	0	0	0	0	0	0	0	0	0	0	0	0	0	0	0	0	0	0	0	0	0	0	0	0	0	0	0	0	0	0	0
AKAP2	2.16992	16.685	1.06956	10.132	14.5672	2.16215	8.74207	5.79823	1.98611	22.8814	29.2621	13.7621	8.74821	6.96565	11.1309	26.5976	22.7642	14.9933	16.0797	28.0299	0.211867	15.3009	15.7607	10.1056	7.97928	32.9702	14.9484	3.43875	53.388	5.84266	20.9628
AKAP3	0	0	0	0	0	0	0	0	0	0	0	0	0	0	0	0	0	0	0	0	0	0	0	0	0	0	0	0	0	0	0
AKAP4	0	0	0	0	0	0	0	0	0	0	0	0	0	0	0	0	0	0	0	0	0	0	0	0	0	0	0	0	0	0	0
AKAP5	0.0804605	0	0	0.132154	0	0	0.0496767	0.0550619	0.474633	0	0.229275	0	4.10522	0	0	0.219586	0.124092	0.271264	1.76095	0.302289	0	0	0	1.46834	0	0	1.17582	0.406686	0.374352	0	2.52491
AKAP6	0	0	0	3.59342	0	0	0	0	0	0	0	0	0	0	0	0.525578	0.0732677	0	0	0.622064	0	0	0	0	0	0	0	0	0	0	0
AKAP7	0	0	0	0	2.19736	0.837848	0.741508	0	0.924688	8.60592	0	11.5688	0	7.22101	0	0.608596	0	0.772741	0	6.63346	0.421252	5.8993	0	5.88228	0	0	0	7.66574	0	2.8235	0
AKAP8	1.30316	5.07925	0.939705	1.8218	0.74045	0.295708	2.22978	4.62597	5.08456	9.30356	0	19.0379	10.0847	0	1.93108	9.62007	2.99055	1.30538	7.04657	8.51445	0.241306	0	0	0	0	0	0	29.5654	0	5.56408	0
AKAP8L	0	0	0	0	0	1.52968	0	0.650158	0	0	0	0	0	0	0	6.322	2.36465	0	0	0.655243	0	0	0	0	0	0	0	0	0	12.1152	0
AKAP9	3.40384	16.5578	0.819446	3.82158	8.44438	5.75628	13.7976	13.2772	4.75928	32.7469	31.3134	39.6773	26.2588	21.9517	23.5746	26.2615	21.6767	16.9315	14.5379	13.5036	40.6961	23.966	9.85779	14.5904	56.6987	44.8213	28.7197	42.1782	20.8716	36.2288	13.6576
AKD1	0.123057	0	0	2.58407	0.981718	1.84741	0.699178	0.465389	0.0606464	0	0	4.95065	0	0	9.40045	5.51329	0.923652	3.41536	0.990676	0.431096	0	0	0	2.08487	0	1.32199	0	0	0.869186	0	0
AKIP1	1.23422	41.9416	36.5791	38.198	20.0378	31.1052	41.5077	26.428	40.2366	2.50761	8.64443	0	3.97188	8.03361	15.8244	16.7043	23.5432	25.6352	15.1983	22.1214	15.5364	19.4588	21.1463	45.0833	21.1651	1.06722	65.0308	138.82	0	29.3637	23.8648
AKIRIN1	86.9577	14.3021	2.67753	3.71641	3.41515	2.77191	9.15133	5.42812	4.89547	0.978338	4.88827	9.63807	34.3719	0	7.44183	6.08689	6.62761	9.42378	1.54657	3.7124	14.2511	6.77047	0	3.09556	0	9.36439	42.1444	7.92153	2.42184	4.69492	4.76219
AKIRIN2	222.313	0	8.67468	3.01967	0.819844	1.20041	13.1312	0	10.0609	0	26.2868	5.11187	9.0373	0.754177	8.34406	9.19249	5.7935	5.53649	1.73369	13.7384	1.87236	0	0	49.4468	5.38083	11.583	0	5.3329	0	0	18.6673
AKIRIN2-AS1	0	0	0	0	0	0	0	0	0	0	0	0	0	0	0	0	0	0	0	0	0	0	0	0	0	0	0	0	0	0	0
AKNA	0.528129	0	0	0	0	0.0609797	0.0679494	0.0672976	0	0	0	0	0	0	0	1.48123	0	0	1.29279	0.597547	0.965979	0	0	0	0	0	0	0.284403	0	0.112311	0
AKNAD1	0	0	0	0	0	0	0	0	0.16606	0	0	4.36564	0	0	0	0.615515	0	0	0	0	0	0	0	0	0	2.90298	0	0	0	0	0
AKR1A1	2.37448	194.28	627.767	490.681	380.505	593.503	834.098	1142.7	1631.11	83.8983	62.9421	143.839	322.452	264.767	317.676	139.073	163.522	119.518	257.096	272.666	432.201	233.361	156.381	309.735	175.643	502.155	274.7	100.53	124.406	252.323	163.146
AKR1B1	31.2311	110.616	166.817	188.971	418.885	509.698	163.342	237.148	247.61	1844.9	149.441	1198.99	62.4732	264.839	303.091	1900.33	315.23	390.55	880.105	671.859	321.876	1278.4	1289.72	101.581	710.051	540.883	3139.06	4855.13	4831.5	867.265	189.619
AKR1B10	0	0	3.33897	5.93836	0.334448	8.1221	0	3.72911	0	0	2.33627	13.7913	0	12.7515	0	1.96597	1.08508	7.24066	6.41048	14.9713	0	0	13.699	0	0	0	0	0	33.4266	0	18.3968
AKR1B15	0	0	0	0.317265	1.74153	0	0	0	0	0	0	0	0	0	0	1.04015	0.578928	0	0	0	0	0	0	0	0	0	0	0	0	0	0
AKR1C1	4.46166	0	7.15887	3.07801	17.1931	17.0914	2.63531	6.31411	7.00016	240.769	15.0886	137.404	15.0066	38.2388	178.211	247.351	54.1626	47.383	357.22	120.613	55.0728	66.5685	151.766	0.71584	162.731	211.312	248.862	292.706	352.726	26.8764	5.36857
AKR1C2	7.26062	0.587675	1.5793	3.15349	3.12613	0.866985	0.8032	2.09541	0.990119	161.355	32.3588	38.3599	20.9806	48.6967	9.92161	68.0676	14.2714	9.4304	31.5604	17.4543	23.9472	38.4491	12.9634	1.9518	34.5189	28.2509	72.5513	83.5012	94.3918	29.8087	37.6158
AKR1C3	1.53543	0	113.283	79.6418	69.3934	89.9183	21.0126	35.9415	24.7032	967.514	247.012	458.852	257.599	531.023	465.219	560.557	211.152	87.2639	455.711	303.435	528.491	478.534	626.418	173.577	544.787	299.625	672.302	345.828	656.332	450.118	282.872
AKR1C4	0	0	0	0	0	0	0	0	0	0	0	0	0	0	0	0	0	0	0	0	0	0	0	0	0	0	0	0	0	0	0
AKR1CL1	0	0	0	0	0	0	0	0	0	0	0	0	0	0	0	0.615455	6.49318	0	7.50734	0	0	0	0	0	0	0	0	0	0	0	1.89278
AKR1D1	0	0	0	0	0	0	0	0	0.279856	0	0	0	0	0	0	0	0	0	0	0	0	0	0	0	0	0	0	0	0.823219	0	0
AKR1E2	0.395786	0	4.1902	0.340364	0	1.8394	0	0	0	0	0	1.78746	3.26794	0	0	0	0.603644	2.32809	7.0413	0	0	0	0	0	0	0	0	0	0	0	0
AKR7A2	24.4323	0	1.97818	0.161362	0.505445	1.38133	3.10845	3.53185	0.715843	0	0	0	0	5.32994	1.09809	0	2.36686	0.654796	7.06491	1.16944	0.275064	2.87585	0	0	0	0.435238	1.46866	0	0	0	0
AKR7A2P1	0	0	0	0	0	0	0	0	0	0	0	0	0	0	0	0	0	0	0	0	0	0	0	0	0	0	0	0	0	0	0
AKR7A3	0	0	0	0	0	0	0	0	0	0	0	0	0	0	0	0	0	0	0	0	0	0	0	0	0	0	0	0	0	0	0
AKR7L	0	0	0	0	0	0	0	0	0	0	0	0	0	0	0	0.699076	0	0	2.2042	0.919855	0	0	0	0	0	0	0	0	0	0	0
AKT1	3.73332	5.36024	3.30917	0.811861	0.817644	0	0.240954	0.236746	5.72739	0	0	0	0	0.395056	0	0.769386	0.434711	1.74041	1.32981	0	11.9126	0	2.82894	0	0	0	1.15491	0	0	1.11495	0
AKT1S1	1.61806	0.543248	3.30017	1.02409	0	0.940069	0	3.77283	0.852277	0	0	0	0	0	0	0	0	1.56079	8.41336	0	0	11.8853	8.15913	0	0	0	0	0	0	2.01545	0
AKT2	1.51787	0.814706	0	0.309114	0.618674	0.324965	0.52951	0.351191	0.0903593	0	0	0	0.215143	0.487979	0.694012	0	0	0.23235	0	0	0.261192	0.277481	0	0.166115	0	0	0.732215	0	0.328772	0.791481	0.382403
AKT3	2.05539	10.3261	4.57927	7.13324	5.18351	2.48173	7.41103	2.21964	2.20664	4.37429	9.74013	7.44165	0.889624	3.42386	12.4353	4.33493	5.92031	5.2708	2.25806	4.64572	4.80265	13.3735	1.9068	7.34036	1.15521	4.70002	1.81329	12.7525	8.04809	17.1597	10.6103
AKTIP	45.6442	16.9813	9.79745	47.6486	28.1687	24.1136	17.3197	18.9819	12.5904	0	30.7978	14.8532	7.85835	22.6238	34.0281	31.8543	21.2799	14.2688	2.48203	28.0011	22.0531	16.7486	0	5.02569	12.6081	52.244	0	19.7191	15.6639	68.6201	7.6507
ALAD	28.4698	5.2441	7.89806	16.2478	21.3098	7.86977	13.559	9.12197	9.62121	5.26233	10.4364	10.9254	17.3012	11.8977	15.1278	3.13496	4.07028	3.35077	28.5059	11.536	0	19.5993	4.96836	17.298	0	30.1389	12.2639	28.9716	0	20.1338	1.8123
ALAS1	10.7625	91.1927	58.5495	71.674	73.1592	82.6212	32.5323	45.0677	36.4984	12.8041	37.0606	142.17	45.836	48.6501	11.0383	42.3673	15.8918	41.5645	30.3479	28.0324	49.6269	74.782	86.3753	156.909	62.6619	59.8777	61.6841	54.063	12.807	62.833	77.1048
ALAS2	0	0	0	0	0	0	0	0	0	0	0	0	0	0	0	0	0	0	0	0	0	0	0	0	0	0	0	0	0	0	0
ALB	0	0	0	0	0.284654	0	0	0	0	0	0	0	0	0	0	1.7233	0	0.287832	0	0	0	0	0	0	0	0	0	0	0	0	0.456097
ALCAM	53.409	43.0925	2.95464	6.92038	4.70142	1.89393	5.2381	7.18778	1.88739	37.7699	16.0575	9.61221	8.04762	9.86621	28.9864	17.5722	21.9691	70.2902	16.4987	10.5814	17.3397	2.93062	25.8933	17.0043	28.6678	17.8748	9.15512	5.50265	39.9823	27.4242	1.36395
ALDH16A1	0.950724	5.55188	4.75342	2.73382	1.24088	0.659982	2.12029	1.02814	3.21466	0	1.09243	0.578772	0	0.814898	0.444871	0	1.023	0.716649	0	0	9.65027	2.18755	0	8.93712	25.7604	5.39557	10.8971	6.00684	2.4788	2.28019	0
ALDH18A1	3.49352	75.3451	42.0425	84.6495	140.86	87.9889	27.4322	21.7781	19.0236	69.427	79.5276	39.8299	37.7587	59.9267	96.3238	54.97	46.3764	38.0559	11.6041	37.3438	83.3033	76.3024	87.8362	64.1539	192.974	34.2652	104.623	50.3575	66.3935	155.442	131.956
ALDH1A1	0	0	0	0	0	0.191113	0	0	0	0	0	0	0	0	0	0	0.668669	2.7456	3.50834	0.400432	0	0	0	0	0	0	0	0	0.860344	0	0
ALDH1A2	0	0	0	0.120743	0	0	0	0	0	0	0	0	0	0	0	0	0	0	0	0	0	0	0	0	0	0	0	0	0	0	0
ALDH1A3	0.148956	0	2.80128	1.05956	0	0	5.51017	11.259	4.6684	0	45.4189	2.72211	2.78535	0.647677	3.27594	1.0322	3.16661	0.703594	0	0.34251	0	2.18393	0.645938	4.28736	12.8842	37.7112	0	0	0	0	0
ALDH1B1	2.93481	41.3666	63.3518	103.296	92.2931	55.4154	23.4426	21.7964	17.9377	19.0963	37.6957	24.8511	57.3624	41.5918	3.16796	30.6686	54.6433	13.257	9.14616	17.273	19.9277	22.411	42.4747	165.54	0.772931	24.0437	9.62555	18.2331	5.9195	74.1582	59.2967
ALDH1L1	0	0	0	0	0	0	0	0	0	0	0	0	0	0	0	0	0	0	0	0	0	0	0	0	0	0	0	0	0	0	0
ALDH1L2	0.295867	0.0826357	3.49749	6.02074	4.8385	4.81158	3.29102	3.85296	3.0586	19.5394	3.44518	4.23999	8.62531	4.72771	6.68256	1.45033	5.18116	4.57935	10.6137	7.9377	0.369495	1.44545	15.1128	10.6748	1.55515	0	5.54627	0	0	8.28114	4.64272
ALDH2	1.54279	0	6.47055	4.10802	0.613291	7.64726	10.1523	10.9123	35.3197	1.85225	0	31.57	2.33044	12.5248	21.1144	0	0.603596	1.18828	23.3204	1.3844	31.1257	0	0	0	25.8661	6.32226	8.67421	0	1.23435	0	0
ALDH3A1	0	0	0	0	0	0	0	0	0	0	0	0	0	0	0	0	0	0	4.25894	0	0	0	0	0	0	0	0	0	0	0	0
ALDH3A2	2.06831	0.753875	2.01522	2.382	8.68806	1.75231	3.51014	3.26794	2.44282	5.62815	3.89982	38.7371	11.5341	21.2381	10.1744	12.5799	10.5962	5.1845	13.5944	25.997	16.6934	13.2465	12.9157	12.7367	52.5405	51.9705	1.87739	16.7851	11.3735	6.97684	4.86646
ALDH3B1	1.32422	0	4.41532	1.83797	1.13033	2.84245	0.270181	0	7.40132	0	4.67598	0.624675	0	0.436178	0	0	3.09981	1.77522	7.79388	1.64365	0.361286	0	0	0.467566	0	0	13.6442	3.2426	0	2.51257	0
ALDH3B2	0	0	0	0	0	0	0	0	0	0	0	0	0	0	0	0	0	0	0	0	0	0	0	0	0	0	0	0	0	0	0
ALDH4A1	1.63296	0.538896	4.88287	0.90022	0.129284	0	0	0	1.5393	0	0	0	0	0	0	0	0	0	0	0	0	0	0	0	0	0	0	0	0	0	0
ALDH5A1	0	0.283664	0.134287	0	0.267512	0	0.234343	1.71703	0.243174	0	0	0	0	0.196255	0	0.313877	0	0.421628	1.40671	0.203203	0	0	0.386951	0	0.232469	0	0.281066	0	0.411285	0.21595	0
ALDH6A1	0	0	18.3195	17.4737	27.2407	35.9871	7.69231	16.7454	14.9065	42.8074	0	2.69469	19.598	33.6504	0.541554	7.68514	2.54325	7.50426	4.86244	19.0222	38.5664	1.62559	37.5895	38.3252	9.97862	0	5.50628	44.6642	0	15.662	5.7488
ALDH7A1	1.34903	13.5811	36.7432	41.3596	45.9328	84.2514	25.631	32.448	18.765	24.3193	16.9164	25.0769	36.6411	25.713	14.7093	23.8759	27.2811	26.6473	6.05635	33.7728	23.7662	9.76862	42.1032	7.67113	30.0174	24.4899	30.7423	0	5.69039	48.8002	17.1405
ALDH8A1	0	0	0.169001	0	0.778079	0	0	0	0	0	0	0	0	0	0	0	0	0	0	0	0	0	0	0	0	0	0	0	0	0	0
ALDH9A1	108.022	13.8057	76.319	61.6536	75.0209	55.4053	23.123	22.4782	24.946	64.8498	61.0864	29.0208	14.3314	6.3603	8.68439	15.806	34.9218	47.9388	6.156	21.6328	63.2124	6.79473	25.054	95.1937	36.215	19.9832	40.2341	0.900623	55.7512	46.7612	92.0629
ALDOA	1417.19	691.678	3017.91	2969.9	3253.24	5738.33	2090.65	4148.1	3514.09	80.5657	214.972	610.116	712.468	466.048	922.232	948.76	1005.31	954.456	563.63	910.361	704.437	626.139	414.168	1526.03	339.763	284.306	385.082	629.828	566.683	1308.09	1168.34
ALDOB	0	0	0	0	0	0	0	0	0	1.03751	0	0	0	0	0	0	0	0	0	0	0	0	0	0	0	0	0	0	0	0	0
ALDOC	0	0	35.836	79.0693	77.7426	93.6741	55.7203	37.1449	37.0468	0	40.7156	0	0	0	0	5.39208	5.50052	4.35249	0	5.72459	0	0.813263	0	0	60.3592	0	0	29.8286	0	47.2353	0
ALG1	0.217144	0	0.421266	0.358657	1.2394	0.64341	0.512282	0.520863	0.131557	0.360382	0	0	0	0.469786	5.63114	0	0	0.608077	0.706676	0.553266	1.16278	0	0	0	3.38943	0	0.344872	1.14413	0	0	1.47049
ALG10	1.0091	0	0	0	0	0.348575	0.373785	0	0.266559	0.878186	0	2.11362	0	0	0	3.52853	0.848422	5.44466	5.58606	4.19803	0	0	0	0	0	0	0	0	0.827383	0	0
ALG10B	0.0619091	1.03933	0.0726661	0.0370403	0.263341	0	0.0511081	0.144307	0.110378	0	0	1.12817	0	0.302335	0	3.01427	0.207241	0.790437	1.39877	0.670753	1.97922	0.309175	2.47525	0.249612	2.23345	11.2305	0.95724	0.23818	0	0.816284	1.94557
ALG11	16.432	11.4454	10.7703	19.2238	41.2598	22.662	22.5834	18.8838	16.8646	46.8903	23.1655	24.685	25.5469	28.9829	52.782	83.0292	40.0477	40.2254	6.15501	29.5663	35.2286	42.9044	34.5241	31.2948	50.3919	1.70005	71.6507	20.8957	0	60.8396	23.5064
ALG12	0	0	0.55795	0.792849	3.43437	5.2717	0.223751	2.01751	0	0	0	0	0	0	0	0	2.23204	1.46413	0	3.42284	11.2131	0	0	12.0766	0	0	0	0	15.1249	0	7.55304
ALG13	0.512185	6.15279	4.48311	4.31682	5.15046	4.56574	8.84278	13.6035	12.0551	0.45105	11.1352	9.81097	19.5074	16.2834	2.70339	3.65058	5.13805	8.81593	4.75123	6.34759	0.174162	9.83216	0	29.9386	1.44435	7.96627	0.607223	0.511796	10.3618	4.45269	0.99312
ALG14	3.56925	14.8589	113.986	67.7377	64.5379	94.7403	99.5746	104.662	61.4904	0	2.67838	68.5901	9.4648	45.6642	57.141	15.4166	34.3015	76.2463	57.493	25.7694	0	35.3746	0	33.385	3.54547	23.5886	33.3274	0	58.3656	29.9026	31.9333
ALG1L	0	0	4.30539	0	0	0	0	1.18444	0	0	0	0	0	0	0	0	0	0	0	0	0	0	0	0	3.97652	0	0	0	0	0	0
ALG1L2	0	0	0	0	0	0	0	0	0	0	0	0	0	0	0	0	0	0.929583	0	1.59951	2.1436	0	0	0	0	0	0	0	0	0	0
ALG2	49.1232	1.61448	4.51268	1.37868	3.01653	1.07154	5.36812	0.842274	1.67235	0	2.61465	0	0	0	0	2.83776	10.337	2.87085	4.23367	4.26975	0	5.99751	0	4.73887	0	78.9394	0	0	0	0.326153	0
ALG3	2.62692	0	35.3161	16.5523	22.4669	35.9078	39.6109	32.7336	76.1504	8.45187	0	60.3623	6.53094	8.29543	28.3881	8.46942	10.8379	16.0517	15.8737	6.75965	20.038	7.27159	0	30.6605	34.4088	175.691	0	107.506	4.13645	0	25.7542
ALG5	3.4105	36.8736	218.477	128.731	120.038	132.252	150.769	192.936	290.565	67.5933	47.5583	54.5205	142.6	64.1551	35.5081	103.83	83.6587	77.1314	79.4835	90.0778	33.0496	73.1456	25.5303	58.2124	61.9166	36.0212	54.1408	0	18.9417	25.9383	88.5378
ALG6	33.8712	2.00537	4.16542	4.46376	6.33404	7.8559	4.92634	3.59332	3.44662	0	0.817173	0	0.329482	0	22.7255	1.89324	9.53592	13.903	0	5.53147	0	4.26323	0	0	8.22154	2.44357	0.834998	0	0	15.6369	0
ALG8	1.21952	104.255	50.4642	79.9524	74.0408	79.7448	72.0385	96.2374	91.7807	147.468	17.2384	44.4825	65.177	109.826	117.751	116.276	82.4358	153.391	30.2184	69.4367	68.5775	130.957	37.4801	39.81	83.7419	11.7769	55.8332	47.2232	38.3021	80.7857	29.459
ALG9	0.306901	6.20204	2.05956	3.05287	3.81862	0.856045	3.23123	2.83686	0.742956	0.165077	0	1.54619	0.144563	10.0183	0	2.7599	3.93635	3.33863	1.12253	3.7964	7.23151	0	0	5.01138	0	1.51739	0.178209	2.08531	0	0	0
ALK	0	0	0	0	0.0745423	0	0	0	0	0	0	0	0	0	0	0	0	0	1.03682	0	0	0	0	0	0	0	0	0	0	0	0
ALKBH1	0.660991	1.78908	6.104	3.19163	4.40645	12.4909	8.33735	5.28459	8.20659	1.40171	0	0	0	10.1233	0	1.5991	10.6694	7.44106	0	4.64286	0	4.02542	0	0	2.866	0	0	0	0	9.47427	0
ALKBH2	0	3.3015	20.6088	16.9369	28.5308	11.599	14.2207	27.3298	40.2486	0	0	0	0	8.22865	0	2.18228	17.1498	2.0294	20.6852	25.5002	5.11381	4.86841	0	0	0	0	4.96482	0	0	0	13.2473
ALKBH3	6.28175	0	39.0673	32.1889	25.2366	19.7722	20.7636	25.5367	17.0692	18.098	1.50745	11.865	10.4964	13.5289	0	48.7741	10.1527	16.6616	3.22401	37.4964	30.1685	0	44.2089	40.5125	0	13.9738	7.54943	0	0	24.1507	29.4118
ALKBH4	0.666838	0	0.284378	0.306139	2.80794	2.25482	3.30385	2.66208	3.40987	0.972939	0	4.37018	0.800766	3.00713	20.6304	1.17276	0	2.59804	15.188	2.14365	0	0	0	18.7665	0.753742	9.09212	2.68436	0	0	0.595671	2.33477
ALKBH5	39.2582	9.94495	30.6264	25.2859	29.6677	28.6237	31.9998	31.2386	33.6496	217.013	48.4569	24.1632	5.26423	1.20733	2.65721	4.51166	15.5698	8.71238	23.5793	18.9061	6.30197	16.8469	78.4914	133.943	5.39839	0	1.76894	0	0	8.14524	20.8575
ALKBH6	0	0	2.54063	0	0	1.78137	2.29936	0	0.914788	0	0	2.48359	0	0	0	0	0	0	12.6107	0	0	23.3895	0	0	2.2216	0	0	0	0	0	0
ALKBH7	2.05328	0	0.747221	0.728996	1.42417	0	0.851718	0	1.80581	0	0	0	12.132	2.53352	0	0	1.48259	1.02813	0	1.64723	3.25577	0	0	0	0	0	0	0	0	0	2.94263
ALKBH8	35.4028	0	1.3924	0.58704	1.88167	0.928404	0.970806	1.05939	1.77859	0	5.48338	0.337134	0	0	1.37104	3.68285	5.06406	3.20028	1.87055	6.64222	0	6.63381	0	0	1.1401	0	0	0	1.57297	2.92209	0
ALLC	0	0	0	0	0	0	0	0	0	0	0	0	0	0	0	0	0	0	0	0.982414	0	0	0	0	0	0	0	0	0	0	0
ALMS1	9.27614	0	0.0206565	0.0794032	0.145636	0.345619	0.225339	0.425358	0.0521522	0.263526	0	0.0859865	0	0	0	0.0984106	0.0548515	0.399937	0	0	0	0	0	0	0	0.151678	0	0.750591	0	0.0698782	1.18962
ALMS1P	0	0	0	0	0	0	0	0	0	0	0	0	0	0	0	2.47395	0	0	0	0	0	0	0	0	0	0	0	0	0	0	0
ALOX12	0	0	0.194275	0	0	0	0.247194	0	0.733268	0	0	0	0.549566	0	0	0	0	0	0	0	0	0	0	0	0	0	0	0	0	0	0
ALOX12B	0	0	0	0	0	0	0	0	0	0	0	0	0	0	0	0	0	0	0	0	0	0	0	0	0	0	0	0	0	0	0
ALOX12P2	0	0	0	0	0	0	0	0	0	0	0	0	0	0	0	0	0	0	0	0	0	0	0	0	0	0	0	0	0	0	0
ALOX15	0	0	0	0	0	0	0	0	0	0	0	0	0	0	0	0	0	0	0	0	0	0	0	0	0	0	0	0	0	0	1.4977
ALOX15B	0	0	0	0	0	0	0	0	0	0	0	0	0	0	0	0	0	0	2.48236	0.85916	0	0	0	0	0	0	0	0	0	0	0
ALOX15P1	0	0	0	0	0	0	0	0	0	0	0	0	0	0	0	0	0	0	0	0	0	0	0	0	0	0	0	0	0	0	0
ALOX5	0	0	0	0	0	0	0	0	0	0	0	0	0	0	0	0	0	0	0	0	0	0	0	0	0	0	0	0	0	0	0
ALOX5AP	0	0	0	0	0	4.48361	19.0959	13.2561	26.0473	0	2.67624	0	0	0	0	0	2.75394	1.14763	0	0	0	0	0	0	0	0	0	0	0	0	0
ALOXE3	0	0	0	0	0	0	0.446707	0	0.304018	0	0	0	0	0	0	0	0	0	0	0	0	0	0	0	0	0	0	0	0	0	0
ALPI	0	0	0	0	0	0	0	0	0	0	0	0	0	0	0	0	0	0	0	0	0	0	0	0	0	0	0	0	0	0	0
ALPK1	0.157958	0	0	4.44886	4.73927	0.940924	1.00525	1.06787	0.428998	0	2.90966	1.6615	0	0.346704	0	5.49822	3.61692	1.30989	3.61036	1.94979	0	5.61403	40.6087	0	1.79075	3.37559	4.37381	0	0	4.15814	0
ALPK2	1.7696	4.19084	0.0448892	5.52957	19.9885	9.30459	4.41603	3.74554	1.18824	0	6.88407	0.520051	0.784412	3.27817	10.652	7.24488	3.56374	5.3873	1.63199	2.32085	14.9307	0	0	17.3881	1.82467	0.783072	2.17438	57.5404	0.531031	21.459	15.5878
ALPK3	0	0	0	0	0.220599	0	0	0	0	0	0	0	0	0	0	0.304056	0	0	0	0	0	0.134064	0	0	0	0	0	0	0	0	0
ALPL	0	0	0.491932	0	0	0	0	0	0	0	0	0	0	0	0	0	0	0	0	2.94009	0	0	0	0.98841	0	0	0	0	0	0	0
ALPP	0	0	0	0	0	0.205157	0	0	0	0	0	0	0	0	0	0	0	0	0	0	0	0	0	0	0	0	0	0	0	0	0
ALPPL2	0	0	0	0	0	0	0	0	0	0	0	0	0	0	0	0	0	0	0	0	0	0	0	0	0	0	0	0	0	0	0
ALS2	0.206584	4.46966	1.15605	1.52988	4.69247	0	1.48289	0.847495	2.1784	0	0.322256	0	0	0.486309	0	12.8463	3.75182	10.1695	4.84246	3.46502	4.49069	0.400944	0	6.1722	0	0	0	0	0.257849	0	0
ALS2CL	0	0	0	0	0	1.64444	1.09733	1.23084	0.973933	0	0	0	0	0	0	0	0	0	0	0.303193	0	0	0	0	0	0	0	0	0	0	0
ALS2CR11	0.160173	0	4.31553	11.5277	6.52306	2.38259	0	0	0	1.22499	0	0	1.96607	1.0256	0	3.34306	3.01497	4.15258	5.40209	4.19694	0	0	0	2.74447	0	0	0	0	0	9.11215	0
ALS2CR12	0	0	2.48138	0	0.651539	0	0.275693	0	0	0	0	0	0	0	0	0	0	0	0	0	0	0	0	0	0	4.3177	0	0	0	0	0
ALS2CR8	1.14008	0	0.0424258	0.799489	1.27662	2.16144	0.287374	0.0957803	0.306392	0	0	0.226879	0	0	0.362709	0.428558	2.30613	0.0663521	0	0.589069	0	3.09677	0	0	0.185903	11.3767	0	0	0	0	0
ALX1	0	0	0	2.35576	1.0333	4.76606	2.40025	0	3.03208	0	0	0	0	1.95351	0	0	5.01744	1.05735	0	7.02642	52.8359	0	0	0	0	0	0	0	7.98115	35.0107	0
ALX3	0	0	0	0	0	0	0	0	0	0	0	0	0	0	0	0	0	0	0	0	0	0	0	0.760364	0	0	0	0	0	0	0
ALX4	0	0	0	0	0	0	0	0	0	0	0	0	0	0	0	0	0	0.119134	0	0	0	0	0	0	0	0	0	0	0	0	0
ALYREF	24.7079	9.12531	11.3626	0	0	3.08953	0	0	2.27565	7.19669	0	3.15842	2.87971	4.29825	2.40834	0	0	3.00348	0	0	3.59944	3.8426	4.15907	6.76317	0	0	3.19843	0	0	0	1.64147
AMACR	0	0	0	0	1.20121	0	1.05767	1.92342	2.77454	0	4.76369	0	16.9837	0	0	0	0.476688	0.544403	3.66012	1.2749	0	0	0	0	0	0	0	0	0	0	0
AMBN	0	0	0	0	0	0	0	0	0	0	0	0	0	0	0	0	0	0	0	0	0	0	0	0	0	0	0	0	0	0	0
AMBP	0	0	0	0	0	0	0	0	0	0	0	0	0	0	0	0	0	0	0	0	0	0	0	0	0	0	0	0	0	0	0
AMBRA1	0.365028	0	0.0731474	0	0	0	0.276838	0.371755	0.379424	0	0	0	0	0	0.363477	0	0	0	0	0.200076	0.136958	0	0	0	0.203103	1.1233	0	0	0	0	0
AMD1	6.84166	42.774	9.49886	10.0301	20.5601	20.9986	7.23052	9.6622	5.83481	23.8766	14.2036	23.4961	13.3639	28.2968	15.2558	32.3158	22.8978	48.7172	4.22572	26.9038	33.9182	18.047	0	2.74315	7.20836	19.4635	5.38986	7.65761	6.29746	10.8513	21.3669
AMDHD1	0	0	0	0	0	0	0	0	0	0	0	0	0	0	0	0	0	0	1.15665	2.23576	0	0	0	0	0	0	0	0	0	0	0
AMDHD2	0	0	0	0	0	0	0	0	0	0	0	0	0	0	0	0	0	0	0	0	0	0	0	0	0	0	0	0	0	0	2.28084
AMELX	0	0	0	0	0	0	0	0	0	0	0	0	0	0	0	0	0	0	0	0	0	0	0	0	0	0	0	0	0	0	0
AMELY	0	0	0	0	0	0	0	0	0	0	0	0	0	0	0	0	0	0	0	0	0	0	0	0	0	0	0	0	0	0	0
AMFR	3.79672	4.85402	16.4815	10.3686	12.6785	4.09867	7.50873	5.54603	5.10962	0	4.47736	8.73598	0	2.49024	11.0433	9.33251	6.30121	2.62187	1.61163	8.17377	9.91118	8.5882	0	6.33004	16.5913	0	0	0	0.586423	0.582928	9.74598
AMH	0	0	0	0	0	0	0	0	0	0	0	0	0	0	0	0	0	0	0	0	0	0	0	0	0	0	0	0	0	0	0
AMHR2	0	0	0	0	0	0	0	0	0	0	0	0	0	0	0	0	0	0	0	0	0	0	0	0	0	0	0	0	0	0	0
AMICA1	0	0	0	0	0	0	0	0	0	0	0	0	0	0	0	0	0	0	0	0	0	0	0	0	0	0	0	0	0	0	0
AMIGO1	0	0	0	0	1.04792	0	0	0	0	0	0	0	0	0	0	0	0	0	0	0	0	0	0	0	0	0	0	0	0	0	0
AMIGO2	7.52445	91.7056	18.5933	24.8037	21.4699	16.3085	41.1223	30.6973	29.6526	0	17.2026	9.89452	5.94036	8.90043	53.3122	16.4958	7.03511	39.6857	2.5262	6.95185	21.7538	6.58126	0	32.2152	19.8842	47.9048	23.6642	0	4.33035	10.2464	5.27734
AMIGO3	1.49026	1.05223	0	0	0	0	0	0	0	0	0	0	0	0	0	0	0	0	0	0	0	0	0	0	0	0	1.11128	0	0	0	0
AMMECR1	0.262799	6.5714	0	0.583719	1.0002	0.694405	2.24751	2.60404	0.784426	0.662969	0	0	1.02294	3.89465	0	2.6864	5.81934	2.53739	0.67974	4.43761	2.27637	0.578062	0	0	2.49907	7.37172	0	0	0.387839	13.5395	0.151805
AMMECR1L	0.941869	0.990564	0	3.55143	3.14838	0	1.88897	2.41934	1.60476	0	1.5085	0.266774	0	1.15197	0	0.963078	0	2.00624	0	3.77012	12.0386	0	9.26299	0	9.88684	18.0438	0	0	0	0	0
AMN	0	0	0	0	0	0	0	0	0	0	0	0	0	0	0	0	0	0	0	0	0	0	0	0	0	0	0	0	0	0	0
AMN1	0	1.40385	3.71645	9.17016	8.27413	0.664187	11.3161	11.763	10.867	47.6764	0	7.59574	10.5363	7.2431	24.0071	16.873	19.0534	7.47162	8.16485	10.1942	0	0	0	0.853983	15.404	2.02807	20.7449	0	0	0	11.3349
AMOT	0.250746	0	0	0	0	0	1.55096	0.552144	0.922727	0	1.8042	0	0	0	0	0.642697	0	0.632635	0.32434	0.564185	2.15453	0	0	0.252735	7.26853	0	0	0.657025	0	0	0
AMOTL1	6.67505	2.15855	1.39682	3.19684	3.42948	2.56853	1.92723	5.03016	2.2062	1.70771	1.68896	1.30783	0.418056	0.850614	16.2891	12.5863	7.60666	2.22853	9.77707	10.1011	2.7624	0.424873	7.59519	28.4915	8.91575	35.8708	8.78432	30.5943	10.1404	7.56905	13.5282
AMOTL2	89.3188	21.7943	2.31591	16.0132	7.10388	2.90186	9.89578	9.86407	5.00209	20.742	19.6255	0	19.1568	23.0645	9.45363	0	2.78229	17.0661	4.7031	1.80248	0.347215	5.54069	0	21.7968	0.257879	0	0	42.256	0	0	33.4823
AMPD1	0	0	0	0	0	0	0	0	0	0	0	0	0	0	0	1.61867	0.297403	0	0.907857	0	0	0	0	0	0	0	0	0	0	0	0
AMPD2	1.52605	1.85985	18.9071	4.98917	12.9522	4.17534	5.20056	8.46397	9.88497	48.6103	3.05475	13.762	1.14812	2.96979	13.4844	9.26514	9.83044	3.52291	2.40817	10.5313	1.73703	0.369253	24.2435	14.3477	11.4986	21.4088	1.26628	44.4424	0.829073	6.81363	2.10799
AMPD3	0	3.40209	0	0	0.0930524	0.486657	0.188391	0.39333	0	0	0	0.858694	0	0	0	0	0.771784	0	0	0.22571	0.864653	0	0	0	0	0	0	0	0	0	0
AMPH	0	0	0	4.73417	1.21216	8.33655	0	0	0	0	0	0.413651	0	0	0	0.949871	9.55785	0.633518	0	1.87031	0	0	0	0	0	0	0	0	0	0	0
AMT	0	0	0	0.947616	0.18643	0.583204	0.217907	0.21914	4.24432	0	8.93812	0	0	0	0	0	0	0	0	0	6.31029	0	1.34226	1.40663	0	0	0	5.3436	0.737522	9.97249	0
AMTN	0	9.23008	0	0	0	0	5.51784	0	2.51457	0	0	0	0	0	4.51591	0	0	0	0	0	8.50287	0	0	0	15.9493	0	0	0	0	0	0
AMY1A	0	0	0	0	0	0	0	0	0	0	0	0	0	0	0	0	0	0	0	0	0	0	0	0	0	0	0	0	0	0	0
AMY1B	0	0	0	0	0	0	0	0	0	0	0	0	0	0	0	0	0	0	0	0	0	0	0	0	0	0	0	0	0	0	0
AMY1C	0	0	0	0	0	0	0	0	0	0	0	0	0	0	0	0	0	0	0	0	0	0	0	0	0	0	0	0	0	0	0
AMY2A	0	0	0	0	0	0	0	0	0	0	0	0	0	0	0	0.988133	0	0	0	0	0	0	0	0	0	0	0	0	0	0	0
AMY2B	0	0.350362	0	0	0	0	0	0	0	0	0	0	0	0	0	7.26642	0	0	0.971255	0.455165	0	0	0	0	0	1.06664	0	0	0	0	0
AMZ1	0	0	2.29385	2.34734	0.307188	0	0	0	0	0	0	0	0	0	0	0	0	0	0	0	0	0	0	0	0	0	0	0	0	0	0
AMZ2	2.59226	75.3719	117.962	109.191	79.5835	85.986	128.825	139.483	152.655	108.132	49.5722	5.10632	42.8057	99.7448	26.5952	78.187	45.1094	48.9152	8.21269	22.3405	47.0606	40.5135	32.4354	44.1386	67.3385	29.8371	2.05516	0	94.8541	0.847068	21.7223
AMZ2P1	0	4.34722	8.94928	8.45854	3.73273	3.2507	11.6004	8.73726	14.5387	0	4.93705	1.48674	20.3894	10.3981	7.34711	8.76129	10.929	3.93724	7.73713	4.53256	6.6116	0	0	10.3774	2.50353	14.056	0	1.91087	0	3.97983	0
ANAPC1	7.64457	3.22745	2.11458	4.38977	3.42345	2.1049	0.448757	0.914298	0.472375	0	1.14534	7.68439	7.74417	1.36229	2.99415	3.53197	2.7965	2.19484	2.30652	1.47994	3.20186	12.1073	12.0187	6.3013	0.910342	3.60385	0.139073	0	12.1129	8.51267	7.40486
ANAPC10	19.5245	28.5379	31.2378	14.7584	11.3061	14.9753	21.5287	12.3318	13.948	23.51	12.8561	0	0	6.00528	6.78676	7.2808	24.9014	22.5932	17.1721	16.2489	5.12478	12.9271	0	2.67949	31.6001	0	25.7909	0	0	11.7057	8.0037
ANAPC11	305.757	207.569	418.413	263.303	271.077	484.59	394.218	581.362	700.426	23.9272	46.5337	99.2262	212.765	144.739	113.651	66.3641	134.499	127.171	354.289	126.017	152.888	90.599	127.554	290.634	88.8219	87.9109	176.378	128.531	114.296	160.057	182.997
ANAPC13	58.9011	116.559	143.291	216.654	221.847	242.813	355.97	343.08	341.271	81.4855	127.465	221.116	184.96	200.328	198.247	229.211	327.479	332.557	116.001	176.095	46.0832	92.6411	66.3589	185.26	154.206	245.555	142.601	152.066	185.918	137.755	128.472
ANAPC16	6.40994	23.4664	43.3501	49.2496	32.1923	41.7335	50.7968	39.8196	69.4414	34.5663	28.699	32.3673	31.8161	10.8153	53.295	15.6042	23.3609	20.7218	27.1312	18.6675	11.8838	34.8255	19.1543	57.3212	8.1758	6.23032	57.814	50.8961	63.1583	1.25659	35.5965
ANAPC2	2.06124	0	0	0	0	0	0	0	0	0	0	0	0	0	0	0	0	0	0	0	0	0	0	0	0	0	0	0	0	0	0
ANAPC4	0.862044	10.8328	1.88124	11.2885	9.16051	10.869	3.52032	5.38646	6.29711	0.406269	1.33838	9.3298	3.01525	0	1.85051	21.6978	16.6485	10.1034	0.654481	7.10124	1.10825	17.216	25.6511	0	11.8701	6.42973	1.40612	1.61144	26.3739	0.82763	0
ANAPC5	11.6923	84.606	174.347	186.17	209.622	325.559	93.6714	130.443	96.8689	83.9202	92.5994	46.1064	99.9754	78.3666	98.3798	94.2199	63.6216	108.493	20.9635	82.0422	67.5909	118.473	80.4159	134.315	133.442	145.533	37.4479	154.688	49.9344	173.024	76.8953
ANAPC7	80.5618	15.851	11.6656	9.88518	16.252	21.9457	7.1351	7.92749	8.12877	0	4.31894	21.8508	14.5744	1.47772	8.25036	12.2737	6.89561	11.9684	0	13.0753	61.0389	0	0	5.57113	0	11.9181	3.24056	5.09602	27.4339	8.3837	0.494523
ANG	1.30273	0	56.1752	27.2601	16.7431	50.5675	21.765	41.9929	41.9532	52.8103	0	2.83263	8.72612	38.6294	2.36558	18.2963	17.6312	15.3914	81.8009	36.1252	0	14.9384	32.2433	21.7973	14.0776	0	37.4191	0	0	1.8334	16.5009
ANGEL1	0.191208	0	0.0795139	3.29036	1.29557	2.95073	0	0.291642	0.296286	9.68979	0	15.5224	0	5.79951	9.30005	12.3055	0.39205	0.874918	0	0.671905	0	0.322306	12.4917	7.79316	0	0	1.37853	0.460282	0	1.39456	0
ANGEL2	59.9223	0.990553	0.0564825	1.18335	1.95726	1.07658	0.939585	0.825472	0.529307	6.43856	0	0.273699	1.53835	4.81285	13.7687	3.98832	2.40777	4.17618	1.10904	2.19398	8.50093	1.55924	0.815236	0.343156	5.1447	0	0	0	5.01643	2.37597	19.2539
ANGPT1	5.79583	0	0.695733	14.0115	26.7813	12.7053	0	0	0	29.586	65.9241	63.0791	15.7458	70.3535	11.5159	19.3713	25.7578	22.0285	25.4719	10.6434	0.616705	44.3942	53.2929	36.3719	7.39799	17.5169	41.1274	3.55032	17.6509	70.2136	47.1881
ANGPT2	0	0	0	0	0.664848	0.0806429	4.33485	6.70015	0.73994	0	0	0	3.75181	8.15339	1.956	0.263601	0	0	2.56449	1.07163	0	0	0.392222	0	6.26985	0	0	0	0.780561	0	0
ANGPT4	0	0	0	0	0	0	0	0	0	0	0	0	0	0	0	0	0	0	0	0	0	0	0	0	0	0	0	0	0	0	0
ANGPTL1	0	0	3.37719	1.86398	0.500542	0	0	0	0	0	4.22562	0	9.79544	26.2325	0	0	1.95893	0.222344	0	7.07448	0	16.9351	0	12.328	0	0	0	0	0	13.5791	7.78706
ANGPTL2	0.326609	0	4.88452	7.55951	3.69648	4.90632	0.733374	1.29343	1.65509	15.3256	0.28553	29.451	25.9368	8.60519	0	13.9284	15.4803	3.14197	8.51934	14.3568	17.7741	15.2234	2.88359	7.03285	0	0	48.7006	0	29.4719	15.9299	2.42651
ANGPTL3	0	0	0	0	0	0	0	0	0	0	0	0	0	0	0	0	0.844858	0	0	0	0	0	0	0	0	0	0	0	0	0	0
ANGPTL4	0	0	1.31804	0.867083	3.45407	1.84574	0	0.511237	0	0	0	0	1.098	0.782164	0	0	0.941345	0	0	0	0.655112	0	0	0	0	0	0	0	0	0	0
ANGPTL5	0	0	0	0	0	0	0	0	0	0	0	0	0	0	15.7678	0.544382	0	0	0	0.38739	0	0	0	0	0	0	0	0	0	0	0
ANGPTL6	0	0	0	0	0	0	0.47554	0.468791	0.47385	0	0	0	0	0	0	4.18436	0	0	2.53656	1.6795	0	2.33802	0	0	0	4.75835	0	0	0	6.92791	0
ANGPTL7	0	0	0	0	0	0	0	0	0	0	0	0	0	0	0	0	0	0	0	0	0	0	0	0	0	0	0	0	0	0	0
ANK1	0	0	0	0	0	0	3.17055	2.62063	1.73057	0	0	0	0.456206	0	0	0	0	0.233147	0	0	6.31309	0	0	0	2.8897	1.31552	0	0	0.253891	0	0
ANK2	0	0.0430013	0.0311674	1.73113	0.0842019	0.459715	0.075842	0.632656	0.353147	0.262667	0	0	0.113833	0	0	0	0.327536	0.556189	1.16342	4.67373	0	0.152567	0	1.03483	0.982733	0	0.0829428	0	0	7.53216	0
ANK3	0.0830181	0	0.955966	0	1.18251	0.0404879	0.505792	1.4248	1.00124	0	3.56056	1.94329	13.2558	4.22406	7.55307	4.42736	2.37991	0.389319	0.474585	1.62966	1.56987	0	9.98702	0.197033	7.49362	1.36443	0.178776	0	0.344629	4.71327	0.312542
ANKAR	0	0	0.929296	0.0747594	0.427372	0	0	0.131692	0.0627575	0	0	0	0	0	0	0	0.144405	0.0815332	1.06806	1.04639	0.15998	0.304868	0	0	0	0	0	0	0	0	0
ANKDD1A	0.236334	0	0.20343	0	0.598556	0.14307	0.121303	0.518978	0	2.27131	0	0	0	0.272901	4.70011	0.422712	0.950589	0.406566	8.92275	1.69283	0	6.41367	0	0	0	0	0	2.69659	0	0	0
ANKFN1	0	0	0	0	0	0	0	0	0	0	0	0	0	0	0	0.527293	1.16841	0	0	0	0	0.555812	0	0	0	0	0	0	0	0	0
ANKFY1	1.16322	1.86358	2.95423	1.6095	6.77677	1.31656	2.959	4.91526	8.82893	0	5.5663	0.886587	4.57012	3.38767	0	3.50407	4.74061	3.72241	0.27449	5.7702	4.53382	37.3306	26.2383	11.8198	2.0074	2.45732	23.5113	1.02282	14.6916	5.53996	6.9546
ANKH	2.3684	1.33152	18.9888	23.246	36.3557	23.1007	14.8888	6.77786	10.3816	182.679	47.0843	63.3557	47.8576	48.9264	37.2321	103.504	81.5147	19.3969	100.201	107.453	1.76796	63.5566	122.168	83.5854	43.7734	37.5345	76.2573	116.829	90.4241	43.5023	43.7599
ANKHD1	1.28366	9.55204	2.49827	5.40073	2.71039	7.82427	4.81296	3.54979	1.8721	40.7161	15.346	20.0208	6.17889	16.4329	47.4183	14.2173	8.63263	4.43016	7.58239	2.7118	4.43972	19.9037	14.8521	0.195137	17.5235	0.00018927	6.82993	14.5999	4.42463	12.3115	0
ANKHD1-EIF4EBP3	0	2.02582	6.39648	2.08525	4.81842	0	1.27691	1.55999	0	5.8719	5.33519	2.77637	0.746327	0	0.00232807	0	5.87888	1.99929	0.000733092	2.92214	2.58148	0	0	0	0	10.5144	10.3491	14.2462	0.00153023	0.000175308	13.7079
ANKIB1	1.29334	4.0645	0.597776	6.95649	10.529	4.78004	3.07764	4.66786	4.50435	22.4573	16.3475	1.10818	2.93038	8.20445	14.1586	14.1864	16.5748	10.7702	10.7809	5.93519	1.97968	19.9974	7.10671	11.6249	1.69761	10.3876	19.8541	7.61391	9.13907	2.51081	3.14499
ANKK1	0	0	0	0	0	0	0	0	0	0	0	0	0	0	0	0	0	0	0	0	0	0	0	9.85458	0	0	0	0	0	0	0
ANKLE1	0	0	0	0	0	0	0.136247	0	0	0.426124	0	0	0	0	0	0.511648	0.283042	0	0.873231	0.30991	0	0.432115	0	0.260778	0	0	0	0	0	0	0
ANKLE2	4.87946	5.17907	4.51684	3.78045	2.70493	7.94085	4.21919	7.31871	10.0151	6.41789	0.681742	8.35354	10.7592	14.3051	1.40905	6.0884	3.41504	4.17747	3.9272	1.6577	25.9639	1.74892	0.996046	9.84096	10.1732	0.318405	1.11783	14.3782	0	1.61877	4.41612
ANKMY1	0	0.530686	0	0	0	1.08574	0	0	0	0	0	0	0	0	0	0	0	0	0	0	0	0	0	0	0	0	0	0	0	3.08646	0
ANKMY2	0.150173	15.0371	17.364	49.4836	31.7661	27.1444	8.07648	12.49	11.136	0	20.565	26.8855	4.97766	9.02705	32.0903	33.8238	18.8362	19.4906	2.79625	22.7128	15.7184	12.66	12.0021	21.7865	7.97867	0	34.5052	0	0	51.6667	36.8255
ANKRA2	0.305475	0	7.00109	26.62	22.5119	13.93	8.39675	18.1268	15.6874	0	25.2528	3.86098	0.514485	2.72767	4.07811	24.6785	10.0836	6.33436	3.64037	11.5564	5.6666	31.9265	0.963602	0	33.6867	10.1183	6.36659	2.22463	0	20.861	5.9206
ANKRD1	150.168	230.138	17.5406	5.52389	4.59027	1.05494	183.953	142.404	146.068	0	3.54909	1.48795	3.8344	1.59576	1.78599	4.91569	4.11409	67.221	15.8338	0.542237	15.5672	0	0	3.46098	0	3.17296	0	3.84053	2.25524	1.179	4.678
ANKRD10	9.43149	34.9894	0.307016	4.02432	12.696	7.26634	6.61	5.96046	2.49289	10.0018	46.0052	61.2902	6.27599	56.5727	346.514	21.9924	8.16245	4.27031	11.7117	9.1683	234.204	28.2736	86.8093	8.6206	391.083	381.027	38.7978	171.025	117.6	84.8518	87.4064
ANKRD11	20.9502	14.4996	4.89285	6.70659	3.48396	6.02654	16.7081	17.9428	11.4001	8.4548	16.3326	11.6695	33.3787	12.9967	14.0661	35.8108	23.5945	23.8742	52.016	31.483	7.20429	19.1026	2.5435	22.7722	15.1478	44.3376	11.1979	3.45176	16.8236	12.8798	14.5716
ANKRD12	0.475994	1.28176	0.495582	4.01325	3.18407	2.1869	1.44381	2.16712	2.63401	7.58012	1.63082	9.0878	3.87439	5.57387	16.0618	20.4508	18.0759	9.16682	6.25808	10.7119	6.63283	3.07597	9.96279	2.08696	9.40391	4.88187	1.68058	23.3411	17.6835	5.61771	5.52958
ANKRD13A	19.3633	45.5528	4.87745	11.7507	8.42727	2.94436	1.92363	5.0791	2.81844	13.3246	11.1643	8.41284	11.8995	24.3823	0	9.01176	9.47537	17.1506	4.29821	2.73393	0	1.75109	11.5018	1.71322	14.1144	8.14187	4.52196	0	0	2.04984	4.18266
ANKRD13B	0	0	0	0	0	0	0	0	0	0	0	0	0	0	0	0	0	0	0	0	0	0	0	0.686953	0	0	0.487133	0	0	0	0
ANKRD13C	16.2704	1.13064	0.779508	1.09718	1.41776	0.0682738	0.683021	0.597269	0.469346	1.37138	0	1.41459	4.42782	3.7394	4.15719	4.68047	3.25106	1.55817	1.72685	6.51933	11.2272	4.50209	6.92578	3.44921	0	1.75032	3.73059	2.80491	1.48063	2.57086	6.85927
ANKRD13D	1.02817	0.798353	0	0	0.287277	0.309466	0	0	1.11	0	0	0	0	1.12373	1.83097	0	0	0	0	0.706844	2.31547	0	5.00561	0	0	0	0	0	0	1.55995	0
ANKRD16	0	0	4.30757	0	2.22242	0.402512	0	1.69128	0	0	0	0.557451	0.52071	0	3.44419	0	0.419535	0.679313	2.56247	0.942701	0	0	0	0	0	0	0.585162	0	0	0.795247	4.59529
ANKRD17	6.81724	3.1028	3.7915	14.6914	12.5557	7.82188	9.16662	4.88567	3.81317	16.7425	29.2907	5.56015	16.1845	19.8246	30.2512	7.76407	17.0726	11.0955	8.84759	7.94131	16.4268	39.9995	1.04671	15.3187	14.1974	31.0839	29.084	26.8639	0.404718	7.98956	15.2397
ANKRD18A	0	0	0	0	0	0	0	0	0.109225	0	0	0	0	0	0	0.873645	0.72878	0	0	0.903618	0	0	0	0	0	0	0	0.815901	0	0	0.271905
ANKRD18B	0.287304	0	0	0	0.325617	0	0.314924	0.236909	0.109679	0	0	0	0	0	0	0.422967	0	0.131044	0.553635	0	0	0	0	0	0	13.2749	0	0	0	0	0.540596
ANKRD18DP	0	0	0	0	0	0	0	0	0	0	0.452926	0	0	0	0	0	0	0	0	0.307447	0	0	0	0	0.390728	0	0	0	0	2.44372	0
ANKRD19P	2.36215	0	0	0	0.235586	0.23508	0	0	0.881823	0	0	0.667719	0.579268	0	0	3.14964	0.879907	0	2.42369	0	0	0.805191	0	0	0	0	0	0	1.00736	0	0
ANKRD2	0	0	0	0	0	0	0	0	0	0	0	0	0	0	0	0	0	0	0	0	0	0	0	0	0	0	0	0	0	0	0
ANKRD20A1	0	0	0	0	0	0	0	0	0	0	0	0	0	0	0	0	0	0	0	0	0	0	0	0	0	0	0	0	0	0	0
ANKRD20A11P	0	0	0	0	0	0	0	0	0	0	0	0	0	0	0	0	0	0	0	0	0	0	0	0	0	0	0	0	0	0	0
ANKRD20A2	0	0	0	0	0	0	0	0	0	0	0	0	0	0	0	0	0	0	0	0	0	0	0	0	0	0	0	0	0	0	0
ANKRD20A3	0	0	0	0	0	0	0	0	0	0	0	0	0	0	0	0	0	0	0	0	0	0	0	0	0	0	0	0	0	0	0
ANKRD20A4	0	0	0	0	0	0	0	0	0	0	0	0	0	0	0	0	0	0	0	0.269883	0	0	0	0	0	0	0	0	0	0	0
ANKRD20A5P	0.129911	0	0	0.802018	0	0.11969	0	0	0	0	0	0	0	0	0	0	0	0.328704	0	0	0	0	0	0	0	0	0	0	0.608123	0	0
ANKRD20A8P	0	0	0	0	0	0	0	0	0	0.750182	0	0	0	0	0	0	0	0	0	1.16024	0	0	0	0	0	0	0	0	0	0	0
ANKRD20A9P	0.0934423	0.201991	0.0386707	0.0397139	0.0816714	0.0834901	0.024607	0.020406	0.0393322	0.685491	0.337629	0.205784	0.116328	0.296134	0.436181	6.75114	4.55872	0.88415	5.09274	3.25921	0.377298	0.497152	1.69577	0.525406	0.947356	0.833649	2.3021	2.15087	4.44298	1.23441	0.261635
ANKRD22	0	0	0.179455	0	0	0.0902338	0	0	0	0	0	0	0	1.04232	0	0.565634	0.158695	0	0	0.389152	0	0	0	0	0	0	0.293155	0	1.82547	0	0
ANKRD23	0	0	0	0	0	0	0	0	0	0	0	0	0	0	0	0	0	0	0	0.882222	0	0	0	0	0	0	0	0	0	0	0
ANKRD24	0	0	0	0	0	0	0	0	0	0	0	0	0	0	0	0	0.33285	0	0	0	0	0	0	0	0	0	0	0	0	0	0
ANKRD26	0.518386	0	0	1.10339	0.882499	0.0727581	0.702398	3.1116	1.18917	0	4.78888	1.67279	0	3.28628	3.33997	16.8489	7.22506	3.15891	6.94272	3.75689	1.451	4.99615	0	0.448493	3.04038	3.34391	10.1626	0	0	2.14166	3.62701
ANKRD26P1	0	0	0	0	0	0	0	0	0	0	0	0	0	0	0	0.216461	0.365776	0	0.320875	1.02336	0	0	0	0	0	0	0	0	0	0	0
ANKRD26P3	0	0	0	0	0	0	0	0	0	0.405311	0	0	0	0	0	0	0	0	0.670656	0.307554	0	0	0	0	0	0	0	0	0	0	0
ANKRD27	0.363626	5.06688	0	2.58359	2.93383	0.887578	0.192857	0.494799	0.397325	0	9.49133	1.68498	0	0	0	1.0234	0.187198	2.70975	0.546204	0.886637	5.77497	4.10996	8.86743	0	6.02995	9.35676	0	0	0	2.50735	6.61904
ANKRD28	1.35062	29.7194	0	3.00292	2.20237	0.657261	0.616761	0.333302	0.138447	9.57698	10.4995	23.6717	0.4227	4.03246	44.6656	11.1982	9.93432	5.08488	1.5218	2.99717	25.7029	17.4334	35.9817	7.72345	13.8251	14.8971	1.72388	26.1108	4.74715	15.0514	13.5759
ANKRD29	0	0	0	1.09888	0.961309	1.37543	0	0	0	0	0.625653	2.63693	0	0	0	4.00942	0	0.427898	0	0.458206	10.6279	14.6747	0	0	0	0	0	16.8821	0	0	0
ANKRD30A	0	0	0	0	0	0	0	0	0	0	0	0	0	0	0	0.358761	0.991704	0	0.498051	0	0	0	0	0	0	0	0	0	0	0	0
ANKRD30B	0.365281	0	0	0.181932	0	0	0	0	0	5.38653	2.8942	0.607503	0	0	0	0	5.11963	8.33984	1.68806	5.3725	0.178998	1.07447	0	0	4.80761	0	0	0.525076	0	0.250156	0
ANKRD30BL	0	0	0	0	0	0	0	0	0	0	0	0	0	0	0	0	0	0	0	0	0	0	0	0	0	0	0	0	0	0	0
ANKRD30BP2	0	0	0	0	0	0.145724	0.248073	0	0	0	0	0	0	0	0	0.457306	0.759109	0	0	0.30983	0	0.993743	0	0	1.04115	0	0	0	0.633416	0	0
ANKRD31	0	0	0	0	0	0	0	0	0	0	0	0	0	0	0	1.11453	0.123875	0	0	0	0	0	0	0	0	0	0	0	0	0	0
ANKRD32	0.22473	3.16524	5.16989	0	5.02893	2.15604	0.586045	0.320495	1.8578	0	0	0.796549	1.60372	1.43744	4.18075	9.07686	5.52368	7.22973	1.05748	0.536928	8.64748	5.14342	0	0	5.28156	0	0	11.6034	0.632686	0	1.87488
ANKRD33	0	0	0	0	0	0	0	0	0	1.45266	0	0	0	0	0	0	0.973185	0	0	0	0	0	0	1.79609	0	0	0	0	0	0	0
ANKRD33B	0.485975	0	0.366719	0	0	0	0	0	0	0	0	0.133965	0	0.575896	0	0.167839	0.660443	0.526455	0.268806	0.213565	0	0	0	3.14608	0	0.119964	0	0	0	0.0990611	0
ANKRD34A	0	0	0.408181	2.22597	0	0.15852	0	0	0	0	0	0	0	1.19233	0	0	0.624107	0	0	0	0	0	0	0	0	0	0	0	0	0	0
ANKRD34B	0	0	0	0	0	0	0	0	0	0	0	0	0	0	0	0	0	0	0	0	0	0	0	0	0	0	0	0	0	0	0
ANKRD34C	0	0	0	0	0	0	0	0	0	0	0	0	0	0	0	0.213277	0	0	0	0	0	0	0	0	0	0	0	0	0	0	0
ANKRD35	0.328305	0	0	0	0.161157	0.167518	0	0	1.08544	0	0	0	4.07063	7.02094	0	0	0.655937	0.215423	0	2.23994	0	0	0	0	0	0	14.21	0	0	0	4.78648
ANKRD36	11.5383	7.0281	0.111141	5.65022	1.27268	0.47403	0.708651	1.80981	1.34283	0	2.39389	5.61666	0.210055	5.23409	15.5061	6.23809	4.30392	4.90289	5.36835	2.60934	2.10813	2.70408	0.374169	0.323585	10.9255	3.68473	1.02668	37.8732	10.6253	2.96745	6.91501
ANKRD36B	0.160787	6.74632	0.243923	1.34302	0.531809	0.638219	1.58502	2.27393	2.25771	2.08252	5.78052	0.226799	0.924068	3.87809	4.50513	5.98785	1.02585	4.05631	0.328812	2.80129	2.14413	3.44653	4.69366	0.430708	2.82652	20.6759	0	6.64241	1.05427	5.55763	1.9455
ANKRD36BP1	1.26239	0.56815	0.978539	4.44202	4.24882	0.735613	3.23631	7.99065	3.6894	11.0734	3.06544	0	0	1.54034	0.875294	9.23048	5.66058	3.93593	8.40865	1.44267	5.81352	10.105	14.5933	0	4.51931	6.8177	7.41787	0	1.6883	8.28634	1.83963
ANKRD36BP2	0	0	0	0	0	0	0	0	0	0	0	0	0	0	0	0	0	0	0	0	0	0	0	0	0	0	0	0	0	0	0
ANKRD37	0	0	39.1849	13.5461	2.0039	5.10929	23.1627	21.4976	14.0047	9.09169	10.4445	0	19.3265	0	0	2.68377	8.91203	0.942332	0	3.49284	0	26.5103	0	15.1833	0	0	2.21792	0	0	0	6.09706
ANKRD39	0	39.4229	25.4196	13.909	16.18	30.1292	10.7512	33.1438	43.764	0	0	10.4637	0	0	17.5594	2.40533	5.32318	5.46675	12.0961	7.68186	0	8.85847	18.2849	13.9437	0	1.69822	0	3.04587	0	0	0.938017
ANKRD40	1.86134	15.2756	2.22403	19.696	8.99524	6.64252	10.5317	9.55973	7.6376	54.4953	22.4965	23.2819	31.5155	17.884	17.8367	5.46225	4.67696	4.15007	9.71402	10.0521	22.5144	27.9398	25.956	23.0005	15.6301	23.0742	29.9661	23.0881	19.3567	19.5228	26.1093
ANKRD42	0	3.77831	0.209821	1.38295	1.39685	0.301932	1.10354	2.50712	0	3.22115	2.56647	2.2413	0	0	2.07152	1.34962	3.01545	1.30568	3.30767	0	6.82827	0	0.663899	0.286182	0	0	0	0	8.95776	4.9115	8.08225
ANKRD44	0.412717	10.5391	0.154255	9.76099	4.46492	5.69362	1.60532	1.05067	5.53131	0	2.58844	19.6034	0.297576	3.38686	24.5414	3.53963	3.24376	3.42006	1.37047	3.0933	18.4966	0	0	7.74244	0.735396	7.42166	0.741212	9.65747	4.43067	1.51839	7.52191
ANKRD45	0	0	0	0	0	0	0	0	0	0	0	0	0	0	0	0	1.63942	0	0	0.397372	0	0	0	0	0	0	0.559363	0	0	0	0
ANKRD46	0.302263	1.13933	0.944127	3.55272	1.73225	0.891121	0.923797	1.16321	0.705274	38.1423	6.98732	6.21795	14.7499	0	0	5.25025	4.69703	3.52561	2.18109	5.81113	13.1258	1.91566	0	17.1725	9.49306	2.49857	0	17.4088	0	0	8.50133
ANKRD49	0.719351	21.9009	6.49043	2.53839	6.61398	3.728	1.31787	1.44808	1.90616	0	0	4.29465	0.495685	20.0507	0	6.59635	13.0152	4.64135	0.912826	0.431849	0	22.3573	0	0	9.68335	10.2352	0.605923	0	0	17.0002	14.6374
ANKRD5	0	0	0	0	0	0	0	0	0	0	0	0	0	0.275919	0	0	0	0	0	0	0	0	0	0	0	0	0	0	0	0	0
ANKRD50	0.265144	2.07354	0	3.48737	2.39868	0.142122	1.48	0.889039	0.669046	0	7.32192	3.37447	0.25654	3.99966	0	1.08134	6.86785	6.73473	1.45524	1.17178	0.936708	0.183616	1.45854	2.59108	7.82193	12.3616	0	0	0.751167	0.281027	0.654804
ANKRD52	2.02427	0.661062	0	0.19556	0.521607	0.206077	0.721185	0.599926	2.03328	0.959166	0.112549	0.837163	0.108332	0	1.88623	0.161821	0.181192	0.406659	0.273967	0	0	0	0	5.55687	0	1.55354	2.12997	0.206217	0	0.341008	1.19646
ANKRD53	0	0	0	0	0.310625	0	0	0	0	0	0	0	0	0	0	0	0	0	0	0	0	0	0	0	0	0	0	0	0	0	0
ANKRD54	1.50735	4.20725	13.1024	4.68375	8.64789	20.5193	18.1948	5.24671	19.0403	0	33.6954	42.0569	15.7608	6.61992	19.1597	10.0206	3.38672	2.89298	0	15.8657	9.21483	3.3474	20.1959	13.3	0	14.0861	7.41536	0	0	7.09653	19.5887
ANKRD55	0	0	0	0	0	0	0.171247	0	0	0	0	0	0	0	0	0.591211	0	0	0	0	0	0	0	0	0	0	0	0	0	0	0
ANKRD6	0	0	0.738548	0.237094	0	0	0.396088	0	0.363786	0	0	0	0	0	0	0	0	0.0891066	0	0	0	0	0	0	0	0	0	0	0	0	0
ANKRD62P1-PARP4P3	0	0	0	0	0	0	0	0	0	0	0	0	0	0	0	7.9803	7.45734	1.48299	3.34296	4.03485	0	0	0	0	0	0	0	17.6011	0	0	0.6429
ANKRD63	0	0	0	0	0	0	0	0	0	0	0	0	0	0	0	0	0	0	0	0	0	0	0	0	0	0	0	0	0	0	0
ANKRD65	0	0	0	0	0	0	0	0	0	0	0	0	0	0	0	0	0	0	0	0	0	0	0	0	0	0	0	1.63479	0	0	0
ANKRD7	0	0	0	0	0	0.854418	0	0	0	0	0	0	0	0	0	0	0	4.10151	0	0	0	15.249	0	0	0	0	0	0	0	0	0
ANKRD9	4.07335	0	0	0	0	0	0	0	0	0	0	0	0	0	0	0	0	0	0	0	0	0	0	0	0	0	0	0	0	0	0
ANKS1A	0.129375	0	0	1.20004	1.3676	0.773546	0.873571	1.32509	0.523366	0	0	0	0	3.74805	11.249	0.530055	0.296062	0.9588	1.31055	0.656686	0	0	0	2.66504	0	12.6542	0.204924	0	11.1593	0	3.03552
ANKS1B	0.220877	1.28012	0.372558	0.57416	0.262124	0	0.211029	0	0	0	0.749764	0	0	5.68026	4.49749	0	0.491424	1.18004	0	1.7144	0	0.944689	0	0.311192	1.35178	0	0	0	0	0	0.447615
ANKS3	0	1.47003	0	0.689807	0	0.629064	0	0	2.22461	0	0	0	0	0	0	0	0	0	0	0	0	1.95198	0	0	0	0	0	0	0	1.00852	0.412413
ANKS4B	0	0	0	0	0	0	0	0	0.125656	0	0	0	0	0	0	0	0	0	0.729206	0	0.229989	0	0	0.26347	0	0.678677	0	0	0.584238	0	0
ANKS6	0	2.56911	0.94928	1.49078	1.67023	0.97603	0.358615	3.36571	1.17425	0	0	0.17863	0.65577	8.04056	0	0	0.772661	0.567538	2.67404	0	4.34862	3.65576	0	1.00427	0	0	2.437	0	0	0	0
ANKUB1	0	0	0	0	0	0	0	0	0	0	0	0	0	0	1.35519	0	0	0.403379	1.84317	0.417954	0	0	0	0	0	0	0	0	0	0	0
ANKZF1	0.832344	2.90903	0.871597	2.5231	12.3065	21.6224	11.43	7.84255	1.94072	0	0	0	0.524346	0	0	4.56052	6.82415	1.35209	1.2202	5.20177	21.9593	14.1967	0	0	5.31972	0.529371	0.60279	0	2.55761	3.36068	0
ANLN	177.369	200.205	0.289916	5.34472	13.4893	3.3814	0.416206	0.0908539	0.175477	0.897107	41.6836	9.1567	0.275544	1.91563	19.5693	1.65839	5.36493	78.1607	0.947884	3.16135	48.8547	1.53403	4.39523	1.46925	6.42103	54.1826	12.5448	0	0	3.90905	0.762221
ANO1	0	0	0.983663	0.908849	0	0.7175	0	0.491608	0.156316	0	0	0	0	0	0	0	0	0.31522	0	0	0	0.420827	0	0.276886	2.73775	0	0	0	0	0	0
ANO10	29.3636	19.3307	10.5121	21.616	29.6548	23.7399	5.53088	4.20113	6.46123	3.51361	0	1.49407	4.59678	1.6488	0	11.6792	15.9426	11.4238	5.31514	5.37991	4.88215	0	0	3.07928	20.9181	2.68935	5.203	27.8238	3.46968	26.7657	3.47422
ANO2	0	0	0	0	0	0	0	0	0	0	0	0	0	0	0	0	0	0	0	0	0	0	0	0	0	0	0	0	0	0	0
ANO3	0	0	0	0	0	0	0	0	0	0	0	0	0	0	0	0.393472	0	0.062388	0.277772	0	0	0	0	0	0	0	0	1.0588	0	0	0
ANO4	0	0	0	0	0	0	0.193206	0	0	0	0	0	0	0	0	1.75629	0	0	0	0	0	0	0	0	0	0	0	0	0	0	0
ANO5	0	0	0	0	0	0	0	0	0	1.17707	0	0.389646	0	0	0	2.00538	0.10295	0.224038	0.252838	0.251421	0	0	0	0	0	1.17253	1.36926	2.34665	0	0.176675	0
ANO6	0.786092	2.85537	0	4.31178	2.646	0.931425	2.2436	2.05918	0.605585	4.93052	12.8805	1.56825	0	5.00073	13.9428	7.07808	7.37627	4.142	4.42653	3.24546	9.17921	5.07191	9.11863	0.126299	16.2906	0.604486	0.368434	9.82239	3.26108	19.2042	8.67632
ANO7	0	0	0	0	0	0	0	0	0	0	0	0	0.35748	0	0	0	0	0	0.983285	0	0	0	0	0.275494	0	0	0	0	0	0	0
ANO8	0	0	0	0.194302	0	0	0.238815	0	0	0	0	0	0	0	0	0	0	0	0	0	0	0	0	0	0	0	0	0	0	0	0
ANO9	0	0	0	0	0	0	0	0	0	0	0	0	0	0	0	0	0	0	0	0	0	0	0	0	0	0	0	0	0	0	0
ANP32A	0.656522	3.44076	3.46662	6.97868	3.46237	6.22953	8.68966	2.91729	19.103	0	0	6.87029	2.80614	0	5.43208	5.43926	5.42401	4.75999	10.3027	4.19952	0.503931	0	0	5.56227	8.78257	0.703583	0.841654	10.1871	19.4712	2.75098	0.951001
ANP32A-IT1	0	0	0	0	0	0	0	0	0	0.719803	0	0	0	0.252973	0	0	0	0	0	0	0	0	0	0.479684	0	0.303865	0	0.616066	0.53456	0	0
ANP32AP1	0	0	0	0	0	0	0	0	0	0	0	0	0	0	0	0	0	0	0	0	0	0	0	0	0	0	0	0	0	0	0
ANP32B	31.6801	16.8891	37.7996	20.0044	6.53123	14.4627	12.1145	12.7267	40.0681	11.7995	7.65131	0	9.55119	14.5496	17.7794	19.4589	27.7071	36.3898	18.1377	13.9975	19.7093	14.9989	0	28.6609	1.2103	67.2821	15.0779	0	30.953	4.20763	0.755066
ANP32C	0	0	0	0	0	0	0	0	0	0	0	0	0	0	0	0	0	0	0	0	0	0	0	0	0	0	0	0	0	0	0
ANP32D	0	0	0	0	0	0	0	0	0	0	0	0	0	0	0	0	0	0	0	0	0	0	0	0	0	0	0	0	0	0	0
ANP32E	41.6162	268.693	17.5325	40.8251	42.302	32.0109	19.7382	24.2227	12.4654	26.0475	70.3886	74.3439	33.718	40.1242	67.9542	13.9883	25.5807	52.9164	18.8046	13.6863	150.077	38.7014	43.7712	34.6142	66.5343	143.49	86.6524	32.1359	76.7374	95.5049	77.3388
ANPEP	3.40698	0	25.0974	25.8369	12.1643	22.0791	0.41316	0.813167	0.841388	0	1.15295	2.12356	0.314563	4.55328	6.79241	6.29847	6.35243	3.96078	4.14813	12.2535	15.1249	8.94048	12.4497	20.0793	5.11507	3.60062	0	0.53593	6.67671	2.06601	11.5405
ANTXR1	63.6784	24.8742	38.5629	55.5672	55.7725	75.5468	50.1599	64.3855	64.3645	159.057	155.966	149.12	70.8681	118.162	31.4909	54.2448	64.7614	35.5975	73.9957	82.5191	47.9213	183.66	112.89	159.593	53.9356	30.6928	68.5554	33.396	107.304	38.977	62.8503
ANTXR2	1.09774	1.7779	2.57902	1.3912	6.23409	1.74521	0.670213	0.736306	2.52236	16.7538	2.91177	3.59112	2.32504	4.77024	3.02391	6.25144	9.57126	3.37189	1.30857	6.71682	0.376412	2.01256	8.71601	29.048	24.0946	25.3107	2.4533	0	9.21423	1.14215	3.30903
ANTXRL	0	0	0	0	0	0	0	0	0	0	0	0	0	0	0	0	0	0	0	0	0	0	0	0	0	0	0	0	0	0	0
ANXA1	1033.64	1453.95	1714.52	1532.99	1023.07	1429.12	1692.37	1622.4	1645.28	1395.52	778.74	1198.91	1999.43	1559.77	588.642	1103.36	1079.2	2302.01	501.456	1013.85	722.886	1045.92	986.23	867.27	600.426	871.114	1668.46	1515.97	572.23	989.196	1049.96
ANXA10	0	0	20.9264	0.945985	0	2.7084	8.05433	0.617116	0	0	0	0	0	21.1013	22.8132	0	0	0.922498	0	7.73345	22.7658	0	0	0	0	49.4177	0	0	1.39201	0	0
ANXA11	7.17199	8.27833	37.3964	12.0767	7.67271	28.829	33.3772	23.786	50.5306	1.40533	2.83643	0	8.97896	0	10.8131	2.52346	2.35184	7.14532	8.43555	5.60311	3.16018	0	0	17.3717	12.275	8.80602	0	1.03374	0.87147	10.403	1.31275
ANXA13	0	0	0	0	0	0	0.869415	0.922712	0	0	1.16246	0	0	0	0	0	0	0	0	0	0	0	0	0	0	0	0	0	0	0	0
ANXA2	5920.52	4433.36	7600.71	7814.05	6536.52	10097.9	8445.09	8327.48	9906.09	2175.36	4167.91	2169.38	5551.86	3898.29	2992.75	2998.82	3721.73	6136.59	2376.04	4115.38	2708.13	2619.73	1984.62	3501.98	2502.9	4273.35	2364.54	1774.19	1293.57	3107.77	3010.26
ANXA2P1	0	0	0.222673	1.18216	0.679935	0.64216	0.871568	0.921603	1.76906	0	0	0	0	0.524035	0	0	0	1.08311	0	0	0.444158	0	0	0	0	0	0	0	0	0	0
ANXA2P2	341.388	205.242	200.765	141.128	96.66	158.461	125.21	112.089	174.009	115.414	186.412	103.827	246.198	179.8	135.98	131.322	191.355	308.274	122.748	218.693	115.493	96.4503	77.7031	164.886	111.447	203.841	108.916	66.8583	50.1925	153.313	148.224
ANXA2P3	0	0	0	0.320208	0.353791	0.344495	0	0	0	0	0	0	0	0	0	0	0	0	0	0	0	0	0	0	0	0	0	0	0	0	0
ANXA3	0.278546	62.9098	0	2.16957	0.407164	0	76.114	75.4291	58.1166	0	0	0	0	0	21.29	0	0	3.68238	1.64987	0	31.2706	0	0	0	32.1775	83.9092	0	0	0	0	0
ANXA4	47.2227	35.1247	92.04	167.427	97.0081	71.3932	91.0246	115.348	125.073	51.1572	38.173	132.731	76.1416	58.7694	71.3173	65.153	53.7772	45.4361	28.806	60.8247	3.88183	40.1161	76.2398	29.1142	84.6774	33.7022	16.8808	77.2118	173.696	77.7845	55.4794
ANXA5	396.595	823.927	1334.2	1574.47	1988.71	2210.62	2001.28	2401.59	2009.36	483.612	729.823	618.204	800.527	733.878	890.301	1031.53	1086.36	1183.85	373.463	1061.84	867.406	775.47	612.908	903.757	820.591	958.7	613.766	522.048	719.015	1308.74	771.396
ANXA6	5.11333	10.0245	64.1409	119.662	88.3425	139.428	32.94	33.0257	30.8671	0	4.96813	8.17933	7.44927	3.30156	6.28058	8.14722	10.9738	17.0374	2.08613	12.6306	9.54008	8.96558	3.88355	10.1652	0.420232	0	2.47163	0	0.707067	9.5453	45.0387
ANXA7	241.52	80.9178	123.832	187.938	236.697	300.755	139.346	205.755	107.448	22.5471	79.4727	79.9354	79.9226	117.819	149.292	88.7446	122.081	157.129	10.1524	195.611	118.074	91.3677	72.2338	105.188	118.218	162.579	58.9625	168.937	183.191	215.899	70.0654
ANXA8	0	0	0	0	0	0	0	0	0	0	0.00189286	0	0	0	0	0	0	0	0	0	0	0	0	0	0	0	0	0	0	0	0
ANXA8L1	0	0	0	0	0	0	0	0	0	0	0.665321	0	0	0	0	0	0	0	0	0	0	0	0	0	0	0	0	0	0	0	0
ANXA8L2	0	0	0	0.242418	0	0	1.0669	0.809232	0	0	0	0	0	0.502338	0	0	0	0.340302	0	0	0	0	0	0	0	0	0	0	0	0	0
ANXA9	0	0	0.435805	0	0.247585	0.522549	0.276522	0	0	0	0	0	0	0	0	0	0	0	0	0	0	0	0	0	0.542776	0	0	6.42185	0	0	0
AOAH	0	0	0	0	0.193257	0	0	0	0	0	0	0	0	0	0	0	0	0	0	2.67617	0	0	0	0	0	0	0	0	0	0	0
AOC2	0	0	0	0	0	0	0	0	0	0	0	0	0	0	0	0	0	0	0	0	0	0	0	0	0	1.1436	0	0	0	1.05393	0
AOC3	0	0	0	0	0	0	0	0	0	0	0	0	0	0	0	0	0	0	0	0	0	0	0	0	0	0	0	0	0	0	0
AOC4	0	0	0	0	0	0	0	0	0	0	0	0	0	0	0	0	0	0	0	1.43169	0	0	0	0	0	0	0	0	0	0	0
AOX1	1.96157	0.728826	0.516991	2.4081	0.561535	1.31629	0	0	0	0.921115	0	0	0	14.8497	0	0	0.575541	2.6206	0	0	0	1.39427	0	0	0	0	9.10319	2.42618	4.97765	3.91172	0
AOX2P	0	0	0	0	0	0	0	0	0	0	0	0	0	0	0	0	0	0	0	0	0	0	0	0	0	0	0	0	0	0	0
AP1AR	0.0787209	0	0	0.466397	1.26149	0.484655	0	0.126692	0	0	7.00112	0.553865	0	3.92972	0.438571	10.7698	0.270315	1.80122	0	5.61914	4.94444	1.88686	0	0	7.38337	1.56005	0	0	0	0	0
AP1B1	11.2289	0	0.606076	1.36963	0.530116	0.903658	1.56247	0.25569	3.14547	0	0	2.37026	0	0.210477	14.2695	0	0.244623	0.336236	0.785187	0.265632	0.174355	0	0	6.83312	0.265273	0	0	0	0	0	0
AP1B1P1	0	0	0	0	0	0	0	0	0	0	0	0	0	0	0	0	0	0	0	0	0	3.0564	0	0	0	0	0	0	0	0	0
AP1G1	0.444002	6.94262	1.86249	12.5271	5.99854	2.51729	2.62769	2.24625	1.29246	1.15365	17.3029	5.94251	0.892334	4.99977	6.91544	2.06426	7.61265	7.45096	2.6382	4.8305	0.454089	3.05809	5.27546	28.7888	6.10537	2.09789	3.64726	5.85859	6.90613	14.3147	4.44862
AP1G2	0	1.94419	0	2.3452	2.65491	4.0474	3.07625	6.80215	12.3889	2.58376	0.394522	3.79124	0	0.300893	4.53457	0.598615	3.00837	1.35293	6.48686	0.736372	0.736723	2.60241	0	0	7.71655	0.82689	0	0	22.4732	0.579577	22.884
AP1M1	101.816	0	0	0.316625	6.438	2.72696	0.367793	0	0.767467	1.01506	0	0	0	2.43242	4.71058	1.1988	0.67991	2.84112	0	3.65851	0	0	0	0	3.79972	0	0.870702	0	0	12.2577	5.8509
AP1M2	0	0	0	0	0	0	0	0	0	0	0	0	0	0	0	0	0	0.396817	1.83567	0	0	0	0	0	0	0	0	0	0	0	0
AP1S1	1.79918	0	0	0.54588	0	0	0	0	0.603309	0	0	0	0	0	0	0	0	0	0	0	0	0	0	0	0	0	0	0	0	0	0
AP1S2	0.764481	6.1785	1.59296	0.888834	2.57912	0.946425	5.22737	7.87835	9.07129	3.49056	0	0.686398	1.6238	0.495697	0	0.638806	5.4097	5.92409	0.898277	1.79998	15.0409	0	0	8.91376	22.3654	0	5.45535	0	1.0775	3.71699	2.43968
AP1S3	0	3.24374	0.0629097	0	0	0.0963606	0.620024	1.29941	0.294404	0	5.10573	0	0.775639	0	0.257191	0.308828	0.175641	0.0913291	1.23528	0.210384	0	0.745258	1.01301	0	2.12202	0.242701	0	0.566655	1.02485	0.295288	0
AP2A1	5.48933	0	0.166424	0	0.164931	0	0	0	0	0	0.413065	0	0	0	0	0	0	0	0	0.397891	0.783012	0	0.555801	0	0	0.454808	0	0	0	0.285577	0.237406
AP2A2	1.38172	0.16084	0.844468	0	0.559043	0.588666	1.95014	0.765173	1.47395	0	0	0	0	0	0	0	0.499249	0	0	0	0	0	0	0	1.38162	4.96027	0	0	0	0.418752	0
AP2B1	7.8844	32.8287	19.8385	54.5822	28.1885	32.8821	13.1882	15.8103	19.4623	50.0878	30.2618	54.5341	26.1089	24.9047	21.5108	29.8446	14.8955	16.4258	2.01485	17.1178	19.5693	61.7478	38.7114	48.1009	28.0052	25.8623	20.0375	111.182	6.4895	69.4674	9.14537
AP2M1	70.1669	171.768	382.587	327.646	400.803	484.134	215.073	261.781	280.824	22.2914	81.2802	59.7149	34.0387	75.2291	181.202	75.3433	64.1595	82.7766	43.0464	85.699	174.27	56.016	207.481	214.279	161.649	103.492	123.41	80.896	65.8313	247.945	266.668
AP2S1	144.072	21.8154	66.4989	34.1497	29.8803	59.4469	41.1942	24.4651	52.6662	0	13.8596	11.7688	21.5318	11.3827	10.198	39.912	54.3254	41.4683	9.49388	34.5295	54.7071	3.28896	44.4171	11.6773	8.0517	7.87675	17.072	0	12.3457	16.4712	12.1273
AP3B1	10.2434	29.9477	16.3184	41.6067	55.9756	32.6299	23.0164	34.9234	23.0643	61.6191	30.9388	15.1278	6.70117	20.6737	15.4719	56.0265	35.6083	39.8932	10.2221	24.5122	23.8542	49.4375	35.0037	67.1507	41.7874	58.4699	42.3199	0	11.8302	28.4131	22.0702
AP3B2	0	0	0	0	0	0	0	0	0	0	0	0	0	0	0	0	0.271555	0	0	0	0	0	0	0	0	0	0	0	0	0	0
AP3D1	90.687	0.158313	1.8112	1.11556	1.75055	1.54125	1.07115	3.03616	2.38649	0.366942	1.68445	3.00846	2.9651	0.435508	0	3.48454	1.19976	1.83986	11.4063	2.6603	0	1.52459	1.16462	3.78016	2.96744	0	0	0	0	0.401144	1.96263
AP3M1	0.993493	25.485	6.73586	10.9029	16.004	15.4031	3.98136	4.56278	3.64435	1.40185	11.6872	2.45518	5.95617	15.8215	25.101	34.6651	31.2216	38.4077	1.96742	12.876	29.1625	0.88074	38.2617	0.463882	17.5537	10.2826	0	1.30196	10.3972	14.6965	10.004
AP3M2	0	10.6795	17.0735	12.4327	7.28222	11.0706	6.93156	15.4782	9.4341	1.29945	16.2157	9.41223	1.73938	0	0.537439	10.5615	7.09955	7.28342	2.37638	6.39461	0	7.62765	0	11.6616	16.1133	0	7.64702	0	0	7.83428	0
AP3S1	12.9373	50.2852	71.0849	74.9238	75.9894	55.7753	83.51	103.945	115.238	63.1487	75.145	50.4079	80.3082	29.6064	23.3932	51.3906	50.5126	68.4876	68.0668	69.0153	53.9341	32.7692	77.3677	80.8452	49.8944	63.6322	77.162	30.9082	42.6169	89.3235	91.2781
AP3S2	0.957368	17.9889	23.1576	21.3095	16.7559	19.3468	14.3075	16.4259	20.0864	31.4411	12.4013	17.4924	15.9695	19.2698	25.5001	18.7264	15.1199	12.6068	3.80152	15.9148	8.6448	9.22305	20.4562	29.291	0	0.337286	12.9848	4.28159	0	12.4754	8.0917
AP4B1	0.519864	24.3395	18.7892	11.9639	29.3002	38.3503	11.6176	14.134	34.3558	63.3573	7.83419	36.4944	6.43112	25.8847	22.3298	5.58388	13.475	16.4802	6.18807	6.37823	30.3971	78.832	65.7466	0	19.2614	0	0.426049	0	0	4.86541	16.3395
AP4E1	0.361887	3.94946	0	0	0.830282	0	0.0820378	0	0.349133	0	2.07651	0.364791	0	1.69258	1.43602	5.93301	0.687072	0.75301	1.71077	2.51833	0.214125	0.20649	0.275272	0.454338	0.296295	0.138511	0.181532	0.310268	0.28286	5.17741	3.84919
AP4M1	0	8.88096	2.34934	13.376	21.6862	17.0634	17.2074	20.7312	24.9543	1.17749	0	0	0	0	5.41217	12.6591	2.35552	4.17282	0	0	0	0	0	2.17478	0.877856	0	1.03617	0	0	0	0
AP4S1	0	0	2.59865	3.0691	0.889323	2.78105	2.22053	2.92463	0.769198	1.54836	0.571184	1.21585	0	1.49106	13.181	3.40328	1.14547	1.03109	3.55058	6.24329	0	0.928596	0.856814	17.7749	0.253358	0.905544	0	1.56695	4.36616	9.11608	0.932022
AP5B1	0.620877	0	0	0	0	0.970511	0	0	0	0	0	0	0	0	0.448512	0.436163	0	1.26804	0	0	5.92556	0	0.387677	9.68934	0	0	5.39254	0	0.430871	0	0
APAF1	0.405817	1.48242	0.0403451	0.389972	1.2649	0.387245	0.304432	0.0491284	0	0	6.64242	0	0	0.225342	10.4181	1.61283	2.17831	1.96616	0.55558	3.22463	0.111542	4.02633	0	0	5.25483	0.500707	0	0	0	0	0
APBA1	0	0.0904412	0	0.747671	1.7417	0.988783	0	0.0612209	0	0.92622	0.641878	0	0	0.123868	0.930327	1.0698	0.360679	0.297495	0	0.967025	0	2.26286	0	0.118138	6.28847	0	0.900495	0	4.03793	1.77797	0
APBA2	0	0	0	0	0	0	0.507377	0	0	0	0	0	0	0	0	0	0	0	0	0	0	0	0	0	0	0	0	1.3791	0	0	0
APBA3	0	0	0	0	0	0	0	0.401402	0	0	3.82847	0	0	0	0	0	0	0	0	0	0	0	0	0	0	0	0	0	0	0	0
APBB1	0.508972	0	0.659384	0.172023	0.174026	1.66673	3.08543	6.75317	7.58184	0	0	0	0	0	0.741186	0.696356	3.48911	0.784367	10.9492	3.84226	0	0	0	27.1887	0	0	0	0	1.37245	0	0
APBB1IP	9.19855	0	0	0.2276	0.240644	0	0	0	0	0	0	2.66697	0	0	0	0.816381	0.452224	7.12793	0	0	0	0	0	0	0	0	0	0	0	0.507339	6.79629
APBB2	0.238342	5.2638	4.26897	6.58285	3.18247	1.11053	3.36888	2.38416	3.76384	15.3806	21.6857	12.6376	0.112513	4.48626	10.6569	8.18933	6.62261	3.16891	0.741208	3.74162	5.09012	0.463519	2.30744	0.642441	7.57594	7.39469	7.12413	0.876605	0	0	18.8823
APBB3	1.58047	0	0	0	0.177762	0.373103	0.202337	1.58741	0	0	0	0	0	2.09254	0	0	0	0.244224	1.20214	0	0	0	0	0	0	0	0	0	0	0	0
APC	0.454449	10.3837	0.16224	3.95979	4.15793	1.57958	0.599317	0.387023	0.45668	0	10.9282	5.16899	2.78224	0.720398	4.73509	5.87578	4.37443	6.15224	1.78713	4.22099	13.8618	5.83367	0.328082	4.283	0.466115	6.16587	2.13412	0	1.88575	7.08398	5.22294
APC2	0	0	0	0	0	0	0	0.118935	0	0	0	0	0	0	0	0	0	0	0	0	0.142641	0	0	0	0	0	0	0	0	0	0
APCDD1	0	0	0	0	0	0	0	0	0	0	0	0	0	0	0	0	1.90079	0	0	0	0	0	0	0	0	0	0	0	0	0	0
APCDD1L	3.2569	44.7871	68.2509	49.2608	49.8749	57.7478	68.4936	69.171	65.7296	0.53536	28.7216	34.6212	34.393	18.6774	0	9.56535	9.58634	11.422	15.5507	19.2006	66.9468	151.993	25.3527	58.0099	11.8966	0	23.1558	60.2561	22.397	30.9442	28.7799
APCS	0	0	0	0	0	0	0	0	0	0	0	0	0	0	0	0	0	0	0	0	0	0	0	0	0	0	0	0	0	0	0
APEH	1.9667	20.8922	23.273	33.5687	38.394	30.8275	39.6594	37.6592	55.616	0.603124	6.0716	18.9273	4.83472	22.8545	44.131	3.49904	7.46781	10.3907	3.68632	7.35661	33.7075	95.4064	116.271	33.9386	81.8107	2.95204	8.447	0	4.34828	9.50515	29.0074
APEX1	91.0026	202.361	303.507	352.381	489.857	537.7	456.008	484.037	517.726	172.609	98.973	171.886	180.805	111.024	175.514	172.307	125.683	173.94	98.2156	210.599	278.712	143.217	194.736	166.033	160.215	298.291	69.1177	39.4906	301.862	181.79	170.333
APEX2	67.9567	28.288	36.8027	9.569	17.2215	55.5851	32.9503	54.17	40.7649	0	16.773	43.6514	6.08548	19.8019	37.1768	12.9883	8.19679	23.6669	8.74008	26.1824	44.0081	12.4678	72.4902	0	11.1908	53.5554	4.48264	16.0824	2.08439	0	0
APH1A	1.9419	7.84173	2.62866	7.51041	13.0098	13.2029	5.36843	19.2409	5.30748	0	0	0	0	1.09086	0	0	1.71454	3.04057	2.69163	1.30128	0	3.77682	1.03147	0.497443	0	0	4.02494	1.88036	0	0.512432	0.915332
APH1B	0.337671	2.91619	5.91932	4.67287	4.61865	4.27102	4.06048	3.29441	6.89523	0	0.978301	5.98864	2.91491	0.930938	6.43497	4.00909	4.3443	2.46308	3.28275	4.95293	1.15259	0.382551	4.58567	0	0	0	5.04794	0	4.09315	3.72496	0
API5	57.1312	65.9113	5.85362	26.5321	44.6532	17.152	5.88449	5.50344	2.66268	2.72823	13.7209	49.465	5.93905	8.03755	45.6477	27.5906	29.2669	34.1808	1.81295	11.698	28.7046	14.8614	107.249	8.18325	31.0852	16.3198	70.4588	23.6085	18.8586	53.858	45.9413
APIP	39.5081	11.9704	13.192	0.681071	9.15427	14.5981	3.25992	4.14346	5.83084	2.69839	0.949722	42.3924	28.9262	6.2436	8.44316	18.5634	16.1084	26.038	7.03563	20.3107	12.6687	3.46363	17.393	8.8836	2.44176	10.1095	11.858	0	1.51748	14.0711	16.549
APITD1	0	21.2745	3.13858	3.90895	7.8555	12.3352	5.81904	7.5053	9.37819	0	0	0	4.07616	0	0	3.51853	4.95839	5.27595	3.22898	17.8437	0	0	0	0	29.491	0	18.9274	3.43358	0	0	18.2872
APITD1-CORT	0	0	0	1.05666	1.43645	0.968243	2.55615	0	0	0	0	0	0.000150972	0	0	0	0	0	0	0	0	0	0	0	0	0	0	0	0	0	0
APLF	0	0	0.665276	0	0	0	0.330782	0.369667	0	0	0	0	0.295914	0	4.24587	0.691109	2.32697	0.106678	0	0	0.450641	0.866546	0	0	0	0	0	0	0	0	0
APLN	0	0	0	0	0	0.183953	0	0	0	0	0	0	0	0	0	0	0	0	2.22458	0	0	0	0	0	0	0	0	0	0	0	0
APLNR	0	0	0	0	0	0	0	0	0	0	0	0	0	0	0	0	0	0	0	0	0	0	0	0	0	0	0	0	0	0	0
APLP1	0	0.350137	0	0	0.253141	0	1.5309	1.51247	2.20324	0	0	0	0	0	0	0	0	0	7.18167	0	0	0	0	0	1.87995	0	0	0	0	0	0
APLP2	83.262	38.0342	28.607	30.2438	36.3844	17.304	42.5193	32.7597	49.5658	99.7032	54.9997	52.9016	46.5012	49.6079	174.964	102.133	60.6885	63.8337	178.038	47.2793	49.8519	86.7901	90.68	95.4906	111.307	90.0171	72.7175	88.0757	41.0773	110.395	86.1067
APOA1	0	0	0	0	0	0	0	0	0	0	0	0	0	0	0	0	0	0	0	0	0	0	0	0	0	0	0	0	0	0	0
APOA1BP	13.7054	26.3118	36.1014	7.9329	10.4121	10.0904	25.8188	31.8608	56.0378	0	90.1257	2.84944	50.3031	25.5308	31.8611	3.93675	5.34665	10.1021	77.4614	1.2443	1.70367	106.163	0	0	6.41753	0	2.93851	0	53.7725	33.9197	15.7895
APOA2	0	0	0	0	0	0	0	0	0	0	0	0	0	0	0	0	0	0	0	0	0	0	0	0	0	0	0	0	0	0	0
APOA4	0	0	0	0	0	0	0	0	0	0	0	0	0	0	0	0	0	0	0	0	0	0	0	0	0	0	0	0	0	0	0
APOA5	0	0	0	0	0	0	0	0	0	0	0	0	0	0	0	0	0	0	0	0	0	0	0	0	0	0	0	0	0	0	0
APOB	0	0	0	0	0	0	0	0	0	0	0	0	0	0	0	0	0	0	0	0	0	0	0	0	0	0	0	0	0	0	0
APOBEC1	0	0	0	0	0	0	0	0	0	0	0	0	0	0	0	0	0	0	0	0	0	0	0	0	0	0	0	0	0	0	0
APOBEC2	0	0	0	0	0	0	0	0	0	0	0	0	0	0	0	0	0.576514	0	0	3.41458	0.509215	0	0	0	0	0	6.06198	0	0	0	0
APOBEC3A	0.000838473	0	0	0	0.785836	0.402574	0	0.415454	0	2.301	0	0	0	0.739438	0.821906	5.44879	0	0	13.7416	3.67832	0	0	0	0	4.22898	0	1.0961	3.7098	1.5778	1.49231	0
APOBEC3B	2.69123	48.1362	7.95608	12.8212	14.8378	21.0846	0.372189	1.89889	8.47135	0	3.29588	0	7.18578	0	0	0	9.80556	37.8847	0	0	58.998	14.0015	0	10.3331	3.46604e-05	4.90999	21.8981	0	0	0	0
APOBEC3C	0.991674	97.3264	297.706	301.673	264.585	381.477	385.47	352.987	428.674	265.154	172.074	214.321	189.192	215.486	162.108	84.5162	112.886	95.9053	112.547	215.922	219.954	248.601	258.922	134.649	141.859	188.981	294.019	306.251	162.238	161.631	186.493
APOBEC3D	0.767547	0	0	0.562782	0.964886	0.996035	1.00497	1.01927	0.832366	14.3593	0	0	0	0	0.433433	1.474	0.410614	0.266695	3.72147	1.84757	0	0	0	5.06688	0	0.518441	0.580074	0	0	0	3.06501
APOBEC3F	0.340544	0.946999	7.35862	3.7365	2.58564	9.09456	7.45455	2.74485	2.6011	0.978561	4.2998	0	0	8.58091	1.18932	6.68756	0.216757	2.19461	1.84454	3.08337	19.6204	0	0	1.25834	0.522596	21.0901	0.629432	0	0.45099	3.20361	0.169128
APOBEC3G	0	0	11.1856	6.60996	6.09741	1.8842	3.00293	0	0	0	0	9.7691	0	1.01567	0	0	1.4691	0.625002	1.42527	5.03707	0	0	0	0	15.2508	0	0	0	0	0	0
APOBEC3H	0	0	0	0	0	0	0	0	4.05402	0	0	1.24243	0	0	0	0	0	0	0	0	0	0	0	0	0	0	0	0	0	0	0
APOBEC4	0	0	0	0	0	0	0	0	0	0	0	0	0	0	0	0	0	0.19156	0	0	0	0	0	0	0	0	0	0	0	0	0
APOBR	0	0	0	0	0	0	0	0	0	0	0	0	0	0	0	0	0	0	0	0	0	0	0	0	0	0	0	0	0	0	0
APOC1	0	0	0	11.0108	20.5768	27.206	5.85662	0	10.7655	0	0	11.3053	0	0	0	0	0	5.51261	12.41	10.6187	0	0	0	0	0	0	0	10.2232	0	0	0
APOC1P1	0	0	0	0	0	0	0	0	0	0	0	0	0	0	0	4.19728	0	1.51938	0	0	0	0	0	0	0	0	0	0	0	0	0
APOC2	0	0	0	0	0	0	0	0	0	0	0	0	0	0	0	0	0	0	0	0	0	0	0	0	0	0	0	0	0	0	0
APOC3	0	0	0	0	0	0	0	3.73316	0	0	0	0	0	0	0	0	0	0	0	0	0	0	0	0	0	0	0	0	0	0	0
APOC4	0	0	0	0	0	0	0	0	0	0	0	0	0	0	0	0	0	0	0	0	0	0	0	0	0	0	0	0	4.59067	0	0
APOC4-APOC2	0	0	0	0	0	0	0	0	0	0	0	0	0	0	0	0	0	0	0	0	0	0	0	0	0	0	0	0	0	0	0
APOD	0	0	0	0.674483	0	0.750769	1.38319	0	0	50.7327	0	18.2016	4.64522	13.5557	0	16.2987	36.0404	2.92766	73.0328	54.7302	0	16.431	51.2214	19.9002	0	0	62.0163	17.5496	70.3508	21.6199	3.75039
APOE	0	0	0	0	0	0	0	0	0	0	0	0	0	0	0	0	0	0	0	0	0	0	0	0	0	0	0	0	0	0	0
APOF	0	0	0.142687	0	0	0	0	0	0	0	0	0	0	0	0	0	0	0	0	0	0	0	0	0	0	0	0	81.252	0	0	0
APOH	0	0	0	0	0	0	0	0	0	0	0	0	0	0	0	1.37095	0	0	0	0	0	0	0	0	0	0	0	0	0	0	0
APOL1	0.280167	0	3.31737	18.5293	5.08732	6.97771	1.49201	1.69615	2.31476	32.0498	21.113	5.3602	20.0276	32.6095	0	22.8592	6.52063	3.23858	13.4632	26.6015	12.3274	15.9345	0.72758	65.3681	0.909037	1.44002	32.1956	2.78639	30.3952	1.92626	27.1745
APOL2	0.606247	13.5479	57.8177	72.7145	32.0293	21.2722	39.6674	35.7433	36.6507	1.10623	37.3088	5.43396	28.5728	32.0188	34.4351	5.60002	17.4044	13.0154	10.3543	23.2639	28.5823	23.5162	42.0086	77.4972	5.66944	6.61795	18.3533	2.84894	2.45258	41.9998	34.5044
APOL3	0	0	0	4.61219	7.69128	5.57691	2.41848	2.56797	1.36068	0	0	0	0.535735	0	0	0	0	0.512024	5.96056	0	46.5545	0	0	0	0	0	0	0	0	0	0
APOL4	0	0	0	0.132119	0	0	0.127367	0	0.132802	0.418796	0	0.414513	0	14.9477	0.321728	1.4522	2.31166	0.497171	1.51427	7.84169	0	0.497783	21.866	0.277935	0	0.715792	1.27526	0	0.627168	0.644005	0
APOL5	0	0	0	0	0	0	0	0	0	0	0	0	0	0	0	0	0	0	4.58533	0	0	0	0	0	0	0	0	0	0	0	0
APOL6	0.0579004	0	0	2.31628	0.869423	0.672329	0.247788	0.120245	0.583114	3.00416	0.676516	5.25048	0.0951748	0.753059	2.92871	2.18851	2.60741	0.381747	0.170349	2.28777	0	2.18152	0.349706	0.0746865	0.0958846	0.183844	4.45743	0.609308	0.54483	6.73516	0.963612
APOLD1	0.464641	0	0	0.372693	0.306252	1.07294	0.244892	0.262161	0	0	0.592789	0	0.256935	0	0	0	2.67801	0.78443	4.46187	3.37991	1.8128	1.09586	0	0	0	0	23.0838	39.33	0	0	1.94584
APOM	0	0	0	0	0	0	0	0	0	0	0	0	0	0	0	0	0	0	0	0	0	0	0	0	0	0	0	0	0	0	0
APOO	46.4004	39.323	39.2214	23.3102	41.3173	63.9838	125.539	102.073	131.523	5.86954	0	0	8.37269	13.6358	44.7045	27.6781	30.1838	31.9353	30.4452	20.6877	14.404	3.93135	26.5019	0	9.1935	0	22.5762	0	0	0	14.7285
APOOL	0.385877	10.7234	1.08339	4.63008	5.54131	3.07817	2.80613	1.41175	2.35298	2.7545	9.14519	2.55963	7.66039	8.90531	10.4837	2.08358	5.13358	3.08027	5.46537	4.74057	12.6079	2.66484	16.7358	7.85613	7.93393	8.7359	7.09076	14.4406	2.63196	5.35649	4.49502
APOPT1	1.22234	27.6597	14.7739	11.7457	22.0961	27.9068	30.9843	15.534	14.6228	55.2053	0	1.85586	41.8796	3.90507	33.5133	0	6.94367	11.5209	0	0	8.66793	0	7.92284	16.3338	4.73694	0	3.7192	0	19.8594	8.74016	13.379
APP	3.39121	1.49205	20.2117	28.0017	15.7217	18.7952	11.6663	14.9398	11.8342	3.21801	0.73898	18.3137	2.3388	0	10.1802	21.6193	18.7982	8.15849	19.6305	16.189	3.34481	27.4143	0	1.32706	31.6078	0.689058	8.76176	0.638569	1.79917	0.30707	0.805073
APPBP2	0.686971	0.108272	0.710394	3.78698	3.97341	3.55442	5.24511	3.30106	1.30865	0	0	8.90321	1.61089	3.82793	20.72	9.31534	15.2647	4.5641	4.54598	5.96909	12.8353	12.4856	4.75322	5.41905	33.9621	13.4904	8.40538	21.7152	0.320886	16.0111	4.8582
APPL1	0.862905	2.46638	1.83843	3.60398	3.59578	3.19091	1.28629	2.95389	1.3187	2.6651	3.78762	5.64102	2.00515	10.0153	8.67602	5.09333	8.11614	7.9635	12.0149	9.20645	6.4739	0.235675	17.6512	0.128662	0.171848	0.157213	1.8813	3.19859	0	8.36118	0.124198
APPL2	1.81077	12.8897	8.20341	14.8182	24.5921	13.8499	12.7245	6.52403	3.12467	0	69.4079	11.8149	1.27192	8.68047	27.4048	15.0656	13.7903	13.7332	5.74335	10.1651	8.67601	30.6776	14.1169	29.1321	15.4142	36.3553	44.8943	4.98134	15.2518	21.3274	34.3237
APRT	292.261	43.7612	155.102	71.7824	165.764	214.016	12.9945	18.6727	42.4214	24.1297	17.2682	9.22385	22.0212	24.1777	73.5177	60.0425	46.0918	44.2751	8.55106	23.97	2.09655	0	9.38248	55.9266	9.29146	0	118.834	98.7887	9.91401	96.0774	100.191
APTX	0.983868	49.4566	28.6856	37.4298	31.0267	61.0052	34.5096	29.6058	23.0133	70.4306	17.8096	11.756	35.4199	47.314	44.6002	16.3887	18.6288	28.516	7.60429	14.44	38.4248	91.1647	19.6786	65.1134	138.093	11.0116	26.3347	0	31.9987	23.4946	33.5135
AQP1	0	0	0	0.956683	3.89432	4.4217	1.78221	2.41486	0	0	0	0	0	0	0	0	0	1.5776	0	0	0	0	0	0	0	0	0	0	0	0	1.50973
AQP10	0	0	0	0	0	0	0	0	0	0	0	0	0	0	0	0	0	0	0	0	0	0	0	0	0	0	0	0	0	0	0
AQP11	0.194287	0	0	0	0	0	0	0	0.453226	0	0	0	0	0.547103	0	0	0	0	0	4.39601	5.50335	0	0	0	0	0	0	0	0	0	0.436479
AQP12A	0	0	0	0	0	0	0	0	0	0	0	0	0	0	0	0	0	0	0	0	0	0	0	0	0	0	0	0	0	0	0
AQP12B	0	0	0	0	0	0	0	0	0	0	0	0	0	0	0	0	0	0	0	0	0	0	0	0	0	0	0	0	0	0	0
AQP2	0	0	0	0	0	0	0	0	0	0	0	0	0	0	0	0	0	0	0	0	0	0	0	0	0	0	0	0	0	0	0
AQP3	0	0	2.1083	0	0	0.230246	0	1.94332	2.45748	0	0	0	0	0	2.3842	0	0	0	0	0	0	0	0	0	0	0	0	0	0	0	0
AQP4	0	0	0	0	0	0	0	0	0	0	0	0	0	0	0	0.745229	0	0	0	0	0	0	0	0	0	0	0	0	0	0	0
AQP5	0	0	0	0	0	0	0	0	0	0	0	0	0	0	0.859702	1.63413	0	0	2.87207	0	1.28598	0	0	0	0	0	0	1.93198	0	0	0
AQP6	0	0	0.167163	0	0	0	0	0	0.209518	0.5741	0	0	0	0	0	0	0	0	2.4381	0	0	0	0	0	0	0	1.03218	0.84919	0	0	0
AQP7	0	0	0	0	0	0	0	4.03122	0	0	0	0	0	0	0	0	0	0	0	0	0	0	0	0	0	0	0	0	0	0	0
AQP7P1	0	0	0	0	0	0	0	0.113926	0	0	0	0	0	0.893933	0.240374	0	0	0	6.86191	0.781162	0.362537	0	0	0	0	0	0	0	0.9266	0	0
AQP7P3	0	7.01149	0	7.13743	0	0	0	7.46458	0	0	0	0	0	19.3411	3.96431	0	0	0	0	3.79777	8.92105	0	0	0	16.462	0	0	0	7.95692	0	0
AQP8	0	0	0	0	0	0	0	0	0	0	0	0	0	0	0	0	0	0	0	0	0	0	0	0	0	0	0	0	0	0	0
AQP9	0	0	0	0	0	0	0	0	0	1.72136	0	1.80383	0	0	0	0	1.37522	0	0	0.334855	0	1.61188	13.1435	0	0	0	1.37592	0	1.40348	0	0
AQPEP	0	0	0	0	0	0	0	0	0	0	0	0	0	0	0	0.311464	0	0	0	0.211556	0	0	0	0	0	0	0	0	0	0	0
AQR	1.35637	11.0658	0.77468	7.07782	6.2966	0	2.59378	0.462791	1.87297	0.218403	10.2385	12.114	0.39387	3.20611	8.53319	3.38007	7.42042	6.21298	3.29307	4.59025	0.564204	1.35695	31.6629	2.99286	13.8715	1.92615	2.81191	2.37033	0	0	11.2112
AR	1.31365	0	0	0	0	0	0.138829	0.0376293	0.111174	0	0	0	0	0	0.110603	0.76602	0	0.0495868	0	0	0.166731	0	0	0	0.117165	0.918494	0	0	0	0	0
ARAF	0.602255	0	17.5894	4.9191	16.2682	19.7842	7.27421	12.706	10.061	0.91272	0.962639	0	0	5.37711	0.720613	0	4.69686	4.14858	1.67109	10.6266	0	2.21507	16.4055	2.33249	2.36868	0	2.7869	3.63565	0	2.46633	1.42878
ARAP1	1.51384	0	0.555369	0	2.04381	2.37208	0.687853	0.764865	0	3.06138	0	0	0	1.52691	0.617576	1.19764	2.21807	0.152057	1.92465	0	0	0	1.95523	5.02708	0	0	0	0	0	1.76414	6.24389
ARAP2	0	0	0	0	0	0	0	0	0	0	0	0	0	0	0	1.57899	0.0981067	0.1611	2.86722	0.60163	0	0	0	0	0.15206	0	0	0	0	0	0
ARAP3	0.194696	0	0.0617451	0.263118	0	0	0.0781143	0.154783	2.60965	0.461062	0	0	0	0	0	0	0	0.197555	0	0	0	0	0	0	0	0	0	0	0	0	0.103546
ARC	0	0	0	0	0.443051	0	0	0.279798	0	0	0	0.612139	0	0	0	0	0	0	0	0	0	0	0	0	0	0	0	0	0	0	0
ARCN1	53.7547	96.0399	40.1877	65.6135	86.6209	50.5054	24.0299	27.6062	22.4374	18.5696	88.3107	104.088	50.6408	81.773	150.358	60.5554	48.9035	49.3021	4.77606	37.6984	55.6442	28.4966	133.92	73.2058	58.8727	38.093	74.415	66.0257	81.2053	210.874	126.406
AREG	0	0	0	0	0	0	0	0	0	0	0	0	0	0	0	0	0	0	0	0	0	0	0	0	0	0	0	0	0	0	0
ARF1	317.012	102.21	182.036	162.056	294.014	292.728	153.863	147.858	190.089	134.22	76.9268	38.3897	139.857	83.4271	79.3469	152.714	175.609	224.032	237.953	196.353	108.379	29.1181	122.336	85.9158	46.5697	227.906	49.9847	142.146	15.0097	118.278	122.746
ARF3	2.81593	0.283085	3.55788	6.50505	8.73503	10.3948	8.24348	6.91441	8.14151	13.8282	3.68535	10.0601	2.8709	5.82406	0	5.21229	6.04962	3.30274	7.52987	8.41857	0	5.86533	0	14.7685	3.4416	0.47965	7.7559	0	0	0	9.67277
ARF4	849.908	838.067	1305.72	1656.34	1462.31	1485.93	1509.22	1878.12	1498.26	920.448	1299.72	638.861	1425.67	1105.34	1189.27	1444.54	1390.22	1870.65	702.373	1227.47	941.796	739.609	1072.95	574.084	509.191	985.748	1199.99	665.254	1206.72	943.287	1076.36
ARF5	10.5757	2.21198	22.957	35.1148	54.3675	102.331	46.4099	58.9426	80.399	1.71892	0	8.59019	0	12.4678	10.2188	0	3.41381	7.53373	17.2133	8.82638	3.43352	1.82188	0	15.9023	1.28438	26.8542	6.08809	0	0	38.6114	7.89872
ARF6	89.7649	391.358	18.3545	70.5148	81.2322	26.0266	9.14111	16.1621	8.52832	100.35	117.731	105.039	84.36	90.0113	206.123	30.3058	32.0299	61.6123	6.10356	23.8603	201.177	84.682	230.331	75.4925	232.819	172.872	156.416	149.392	177.879	205.835	222.057
ARFGAP1	6.50124	0.235791	1.40437	0.701421	0	1.11558	0	0.839223	4.8492	0	0	0	0	0	0	0.711369	2.799	0.276689	2.55007	9.00273	0	0	0	1.39813	2.47933	0	0	0	0	0	0
ARFGAP2	1.83938	20.2385	31.9334	22.0903	62.1586	42.622	15.1173	24.6894	13.1344	9.34735	12.446	13.6037	0	8.9077	0	2.08409	4.02019	13.4457	5.87923	11.4455	0.290417	0.626617	1.34518	22.583	9.60389	0	1.06484	0	25.6565	37.5361	75.8108
ARFGAP3	43.2503	36.9784	51.775	101.237	100.692	80.5874	23.101	36.8143	27.7633	31.9076	89.6733	65.736	79.4668	47.1517	103.565	55.9509	59.6157	70.6207	30.8209	62.9342	43.7297	78.0808	27.722	27.0246	62.7642	71.2789	37.8749	34.2781	30.0321	67.9103	66.2137
ARFGEF1	1.05801	5.76906	0.0344005	0.895837	2.86112	0.951431	1.21884	0.966263	1.326	1.82534	5.44835	10.8416	0.686748	2.74558	0.263248	9.81389	8.23371	2.08623	1.9563	5.31755	0.393707	0.578033	13.1586	0.837777	3.73049	4.35816	4.1883	8.79108	0	4.44631	4.40101
ARFGEF2	0.165561	1.23523	0.126669	1.96971	2.55816	0.129721	0.80967	0.586523	0.614569	4.42425	11.8359	7.698	0.354793	3.26545	13.7637	1.65754	3.37072	2.55382	0	1.10255	1.38645	0.4868	6.09506	16.3245	5.00626	0.115736	0	0	0	26.6731	1.18428
ARFIP1	6.02961	33.0365	1.66489	17.2706	23.4744	7.18482	13.5333	6.88806	5.17043	0	7.13913	10.8898	13.7808	15.1476	7.95506	16.6073	13.2108	33.3935	19.5881	15.8363	3.26278	35.5999	73.4089	11.18	24.7061	0	0	19.4532	0	24.2783	35.3866
ARFIP2	0.196968	1.71811	10.3108	5.5669	9.71263	9.4316	9.4612	7.78434	11.6548	1.11911	8.96673	10.9285	11.548	12.3153	9.40405	3.17722	2.44279	2.58813	3.50032	3.52879	0.202034	4.25803	1.91049	9.47673	0.593604	0.306862	1.08617	0	0	3.93097	0
ARFRP1	0	0	0.941726	1.15828	0.22737	0	0	0	0.286641	0	0	0.653475	0	0	0	0	0	0.718238	6.51107	2.27869	0	0	0	0.962931	0.552598	0	0	0	0	4.67783	0
ARG1	0	0	0	0	0	0	0	0	0	0	0	0	0	0	0	0	0	0	0	0	0	0	0	0.59263	0	0	0	0	0	0	0
ARG2	0	4.8845	3.57545	6.10087	5.89457	7.40747	6.28748	4.02765	2.13146	19.7179	15.9568	8.13258	8.25482	26.7687	15.2092	32.7093	6.67071	2.76979	8.51551	17.74	0.27062	18.8171	0	0	16.0279	31.8625	28.0438	0	22.4065	0	0.528064
ARGFX	0	0.131289	0	0	0	0	0	0	0.0641948	0.235304	0	0.244533	0	0	0	0	0	0	1.47946	0.521241	0.145335	0	0	0	0.204321	0.200761	0.25072	0	0	0	0
ARGFXP2	0	0	0	0	0	0	0	0	0	0	0	0	0	0	0	1.23461	3.30902	0	2.0216	0	0	0	0	0	0	0	11.6005	0	0	0	0
ARGLU1	77.4253	30.0832	42.0224	33.9256	20.2373	8.55245	55.3665	29.0731	32.4131	36.1295	16.0229	31.8988	5.43865	23.4091	80.4421	47.0185	31.613	31.0488	37.8838	20.65	51.4288	21.727	71.8174	5.37749	95.4571	38.5929	80.436	43.4035	33.6988	39.1054	13.3248
ARHGAP1	26.9498	19.7181	124.061	140.283	96.1428	115.616	72.3791	129.855	114.425	11.1081	54.1633	47.582	43.6566	27.4687	47.6176	35.0102	36.2862	18.7447	85.3625	63.3633	22.5094	37.2119	181.797	45.6559	54.0582	45.0566	37.3446	85.7447	53.2207	151.946	99.0188
ARHGAP10	0.178444	0	2.07403	0.966108	1.71655	1.731	3.67863	0.669754	2.29597	0	0	0.954706	19.5785	6.56479	0	7.97404	0.316551	0.39887	15.0324	2.64327	0.290466	7.09701	0	0	0	0	6.46076	14.3203	0	1.82616	0
ARHGAP11A	2.19638	16.1838	0.0571455	0.238318	1.44352	2.54442	0	0.0707577	0.2052	6.30695	2.11212	0	5.37553	0	0.220025	3.24181	1.17455	8.49116	5.9755	0.744012	3.2859	6.39763	0	0	12.0733	6.23761	0	3.33334	18.1614	0	0.161155
ARHGAP11B	0.487723	0	0	0	0	0	0	0	0	0	0	0	0	0	0	0	0	1.21726	0	0	0	0	0	0	0	0	0	0	0	0	0
ARHGAP12	0.548358	7.44965	1.39051	3.11439	1.73894	1.96853	2.74338	1.08993	0.72632	0	7.48211	9.17338	1.68902	15.6166	14.1857	9.46046	4.76067	2.67187	2.46109	1.73238	14.2054	8.42546	1.97646	4.3542	1.93093	0	0.266366	19.9646	0	0	2.33427
ARHGAP15	0	0	0	0	0	0	0	0	0	0	0	0	0	0	0	0	0	0	0	0	0	0	0	0	0	0	3.01891	0	0	0	1.14818
ARHGAP17	1.46737	2.71102	0.639823	1.32472	2.93336	2.83126	4.04051	7.72453	8.27708	2.36472	0	1.26357	18.4578	1.54725	2.40134	7.17767	0.609433	3.00822	7.18405	0	0	0	0	0.302409	4.18191	11.8476	0.446032	0	0	7.17007	1.1883
ARHGAP18	29.3402	27.7188	10.617	24.6793	9.10479	8.04242	26.0066	32.1119	13.4526	82.373	36.914	28.8223	26.4392	17.4226	109.479	22.2659	32.1269	39.0467	11.4806	25.1377	18.1068	12.2577	35.3539	17.2413	41.8479	128.714	66.9897	5.78149	16.3977	94.8633	48.0927
ARHGAP19	0	21.1379	0	0.0954627	2.96912	0	0.0639714	0	0	0	1.45417	0	0	0	0.921537	0.693583	0.194761	1.75603	0	0	1.49772	0	0	0	0	0	0	14.9647	0	1.91483	0
ARHGAP19-SLIT1	0	0	0	0.496509	0	0	0	1.17157	0.576179	4.47665	0.327684	0	0	0	0	4.32623	2.07621	8.69161	0	0	0.00369899	0	0	0	2.35493	0	0	0	0	0	0
ARHGAP20	0	0	0	0	0	0	0	0	0	0	0	0	0	0	0	0	0	0	0.331532	0	0	0	0	0	0	0	0	0.352368	0	0	0
ARHGAP21	4.71223	9.15548	0.207663	1.19618	6.83047	3.09203	2.16078	2.47028	2.42474	13.3336	10.8567	6.42676	0.951452	0.263978	7.72131	6.26316	6.27246	6.83352	4.10555	4.59647	0.548647	6.46374	0.516629	1.66188	8.0395	0.617427	5.01947	0	11.6263	18.5653	10.9208
ARHGAP22	3.82658	0	16.7714	2.47555	1.44657	1.24818	0	0	0	0	0	10.6789	0	0	0	4.41172	5.6566	1.27594	38.5232	11.6302	0	11.4198	0	19.6167	0	0	0	0	0	1.41931	0.808722
ARHGAP23	17.4967	0	1.10657	0.563911	0.894711	0.238248	3.30953	2.02139	4.48237	1.47649	0.563223	1.50825	0	0.861302	0	0.899772	1.26109	1.04104	3.92593	0.271673	0	0.377227	0	1.35681	5.07097	2.15341	1.59181	0.523222	1.73497	0.99619	0.162639
ARHGAP24	0.537734	6.31477	1.59642	21.128	15.1929	7.18194	12.0989	14.4362	6.27425	36.3984	31.1743	36.224	9.11848	34.7289	40.0439	9.37668	28.6654	9.73588	4.36964	18.7722	34.2963	0	0	0	59.3275	54.1862	24.6198	65.8275	23.9951	79.1977	29.2436
ARHGAP25	0	0	0	0	0	0	0	0	0	0	0	0	0	0	0	0	0	0.217075	1.9926	0	0	0	0	0	0	0	0	0	0	0	0
ARHGAP26	0	0	0	0.420128	1.00634	0.162946	0.327932	0.230459	0.494732	0	0.233516	0	0	0	0.0979197	1.5181	0.0774613	0.553143	1.07768	0.278859	0.0734864	0.147018	0.174879	0.0815002	0.20888	11.9905	2.29736	18.7557	0.187341	0.09831	0
ARHGAP27	0	0	0	0	0	0	0	0	0	0	0	0	0	0	0	0	0	0	0	0	0	0	0	0	0	0	0	0	0	0	0
ARHGAP28	0	0	0	0	0	0	0.207664	0.0572669	0.167049	8.51642	0	0	0	0.506594	0.563034	0	1.50883	0	0.625207	1.06495	0	0	0	1.86139	0	0	0	0	0	8.05134	0
ARHGAP29	4.70366	8.8053	0.266923	2.22742	0.87957	1.03541	0.7863	0.539221	0.262	0	23.0971	1.50251	0.797969	1.27151	15.1349	6.18264	6.85969	4.12038	1.86922	1.80387	2.61194	2.27039	3.24352	4.37414	13.3725	20.1716	0.251569	0	0.9745	13.7019	2.15435
ARHGAP30	0	0	0	0.261912	0	0	0	0	0	0	0	0	0	0	0	0	0	0.151188	0	0	0	0	0	0	0	0	0	0	0	0	0
ARHGAP31	0.425191	0.794178	1.19686	0.572416	2.11868	0.252156	1.47939	0.943003	0.392166	0.160829	0.140707	2.09403	2.70885	0	4.16582	0	1.04513	0.391107	0	0.119569	0	10.9582	0	0	4.42667	2.18185	0	0.260861	0	0	3.38056
ARHGAP32	0.082241	0.0626951	0.461631	0.975642	4.38367	0	1.68604	0.362705	0.407249	0.469624	6.03956	4.08165	0	2.68344	11.5131	0.667081	2.84054	0.818978	0.416151	1.15202	0.138635	3.43297	15.356	2.93032	1.77713	1.91812	0.477359	0	0.173744	4.78404	2.50475
ARHGAP33	0	0	0	0	0	0	0	0	0	0	0	0	0	0	0	0	0	0	0	0	0	0	0	0	0	0	0	0	0	0	0
ARHGAP35	1.80312	0.0762894	0.0829025	0	0.250408	0.557841	0.744085	1.32109	0.308795	0	0.843982	3.30384	0	0.530268	1.03632	2.58693	1.65483	1.03793	1.49179	0.829791	0.172994	0.90354	1.82707	0.624117	0.254853	0.135088	0	0	0	1.1058	0.0833507
ARHGAP36	0	0	44.6942	4.4415	0	0	0	0	0	0	0	0	0	0	0	0	0	0	0	0	0	0	0	0	0	0	0	0	0	0	0
ARHGAP39	0	0	0	0	0	0	0	0	0	0	0	0	0	0	0	0	0	0	0	0	0	0	0	0	2.06196	0	0	0	0	0	0
ARHGAP4	0	0	0	0	0	0.2006	0	0	0	0	0	0	0	0	0	0	0	0	0	0	0	0	0	0	0	0	0	0	0	0	0
ARHGAP40	0	0	0	0	0	0	0	0	0	0	0	0	0	0	0	0	0	0	0	0	0	0	0	0	0	0	0	0	0	0	0
ARHGAP42	0.345649	0	0	0.143857	0	0.532704	0	0.127024	0	0	7.9087	0	0	0	0	2.8183	0	0.804782	0.328552	1.46587	0.433866	5.37993	0.367675	0	0	0	0.490846	0	0	0	0
ARHGAP44	0.173609	0	0	0	0	0	0	0	0	0	0	0	0	0	0	0	0	0	0	0	0.80495	0	0	0	0	0	0	0	0	0	0
ARHGAP5	12.9492	3.36819	0.0472103	2.43464	2.01539	1.1699	1.252	0.760909	0.669746	8.80412	1.9017	9.87007	0.618737	4.65302	8.24827	17.3992	14.6977	9.11629	1.55691	5.55026	15.8142	4.72276	0	10.8157	4.10627	0.192553	0.130876	4.94181	17.9582	9.77832	0.636133
ARHGAP5-AS1	0	2.86504	0	4.59136	5.54143	1.42607	3.99285	8.94763	6.4196	0	0	0	0	0	0	4.34618	0	0	0	0	0	8.67689	0	0	0	0	0	0	0	0	0
ARHGAP6	0	0	0	0	0	0	0	0	0	0	0	0	0	0	2.22634	0	0	0	3.20098	0	0	0	0	0.268137	0	0	0	0	0	0	0
ARHGAP8	0	0	0	0	0	0	0	0	0	0	0	0	0	0	0	0	0	0	0	0	0	0	0	0	0	0	0	0	0	0	0
ARHGAP9	0	0	0	0	0	0	0.260176	0.52105	0	0	0	0	0	0	0	0	0	0	1.51406	0	0	0	0	0	0	0	0	0	0	0	0
ARHGDIA	14.5495	1.22265	0.925555	0.649492	0	0	0.393172	1.05483	0.8174	0	0	0	0	0	0	0	1.30077	0.974848	0	0	0	0	0	0	0	0	0	0	1.15623	0.524799	0
ARHGDIB	403.805	345.545	8.67845	11.7156	7.63691	9.47336	201.861	176.519	152.489	1.08868	31.8535	0	1.02675	35.4079	83.7101	9.459	0	104.477	0	1.859	31.9712	0	35.7842	15.5675	36.7733	10.6058	0	0	0	0	16.5763
ARHGDIG	0	0	0	0	0	0	0	0	0	0	0	0	0	0	0	0	0	0	0	0	0	0	0	0	0	0	0	0	0	0	0
ARHGEF1	2.77391	0	0	0	0	0	0	0	0.312921	0	0	0	0	0	1.60596	0	0	0	0	0	0	0	0	0	0	0	0.724817	0	0	0	0
ARHGEF10	0.101599	0.78388	0.393026	1.25847	1.25373	0	1.07277	0.799992	1.53363	0.528909	0.23354	0	0	1.78621	1.97587	2.96573	2.4965	1.43826	0	3.25973	0	0	0	4.61342	4.32053	0.222735	5.14428	0	0	2.58565	0
ARHGEF10L	18.8175	0	0.128303	0.128359	0	0	0.16072	0.156359	1.14415	0	0	0	0	0	0	0	0	0.208468	0	0	0	0.443741	0	0	0	0	0.376806	0	0	0	13.1137
ARHGEF11	0.598712	0	0	0.639095	0.907704	0	0.0693473	0.213223	0.0715565	1.05989	0.174278	5.00601	0.175947	0	0.72749	4.48687	0.841491	1.0837	0.423916	0.632763	0.109798	2.75061	1.23262	0.939575	1.62477	0.889249	0	0	0.273936	2.80802	4.13637
ARHGEF12	2.78711	0	0	1.99654	2.16264	0.0783032	1.89583	1.36697	0.547341	2.64786	14.2266	2.47003	3.22366	3.64024	0.500527	11.9703	1.94985	5.73983	1.81852	7.9106	0	0.443543	1.63601	1.6429	3.71826	0.629719	1.03386	6.72234	27.58	1.96386	7.40667
ARHGEF15	0	0	0	0	0	0	0	0	0	0	0	0	0	0	0	0	0.893113	0	0	0	0	0	0	0	0	0	0	0	0	0	0
ARHGEF16	0	0	0	0	0	0	0	0	0	0	0	0	0	0	0	0	0	0	0	0	0	0	0	0	0	0	0	0	0	0	0
ARHGEF17	3.66014	0	2.56772	4.57288	6.90218	1.97759	5.14467	3.87237	3.43941	0	2.51703	5.94704	0.944125	5.50323	0	2.00431	1.93855	3.07711	3.51632	1.88583	0	4.31934	4.42871	10.2494	0	0	14.343	0	0	0	0.208908
ARHGEF18	1.06199	0.706107	0.117007	0	0.125062	0	0.574532	0.286465	0.292004	0	0	0	0	0	0	2.54309	1.14659	0.193489	0	0.607538	0	0	0	0	0	0	0	0	0	0	0
ARHGEF19	0.63567	0	0	2.11358	2.71063	5.36629	2.82313	7.18688	3.11111	0	0	0	0	0	0	0	4.60441	0	0	0	0	0	0	0	0	0	0	0	0	0	0
ARHGEF2	18.2474	2.84621	3.31379	1.07853	0	4.40735	2.33079	1.7724	6.56774	0	0	0.698103	0	0	5.9715	0	1.84776	0.17518	0	0.884913	0	3.91844	0	2.011	1.84099	0.338211	0	12.7306	0	0	0.572597
ARHGEF25	0	0	0	0	0	0.200319	0	0	0	0	0	0	0	0	0	0	0	0	0	0	0	0	0	0	0	0	0	0	0	0	0
ARHGEF26	0	0	0	0	0.179405	0	0	0	0	0	0	0	0	0	2.61279	0	1.14663	0	0	0	0	0	0	0	0	0	0	0	0	0	0
ARHGEF26-AS1	0.092557	0.77942	0.319129	0	0.373021	0	0.120824	0	0.127262	1.6908	0	1.99764	0.401363	0.361182	1.99361	15.9384	5.49289	1.60964	16.939	5.88826	1.78185	0.571501	5.35914	0.619442	1.22212	1.51993	5.46259	6.89505	10.2524	1.78877	1.18271
ARHGEF3	0	0	7.76372	1.33742	5.88669	3.85649	2.82549	1.84699	2.85307	0	0	18.656	0	2.07916	4.36432	21.5675	19.8476	2.34234	1.12631	23.7433	0.216552	48.3054	8.50906	0.234765	0.308693	13.0459	26.1625	18.5365	25.6704	9.32043	10.929
ARHGEF33	0	0	0	0	0	0.106039	0	0	0	0	0	0	0	0	0	0.341134	0	0	0	0	0	0	0	0	0	0	0	0	0	0	0
ARHGEF35	0.21764	0	0	0.405883	0	0	0.388184	0	0.204222	0	0	0	0	1.29938	0	2.92101	0.405115	0.72786	1.09275	0	0	0	0	0	0	0	0.633768	0	0	0	0
ARHGEF37	0	0	0	0	0	0	0.563662	1.30571	1.38726	0	0	0	0	0	0.922545	0	0	0	0	2.94309	0	0	0	0	0	0	0	0	0	0	0
ARHGEF38	0	0	0	0	0	0	0	0	0.466891	0	0	0	0	0	0	0	0.232997	0	0	0	0	0	0	0	0	0	0	0	0	0	0
ARHGEF4	0	0	0	0	0	0	0	0	0.168642	0	0	0	0	0.272486	0	0	0	0	0	0	0	0	0	0	0	0	0.822085	0	0.560891	0	0
ARHGEF40	0.213884	0	2.23305	0.163027	0.738108	0.695235	1.39246	0.981845	1.29686	0	0	3.09774	0.848166	0.628008	0.169927	0.642131	0.538799	0.713631	0	1.3674	1.27774	0	0	0	0.578165	12.1727	0	0	2.875	0	0
ARHGEF5	0	0.122576	0	0	0	0	0.282753	0	0.773246	0	0	0	0	0.168131	0	0	0	0.123101	0	1.22834	0	0	0	0	0	0	0	0	0	0	0
ARHGEF6	0.272409	0	0.0511694	0.53064	4.98184	0.42969	1.83478	0.0649953	0.830796	0	0	0	1.86979	0	0	2.35008	4.42839	1.33299	1.09218	5.55943	0	0	0.92701	8.07188	0	11.9568	3.08745	0	11.1619	10.23	3.12189
ARHGEF7	0.327157	1.4825	1.89915	0.0694463	2.22007	1.59008	2.62573	9.15375	1.34108	0	0.486637	1.53853	0	2.38059	8.57231	3.29126	1.50654	0.607504	0.460815	1.1651	2.13658	0.30775	0.716889	8.75773	0.440376	2.91702	1.85103	0	0.771555	17.6834	0
ARHGEF9	0.182852	0	3.63224	1.72153	1.55752	0.963233	2.27277	2.49044	3.71211	0	0	0	2.72752	1.57809	0	2.60988	0.123374	0.963812	0	1.88778	0	0	0	0	0.16959	0	0	0	0	0	1.46486
ARID1A	2.41365	5.87785	1.51444	4.56078	2.65323	1.69964	2.57551	4.077	2.70734	16.4364	0.250975	8.72795	0.12435	0.097038	10.6845	2.49132	4.28954	3.55798	7.63948	1.00395	4.71501	0.162852	3.5502	9.06327	15.5496	1.12912	5.45915	0	3.35073	0.483473	0.302184
ARID1B	2.00123	4.78671	1.55328	1.89498	3.95821	1.72896	3.30894	2.26967	0.462649	26.0183	3.07306	17.1867	10.001	5.17456	6.64462	10.7915	9.43799	4.42844	6.05352	7.75917	1.31901	10.3376	1.22705	1.82872	7.62607	10.3896	0.619908	9.05685	17.4288	5.94388	1.84047
ARID2	0.728152	8.80047	0.817855	2.35569	2.18027	1.34693	2.56433	2.151	1.28205	34.8554	7.13752	13.6559	14.1228	13.0719	11.6739	2.59631	1.96002	1.65481	3.47533	3.46748	16.8461	17.5639	4.14739	1.90623	14.5612	17.3987	9.92676	20.5683	14.3364	8.71021	11.3483
ARID3A	0	1.30868	0.197799	0	0.225154	0.228476	0	0	0	0	0	0	0	3.2716	0	0	0	1.81267	0	0.511336	0	0	0	0.464372	1.10238	0	0	0	0	0	0
ARID3B	0	0.14861	0	0.397696	0.101244	0	0	0	0	0	0	0	0	0.411781	0	0	2.0455	0	1.42015	0	0	0	0	0	0	0.281128	0	0	0	0	0
ARID3C	0	0	0	0	0	0	0	0	0	0	0	0	0	0	0	0	0	0	0	0	0	0	0	0	0	0	0	0	0	0	0
ARID4A	0.529034	5.09187	0.503324	3.33868	3.41685	3.38279	2.3319	2.77877	2.78533	0.675355	32.3601	24.9986	4.02938	6.6759	0.649631	5.78565	10.039	5.12801	5.28034	11.1692	4.78434	17.5078	40.2431	3.31346	19.5283	5.43233	2.83282	1.49931	3.21161	15.3318	12.0498
ARID4B	2.55448	14.8489	2.89241	6.75014	7.1971	4.99911	9.86373	7.89386	4.10993	35.3568	14.9303	15.0042	13.7192	12.4695	30.8429	19.3013	16.9459	13.6064	28.4058	11.0844	19.2904	18.1082	2.37623	12.4299	38.1971	44.6906	13.1586	16.0056	20.5883	15.1703	7.65885
ARID5A	0	0	0	0.281653	0	0	0	0.668072	0	0	0	0	0	0	0	0	1.15978	0	0	0.625186	0	0	0	0	0	0	0	0	0	0	0
ARID5B	48.219	139.02	10.1931	75.757	94.5447	24.3458	26.123	25.7254	14.2912	58.3761	141.635	120.393	35.3184	143.218	86.5663	23.6648	44.0432	32.6282	38.5489	33.7386	110.606	75.0766	270.009	65.4448	87.7729	51.262	204.129	223.64	257.474	267.179	176.114
ARIH1	0.49887	0.105866	2.44131	1.25116	1.46041	3.82487	3.19472	4.43559	3.47349	2.43368	0.378266	5.38738	3.29309	0.718767	8.37196	2.46721	6.22925	4.13011	6.83504	0.562339	1.98171	2.30139	9.644	0.252334	0.325359	10.3069	11.2964	16.7809	0	3.85701	0.468073
ARIH2	0.561345	27.7118	0.413491	10.9287	15.1652	11.0245	10.9212	9.73493	29.5472	35.0339	13.4361	38.0783	11.5428	9.53579	40.8807	1.8818	14.7649	7.3626	2.21298	12.9963	20.1168	15.8766	0	0.299715	163.356	1.55256	16.6423	36.5151	12.4312	20.1625	57.9152
ARL1	6.06816	46.3089	39.8583	69.6309	51.5294	59.7288	49.2965	46.1623	45.6603	28.0209	69.3106	71.0517	56.3992	67.0315	31.8669	66.7078	83.817	58.7633	25.3391	55.8872	33.8059	64.8166	34.1043	64.4532	44.8593	26.0046	27.5886	55.7092	20.9354	69.6791	70.0618
ARL10	0	0	0	0	0	1.45063	0.35807	0	0	0	0	0	0	0	0	0	0	0	0	0	0	0	0	0	0	1.35449	0	0	0	0	0
ARL11	0	0	0	0	0	0	0	0	0	0	0	0	0	0	0	0	0	0	0	0	0	0	0	0	0	0	0	0	0	0	0
ARL13A	0	0	0	0	0	0	0	0	1.04476	0	0	0	0	0	0	0	0	0	0	0	0	0	0	0	0	0	0	0	0	0	0
ARL13B	0.205699	0	0.54192	0.87213	1.74773	1.72012	1.82372	0.204012	0.203063	1.24312	2.99688	12.167	1.94403	0.739254	0.822967	4.2876	6.89296	3.15455	0.528683	1.15662	3.37985	3.72234	0	0	8.83739	0	4.59463	0	0.817382	7.2086	0
ARL14	0	0	0	0	0	0	0	5.29104	0	0	0	0	0	0	0	0	0	0	0	0	0	0	0	0	0	0	0	0	0	0	0
ARL15	0	0	0.111268	1.76703	2.98603	3.3998	1.63216	3.3361	3.05851	0	9.25378	0.511945	0	0.734117	0	1.91023	7.15875	5.43446	1.33154	0.991652	0	9.93665	21.2051	10.1094	5.84849	0	0	0	0.800091	1.83156	15.1071
ARL16	7.51563	70.3774	34.6408	39.1023	27.0327	67.9448	38.6249	59.1127	91.7245	4.32038	12.5528	0	21.4097	2.77386	0	24.0452	14.3356	26.1814	117.591	37.4841	7.61187	0	26.8675	36.341	59.2272	2.42024	9.4898	56.734	0	20.6419	20.3826
ARL17A	0	0	0	0.000612483	2.60451	0.0791992	0.0697345	0.0730862	1.11514	0.685557	0.439903	0.696245	0.585058	0	0	2.8735	0.150039	2.08526	0	4.09608	0	0	0.654576	0	0	0	0	0	0	0	0.661172
ARL17B	0	0	0	1.44904	0	0	1.43022	0	0	0	0	0	0	0	0	0	0	0	0	0	0	0	0	0	0	0	0	0	0	0	0
ARL2	5.71999	10.2549	69.9275	27.8855	52.1194	125.339	43.3057	80.2598	55.8219	0	1.97247	0	0	1.43729	27.8737	46.6494	20.2084	16.7146	66.2329	44.9738	0	25.8732	5.4725	25.792	1.64146	20.2838	24.8845	0	0	27.5625	45.6156
ARL2-SNX15	0	0	0	0	0	0	0.000162351	0	0	0	0	0.000156798	0	0	0	0	0	0	0	0	0	0	0	0	0	0	0	0	0	0	0
ARL2BP	4.68766	10.2605	54.1088	21.9321	30.7283	36.8283	16.8039	11.6833	17.1434	0.96494	41.4757	1.02765	14.8789	12.5241	8.49817	31.4687	18.8311	20.4994	9.73612	35.344	23.9936	22.4541	19.9512	53.6905	2.5673	38.1171	0	2.68286	11.0358	19.9259	36.7558
ARL3	3.61426	17.4225	61.6961	36.6791	25.1631	45.4046	44.5276	43.1002	56.2662	24.0073	38.8117	27.6292	47.1657	33.1777	23.2725	16.086	12.2758	16.7159	36.2118	17.0234	32.8602	38.8415	31.2429	41.7247	17.259	7.97869	40.0325	18.337	10.8143	9.79993	33.5973
ARL4A	1.24363	7.51933	4.446	19.8133	30.5357	17.5207	30.64	21.205	26.1914	10.5585	31.9006	0	16.9504	7.70178	12.9216	21.9334	14.6065	30.8541	21.3618	5.45837	0	0	12.8468	20.9645	5.40508	5.04041	26.2655	16.2923	0.690148	21.2118	13.0888
ARL4C	0.540255	7.04682	1.55412	16.0305	16.0399	14.6925	22.9465	13.3261	18.7275	114.184	14.1379	72.9413	2.78749	34.7241	11.9637	52.2224	59.7257	6.22462	59.9686	47.1428	2.15637	61.0052	46.9747	21.9119	47.2437	43.1075	35.9786	8.49499	23.4096	24.409	49.0009
ARL4D	1.22265	4.5173	1.3503	3.97047	18.2113	19.4781	15.9143	18.2408	8.75165	0	0	21.3553	0	0	15.3464	18.1097	5.38053	1.26692	0	1.61405	0	4.7653	0	0	0	0	22.0138	0	0	4.11201	0
ARL5A	13.1811	5.33373	1.89596	1.20161	1.60329	0.275401	1.00715	1.25144	3.31671	0	0.93462	2.42594	2.14643	9.72078	11.5484	2.86887	2.2709	7.01715	4.19663	3.77842	1.42516	12.4605	0	12.2149	16.5645	5.35667	0	5.83665	3.9222	1.89128	4.60392
ARL5B	0.132802	0.225163	0	0.123749	0.143551	0	0.359647	0.302448	0	0	0	0	0	0	1.03927	1.13211	0	0.344292	0	0	0.255047	0	0	1.28581	0	0	0	0	0	1.58649	0
ARL5C	0	0	0	0	0	0	0	0	0	0	0	0	0	0	0	0	0	0	0	0	0	0	0	0	0	0	0	0	0	0	0
ARL6	0.441493	4.37253	2.59924	8.1765	0.934672	0.447106	11.4585	8.8329	4.15591	5.00623	14.1626	6.09124	0.970052	0.840265	0	15.9856	9.01383	9.81064	0	8.11182	2.1998	0	0	4.5236	0	0	12.9347	0	23.1828	0	6.29829
ARL6IP1	191.794	414.817	17.7903	95.6507	252.81	191.335	97.4733	94.4358	37.13	239.241	196.022	269.861	142.016	184.455	167.245	138.873	208.428	666.7	85.8701	110.946	299.666	326.454	175.445	106.477	213.876	49.0063	192.824	377.77	423.554	177.706	180.925
ARL6IP4	18.6014	7.47068	11.9461	3.56305	4.66129	7.89666	5.40016	4.57916	2.00247	0	0	12.9049	0	0	16.8793	0	3.97589	3.93578	5.51663	8.23817	0	0	0	22.3713	0	0	0	0	0	0	0
ARL6IP5	203.235	150.765	195.184	229.529	211.456	241.528	252.164	263.599	294.921	411.907	436.248	420.261	263.526	442.059	408.644	280.443	334.404	203.026	275.708	428.999	296.256	451.528	339.867	353.493	425.357	400.314	432.018	471.425	293.623	444.535	286.323
ARL6IP6	0.246344	3.12136	0.368884	2.42352	1.33555	0	0	0.370838	0.217627	0	0	17.9874	0	5.60502	30.6533	9.88143	4.17703	2.88039	1.07588	3.50328	0	0	0	2.23313	8.86318	0	8.35597	0	0	8.34034	7.47013
ARL8A	5.92961	0.372415	0	0.223416	0.479789	0	0.206556	0	0.459712	7.67023	2.03309	4.39619	0.64697	1.06128	0	0	1.62242	2.28896	3.02213	1.73013	0	1.74292	0	0.51014	0.602427	0	1.52384	0	0	1.06689	2.86986
ARL8B	1.79755	49.2445	3.63175	23.0469	16.1653	16.9617	13.2628	8.49406	12.5622	16.2483	32.3718	32.5926	0.233929	11.0206	16.764	27.839	25.7756	29.2103	6.53902	23.8364	8.01947	44.9835	57.9545	29.9295	13.0612	22.0067	21.168	3.58391	41.8492	27.6754	12.5213
ARL9	0	3.67878	0	0	0	0	1.67345	0.871044	4.72984	0	0	0	0	0	0	1.83484	4.01745	0	0	0	0	0	0	0	0	0	0	0	0	0	0
ARMC1	88.8306	9.62175	1.72447	19.3436	20.4529	11.5656	11.1051	12.5174	8.17297	0	5.87249	30.2212	10.5521	15.0288	2.2826	54.8022	26.1346	53.8516	11.8082	28.7669	5.06445	23.2487	34.7943	20.9379	0.4722	21.3969	9.45502	45.9583	6.11373	0	17.0452
ARMC10	1.33268	1.84912	16.5712	7.6884	1.97736	1.60874	7.98592	4.72503	1.68096	0	2.57517	5.39376	0.735654	15.9114	0	14.2514	3.47595	9.22303	7.38986	13.6214	0	3.12511	0	0	0.745193	0	0	0	8.27842	9.16916	7.23206
ARMC12	0	0	0	0.422996	0	0	15.2526	0	0.470265	0	0	0	0	0	0	0	0	0	0	0	0	0	0	0	0	0	0	0	0	0	0
ARMC2	0.108501	0	3.09893	0.585502	1.61845	2.18389	1.71856	1.83221	0.5388	0	0	0	0	0	0	1.47368	0.272294	1.13107	0	0.668337	0	0	0	0	0	0	0	0	0	0	0
ARMC3	0	0	0	0	0	0.192401	0	0	0	0	0	0	0	0	0	0	0	0	0	0	0	0	0	0	0	0	0	0	0	0	0
ARMC4	0	0	0	0	0	0	0.664733	0.568674	1.10548	0	0	0.472735	0	0	0	0.496353	0.275573	0.165131	0.732401	0	0	0	0	0	0	0	0	0	0	0	0
ARMC5	0	0	0	0	0	0	0.251447	0	0.519589	0	0	0	0	0	2.48068	0	0.499907	0	0	0	0	0	0	0.426812	0	0.567854	0	0	0	0	0
ARMC6	2.4617	0	0	0.7393	3.57371	2.37099	0	0	1.52158	0	0	0	0	0	0	0.943854	3.16547	0.363781	3.33187	0	0	0	0	3.33375	10.7076	0	0	0	0	0	0
ARMC7	0.726048	0	3.28148	0.252054	0.513201	0	0	1.74373	4.19716	0	12.0983	6.80368	0.674515	0.993647	3.79717	0	0	0.377402	3.43297	0	3.26208	0	0	16.4897	0	0	0	0	0	0	0
ARMC8	0.399902	42.4585	2.64012	9.34595	18.3186	22.5195	6.60786	7.1134	3.06397	0	6.51441	58.1493	2.69691	36.631	67.2634	12.5527	32.4594	23.0858	3.74804	17.7478	22.7568	9.1516	108.647	0.410626	13.4352	39.376	15.3381	27.55	28.4373	25.0959	13.3371
ARMC9	0	4.53318	46.4519	43.8762	69.6953	73.6012	55.6262	51.4125	41.2739	35.1415	20.37	18.7035	52.5214	28.012	45.7547	89.6845	32.7062	16.1983	15.7142	54.3752	0.433998	15.0995	0	0.503925	24.1415	0	37.8534	0	0	37.89	53.7598
ARMCX1	0.453808	4.60489	1.38635	6.73285	18.1699	8.10652	10.9195	3.74802	6.40444	0	6.63693	0.757066	34.3894	0	10.9629	21.0541	10.86	6.466	17.1694	7.92375	51.835	81.0009	22.9206	20.9809	3.91779	0	0	22.5064	3.48566	0	2.56961
ARMCX2	146.041	5.62881	17.0628	12.8472	27.0494	16.2734	17.8356	24.4668	16.0505	0.561872	0.530333	20.7696	11.5571	5.06801	0	14.5034	15.377	24.4178	15.2298	28.0113	0	0.681434	9.3666	24.2598	6.6744	0	15.7934	27.202	19.8283	14.3875	27.8511
ARMCX3	2.91678	10.3223	11.2582	27.7972	46.2807	30.2135	22.2512	31.0297	15.4723	0	36.0654	9.45078	35.0847	20.317	31.5868	39.0232	35.8052	19.5678	28.5948	34.2438	37.1293	37.602	35.9854	28.4506	41.1129	42.2855	2.69539	21.6315	42.9116	56.1172	44.8951
ARMCX4	0	0	0	0.696599	0.349917	0.963523	0.440207	1.18172	0.209836	0	0.0924851	15.6393	0.182251	0	0	0.52699	2.35312	2.9243	2.24756	1.14219	0.642994	1.8546	3.34633	0	0	0	0	0	0	7.54185	0.108861
ARMCX5	0.19771	3.48753	0.556297	10.828	8.31898	2.38752	3.90532	8.07254	2.41668	34.171	15.9641	8.65409	6.10472	12.2839	0	3.91256	3.59553	11.3974	0.649876	6.34392	4.88907	1.4117	6.13153	0.264195	0	53.1269	17.6003	2.7156	0.641004	0	17.4821
ARMCX5-GPRASP2	0.175057	0.141604	0.0693592	0.618981	0	0	1.7023	0.569158	2.30897	2.51877	1.02117	0	0.477117	0	0.851035	0	1.74856	0.388975	0	0	0	0	0	0	0	3.62888	0	0	6.87095	0	1.73248
ARMCX6	19.3445	25.5804	185.9	187.683	119.332	180.992	238.485	220.81	278.202	179.071	55.3413	11.428	91.343	54.798	17.8058	49.2527	54.9634	82.8207	166.053	40.4519	13.2923	19.3831	25.1485	29.7397	5.88736	73.1519	76.7136	84.0134	46.1061	132.492	7.60561
ARMS2	0	0	0	0	0	0	0	0	0	0	0	0	0	0	0	0	0	0.741993	0	0	0	0	0	0	0	0	0	0	0	0	0
ARNT	7.44619	2.43462	8.16989	14.532	17.2994	13.7347	4.78688	1.56081	1.93466	17.967	10.9084	29.6641	5.47578	19.783	33.2152	8.34813	8.80532	2.24328	3.40911	4.53318	14.012	12.9094	1.54598	1.15854	6.88928	16.1163	12.9813	16.9611	12.5371	27.2464	19.3445
ARNT2	0.558533	0	2.26971	4.57457	5.39188	0.178341	3.54763	6.10027	3.85071	0	23.8126	5.94465	1.87546	0.121977	3.94204	1.10264	0.739506	1.0196	3.72886	2.38522	0	7.867	0	0	1.89479	1.71883	0	0	0	16.4648	15.7616
ARNTL	0	0	0	0	5.49384	0.557358	0.823188	1.38398	1.88938	0	0	2.95703	0	0	0	6.117	0.621479	0.934855	4.34915	1.49748	0	16.5445	0	0	7.5879	0	0	0	3.81781	0	0
ARNTL2	11.8946	8.36819	0.417936	2.58718	1.74554	0.53352	0.404908	0.807033	0.775172	3.77611	1.56304	13.2919	0.918335	1.98253	0	2.22948	0.823073	4.49253	1.56242	4.94397	1.82131	2.8045	0.489926	0.713603	2.66695	6.43234	1.31721	6.15298	0.755716	0	0
ARPC1A	85.0203	336.498	507.8	463.058	406.825	617.415	544.712	434.118	432.247	129.517	114.712	160.277	187.806	156.91	190.03	190.291	181.526	341.626	67.5773	272.99	295.491	194.781	308.845	42.0151	140.522	107.084	138.977	189.774	147.935	45.8641	132.109
ARPC1B	271.452	44.406	47.6441	33.0528	149.891	29.2972	9.65665	7.49168	30.0891	20.8864	6.80484	5.76644	25.4529	24.7192	110.394	6.06799	13.9394	4.79758	28.8626	11.3535	87.191	28.8814	78.1287	51.4801	30.9127	59.2555	4.54516	69.4612	25.1139	59.496	109.95
ARPC2	217.191	743.905	1294.76	844.081	507.818	744.35	1112.29	996.843	1510.95	860.06	993.685	834.626	903.972	631.217	390.976	377.695	356.566	407.752	525.939	290.802	506.275	949.189	757.582	975.572	516.021	557.825	477.037	379.124	386.272	339.106	622.016
ARPC3	711.202	410.924	1722.98	1241.18	913.668	1705.98	1578.13	1472.96	2281.15	880.588	509.674	348.013	511.74	556.533	266.871	453.794	483.075	704.439	749.543	585.373	235.863	645.244	537.134	291.452	404.964	242.151	371.51	775.454	378.093	372.316	234.952
ARPC4	204.097	29.0409	140.845	82.3315	95.9419	146.129	132.992	142.923	190.65	44.4136	41.3837	40.9489	41.1819	12.6792	44.8628	38.1354	19.6582	32.3105	31.5947	21.5653	87.2116	63.1072	47.7916	82.695	27.8544	60.3124	49.9124	19.2952	58.4651	53.9008	55.9095
ARPC4-TTLL3	0	0	1.26002	0	1.77865	1.66954	0	2.23737	0	0	0	0	0	0	0	0	0	0.553942	0	3.12989	0	0	0	0	1.36592	0	1.83474	0	0	0	0
ARPC5	74.8001	163.001	102.233	207.938	176.142	165.555	120.328	146.077	90.7511	130.824	97.7757	89.9361	175.982	68.884	137.28	179.788	157.73	219.178	47.1727	148.239	125.711	132.756	144.972	150.299	77.0753	167.4	203.279	131.997	49.97	92.9355	148.552
ARPC5L	9.45288	60.3169	32.6772	11.0702	32.5806	14.1598	51.7812	9.5925	89.422	1.95722	17.927	2.10951	150.556	0	8.38612	4.70904	12.6914	20.0385	71.2981	33.0929	26.1924	23.5776	23.6026	47.1331	0	0	10.0608	75.8814	65.9999	11.6382	34.7408
ARPM1	0	0	0.201238	0.731081	1.83159	0	4.337	2.7655	0	0	0	0	0	0	0	0	0	0.823449	0	0	0	0	0	0	0	0.60643	0	0	0	0	0
ARPP19	1.47635	36.1262	1.89497	11.1094	9.48362	4.98571	8.82009	9.18457	5.11389	7.21361	19.0001	30.5719	9.43458	11.6891	35.2004	6.94583	5.64923	10.2535	5.95545	8.95982	16.8835	16.7025	38.4623	13.4005	36.9883	10.1491	20.6166	18.5919	26.0779	29.6923	18.4314
ARPP21	0	0	0	0	0	0	0	0	0	0	0	0	0	0.993516	0	0.428637	2.13439	0	0	0	0	0	0	0	0	0	0	0	0	0	0
ARR3	0	0	0	0	0	0	0	0	0	0	0	0	0	0	0	0	0	0	0	0	0	0	0	0	0.743221	0	0	0	0	0	0
ARRB1	1.73915	0.146165	0	0.887771	1.7341	1.15572	1.06754	0.257883	0.208307	0	0.131871	18.3728	0	0	14.3866	3.36031	1.24915	0.201741	2.55425	3.20797	0.163716	0	4.6352	0.197944	0.358658	18.8966	4.13438	0.242492	1.02311	0	1.65187
ARRB2	0	0	1.20127	0	0.266626	0.27218	0	0	0	0	4.68761	0	0	0	0	0	0	0	0	0	0	0	0	0	0	0	0	0	0	0	0
ARRDC1	90.1737	0	0	0	0	0	0	0	0	0	0	0	0	0	0	0	0	0	0	0	0	0	0	0	0	0	0	0	0	0	0
ARRDC2	0.58725	2.55558	2.79081	2.41477	1.69932	0	2.80771	2.52099	0	0	0.600071	0	0	0	0	0	1.00463	0.664728	12.2616	0	0	0	0	0	0	0	0	0	11.1182	0	0
ARRDC3	14.1167	38.805	6.66913	25.2357	45.2469	30.5738	6.89707	10.9045	2.32248	70.2268	16.3005	56.8061	8.34003	36.2878	118.355	42.8593	39.9279	32.1716	5.00925	17.4366	66.0024	58.2328	107.043	18.1624	109.626	51.3114	61.5059	233.001	207.737	48.5649	83.5298
ARRDC4	0.167892	0	4.65212	1.518	2.00556	0.0996681	1.03098	1.63341	0.168541	0	11.1488	0.670075	0	0	0	1.68061	1.89966	0.757265	0	1.36161	0	0	1.978	5.74438	0	0	0	0	0	0.847876	0
ARRDC5	0	0	0	0	0	0	0	0	0	0	0	0	0	0	0	0	0	0	0	0	0	0	0	0	0.744664	0	0	0	0	0.593156	0
ARSA	0.977684	0	0.101009	0.323417	0.330216	0.228936	0	0.861173	0.251673	0	0	4.76136	0	0.22599	0.979255	0.918689	1.29527	0.170568	3.14185	2.23029	0.18396	0	7.16927	0.2353	0	0.62337	0	0.550153	0.453233	0.437994	0
ARSB	2.61975	9.81287	51.3443	24.3634	9.95789	10.6608	13.1223	16.2764	25.0124	34.8656	5.02685	35.4913	70.5905	14.4408	4.96557	10.1829	3.00072	4.58439	3.79978	3.49647	27.8073	6.74265	5.37766	176.07	6.04566	43.7265	17.2647	13.8856	62.4351	47.92	7.64024
ARSD	0.136978	8.58102	1.17018	9.22036	6.27555	0.367953	24.5205	19.6352	21.6633	4.68447	4.62633	2.57296	19.2643	2.77208	8.28572	0	2.15432	1.02938	2.6165	6.22723	0.151699	11.5593	0	5.01853	13.1003	3.25901	0.267997	0	0	0.580185	0
ARSE	0	0	1.27076	1.14324	5.00764	2.75952	7.71726	3.4614	2.57476	0	24.8627	10.0134	0	0	0	4.12477	4.0195	1.57185	0	3.26482	33.8173	0	0	0	10.388	0	0	0	16.1602	0	16.7216
ARSF	0	0	0	0	0	0	0	0	0	0	0	0	0	0	0	0	0	0	0	0	0	0	0	0	0	0	0	0	0	0	0
ARSG	0	0	0	1.0605	7.52084	2.64151	4.26895	1.17757	6.36339	0	2.83646	3.49648	0	1.41518	0	0	1.10608	0.240213	0	2.9271	0	0	0	0.355913	0	0	5.67282	0	0	0	0
ARSH	0	0	0	0	0	0	0.327858	0.335412	0.700268	0	0	0	0	0	0	0	0	0	0	0	0	0	0	0	0	0	0	0	0	0	0
ARSI	0.507379	0	0	0	0	0	0.573885	0.188474	0	0	0	0	0	0	0.340657	0	0	0	1.15119	0	0	0	0	0	0	0	0	0	0	0	0
ARSJ	4.01381	25.1837	8.1484	15.2782	11.0544	9.46666	2.02229	3.82386	2.06746	0	3.57585	17.6975	15.6271	3.05324	7.21417	10.0303	9.95672	8.25926	4.26298	0.499934	0	20.2914	0.677549	2.57563	9.88832	5.55557	0	0.402666	0	28.3256	3.39599
ARSK	0.386589	4.17683	0	0.431949	0.247247	1.70343	2.09867	1.02513	3.42975	5.46374	2.22688	1.55638	0.316991	0	3.12352	7.46706	4.87261	2.56685	1.98356	5.04503	0	0	0	0	17.0728	8.11352	3.13028	0	4.8176	0	0.229546
ART1	0	0	0	0	0	0	0	0	0	0	0	0	0	0	0	0	0	0	0	0	0	0	0	0	0	0	0	0	0	0	0
ART3	0	0	0	0	0	0	0	0	0	0	0	4.87449	0	0	0	0	0	0	0	0	0	0	0	0	0	0	0	0	0	0	0
ART4	0	0	0	0	0	0	8.19078	0	2.10652	0	0	0	0	0	0	0	0	0	0	0	0	0	0	0	0	0	9.08635	0	0	0	0
ART5	0	0	0	0	0	0	0	0	1.80396	0	0	0	0	0	0	0	0	0	0	0	0	0	0	0	0	0	0	0	0	0	0
ARTN	0	0	0	0	1.32151	0	0	0	0	0	0	0	0	0	0	0	0	0	0	0	0	0	0	0	0	0	0	0	0	0	0
ARV1	1.4671	4.56762	19.9355	49.7257	36.0651	23.5512	29.8763	49.2034	51.7554	0	15.9014	32.0309	15.5294	4.20254	19.4793	23.7484	19.3493	18.9829	4.51233	8.33103	0	0	36.2459	25.9021	6.57319	0	33.1975	8.42392	0	0	3.90795
ARVCF	0	0	0	0	0	0	0	0	0.218588	0	0	0	0	0	0	0	0	0	0	0	0	0	0	0	0	0	0	0	0	0	0
ARX	0	0	0	0	0.481719	0	0	0	0	0	0	0	0	0	0	0	0	0	2.46162	0	0	0	0	0	0	0	0	0	0	0	0
AS3MT	0	3.19439	0	0.362034	0.567794	0.0153504	2.45503	2.20603	1.80475	0	0	0	0	0.000614534	0	0.0236999	0.712567	0.0008483	0	0.00045876	0.0744437	0	0	0	0.00134237	8.24068	0	0.9732	0.00237444	0	0.0172195
ASAH1	0.91316	16.1442	46.4343	34.5477	58.7375	44.8963	18.978	22.8885	10.6554	64.7004	146.598	100.883	89.9298	40.7295	24.1335	80.2268	60.0148	48.2401	7.16279	70.1441	17.0801	138.217	40.3731	25.493	65.2615	73.1871	57.6165	181.569	51.9254	122.543	59.9781
ASAH2	0	0.475287	0	0	0	0	0.306353	0.160326	0	0	0.407356	0.427351	2.40254	0.32529	0	0	0	0.353641	0	0.675975	0	0	0.609548	0	0	0	0	0	0	0	0
ASAH2B	0	4.14446	0	0	0	0	0	0	0	0	5.21166	0	2.33544	0	0	0	0	0	4.89823	0	0	0	3.96261	0	0	0	0	0	0	0	0
ASAP1	1.64636	3.69953	1.06515	6.67353	5.27943	3.41326	5.94369	3.66519	3.61418	35.3407	4.64439	25.7035	3.40433	3.56267	14.607	9.58766	11.8368	9.19593	7.57188	10.2983	15.1012	9.23787	1.30911	9.95985	6.12311	5.13514	2.62021	0	10.8727	1.78934	9.19222
ASAP1-IT1	0	1.26409	0	0	0	0	0.896723	1.43756	0	0	0	0	0	0	0	0	1.46146	0.4455	2.08735	0	0	0	0	0	0	0	0	0	0	0	0
ASAP2	1.80897	4.15715	3.00153	2.96091	0.880775	2.36777	6.30123	5.7117	3.53007	1.55329	3.16661	0.474503	0.602051	0.344049	2.11525	12.264	2.67026	6.6749	1.84704	2.38085	6.01817	2.5275	0	0	24.8658	0	5.06804	0	0.367547	0	4.81102
ASAP3	0.457889	0	0	0.301948	1.23728	1.7114	0.899158	4.42066	5.87209	0	0.281043	1.50346	3.29318	6.50059	0	1.63	1.59116	0.591735	7.52771	2.53713	0.690807	0.736745	0	1.06193	2.82662	0	0.624811	0	0	2.7558	0
ASB1	1.0193	0	3.86297	2.10492	1.79567	3.60999	2.36755	5.1558	4.7687	0.93137	2.33561	0.888338	0.15438	0	2.28615	0.21996	1.5973	1.20185	1.76982	0.139989	2.80999	0	3.84306	0.72902	4.0005	0.155389	0	10.9002	0	0.395068	0
ASB10	0	0	0	0	0	0	0	0	0	0	0	0	0	0	0	0	0	0	0	0	0	0	0	0	0	0	0	0	0	0	0
ASB11	0	0	0	0	0.568735	0	0	0	0	0.302813	0	0	0	0	0	0	0	0	0.431962	0	0	0	0	0	0.263483	0	0	0	0	0	0
ASB12	0	0	0	0	0	0	0	0	0	0	0	0	0	0	0	0	0	0	0	0	0	0	0	0	0	0	0	0	0	0	0
ASB13	0.702257	0	0.739004	0	0.178073	0	0	0	0	0	0	0	0	4.98699	1.15384	0	1.49745	0.236236	0	0.804862	0	0	0	0	0	0	0	0	0	0	0
ASB14	0	0	0	0.178185	0.203775	0	0	0.161634	0	0	1.03116	0	1.76467	0	0	0	0	0.180177	0	0	0	0	0	0	0	0	0	0	9.31577	0	0
ASB15	0	0	0	0	0	0	0	0	0	0	0	0	0	0	0	0.973	0	0.801107	0	1.98869	0	0	3.32203	0	0	0	0	0	3.49724	0	0
ASB16	0	0	0	0	0	0	0	0	0	0.903701	0	0.738349	0	0	0	0	0	0	0	0	0	0	0	0	0	0	0	0	0	0	0
ASB17	0	0	0	0	0	0	0	0	0	0	0	0	0	0	0	0	0	0	0	0	0	0	0	0	0	0	0	0	0	0	0
ASB18	0	0	0	0	0	0	0	0	0	0	0	0	0	0	0	0	0	0	0	0	0	0	0	0	0	0	0	0	0	0	0
ASB2	0	0	0	0	0	0	0	0	0	0	0	0	0	0	0	0	0	0	0	0	0	0	0	0	0	0	0	0	0	0	0
ASB3	68.4646	27.9185	12.8774	23.1357	19.4603	12.9333	24.4355	23.9913	18.9814	0	33.0525	36.3331	18.2697	24.0556	53.6984	26.4917	15.1625	9.99235	12.8658	31.0517	26.3074	29.3249	36.3964	16.9288	46.0954	68.4122	18.9888	29.4248	0	20.7524	18.3911
ASB4	0	0.886501	0	0	0	0	0	0	0	0.284599	0	0	0	0	0	1.04818	0	0	1.75533	0	0	0	1.18348	0	2.21753	0	0	0	0	4.757	0
ASB5	0	0	0	0	0.415583	0	0	0	0	0	0	0	0	0	0	0.399516	0.226882	0	0	0.273182	0	0	0	0	0	0	0	0	0	0	0
ASB6	8.13517	3.41709	2.57483	3.00909	4.54906	5.12751	1.67107	3.47857	3.12427	0.355708	0.282464	2.40534	7.83202	0	3.49149	2.12827	4.81236	3.57186	9.25424	2.90496	0	0.73926	1.17393	3.32109	1.05593	0.588899	2.23689	0.520062	2.19904	1.2761	14.3739
ASB7	0.0748976	2.10233	0.410516	1.33675	1.14379	0.332271	0.873456	0.727859	0.211879	0	11.4732	0	0.221725	2.26899	0	0.557929	2.51232	0.363453	1.22164	1.12161	0.464952	0	0	0	3.51459	0	0	0	2.52697	0	0.471482
ASB8	1.91086	7.61628	16.7022	24.0104	25.6626	35.3573	37.233	45.9766	19.991	24.5819	31.2325	39.5366	35.5368	23.9907	14.3381	22.1991	29.6341	24.4409	7.82006	33.0381	68.851	20.5108	0	26.1979	32.844	134.394	17.5665	83.7842	26.6404	58.6606	30.5712
ASB9	0	0	0	0	0.986211	0	5.45038	0	0	0	0	0	0	0	0	6.35996	0	0	0	3.21565	0	0	0	0	0	0	34.7882	0	0	0	0
ASB9P1	0	0	0	0	0	0	0	0	0.311372	0	0	0	0	0	0	0	1.15558	0	7.96915	0	0	0	0	0	0	0	0	0	0	0	0
ASCC1	0.78167	12.1411	2.99554	21.7386	28.1368	33.5478	17.0212	21.5106	29.5321	19.0445	3.12174	13.9544	19.4365	29.8084	9.02598	30.259	28.3523	16.1692	2.35648	16.9983	10.6488	24.1843	36.3114	1.52714	4.37937	16.1333	62.432	35.9829	35.1218	38.6323	37.2735
ASCC2	2.83201	6.191	0.621024	2.25835	4.55704	9.28087	0.196203	2.5661	0.226421	0	0.903003	0	0	0	0	0	0.74344	1.26151	1.28078	4.59977	0	0	0	3.40034	12.2737	0	0	0	0	9.11296	0.265702
ASCC3	12.4789	5.59013	0.621831	3.79254	6.16586	2.98362	2.44261	1.63979	0.453835	2.01702	35.0698	35.6809	6.05625	4.49497	32.7249	4.78914	4.77619	5.68542	2.64508	2.38042	4.94934	9.38436	4.17485	0	1.13434	0.136251	0.505148	0.570934	5.39838	9.67055	15.0626
ASCL1	0	0	0	0	0	0	0	0	0	0	0	0	0	0	0	0	0	0	0	0	0	0	0	0	0	0	0	0	0	0	0
ASCL2	0	0	0	0	0	0	0	0	0	0	0	0	0	0	0	0	0	0	0	0	0	0	0	0	0	0	0	0	0	0	0
ASCL3	0	0	0	0	0	0	0	0	0	0	0	0	0	0	0	0	0	0	0	0	0	0	0	0	0	0	0	0	0	0	0
ASCL4	0	0	0	0	0	0	0	0	0	0	0	0	0	0	0	0	0	0	0	0	0	0	0	0	0	0	0	0	0	0	0
ASF1A	0.676753	13.4658	11.8681	7.61347	10.6983	9.99583	8.90965	4.6992	5.60902	0	14.4263	0	0.528386	38.8563	11.757	25.2436	15.0008	19.0957	1.63225	18.4877	34.0723	12.6492	16.1207	21.887	17.0318	56.5539	6.45943	0	5.13217	15.4674	48.46
ASF1B	0.597612	0	0	0	0.545917	4.86192	0	0	1.20613	0	0	0	0	0	0	0	0	0	0	0	0	0	0.924467	0	8.66175	0	0	0	0	4.5486	0
ASGR1	0	0	0	0	0	0	0	0	0	0	0	0	0	0	0	0	0	0	3.06493	0	0	0	0	0	0	0	0	0	0	0	0
ASGR2	0	0	0	0	0	0	0	0	0	0	0	0	0	0	0	0	0	0	0	0	0	0	0	0	0	0	0	0	0	0	0
ASH1L	2.12591	4.0227	1.83289	1.17018	2.42367	2.9189	0.845513	1.20812	1.24897	0.0976102	0.0963587	13.8678	5.2776	8.25063	1.19056	4.35366	9.71336	7.38282	7.17866	3.04207	11.6228	11.6195	1.32904	1.97367	3.43366	0.576353	1.04216	1.22964	6.67571	9.28209	13.3703
ASH2L	0.599004	25.4874	13.5096	20.4601	12.3045	22.4168	17.3977	15.8156	29.0155	0	7.34192	19.0734	8.61103	5.27445	23.866	4.64191	11.0344	9.24172	1.7562	10.9347	0	0	0	41.8654	17.3545	19.644	16.4665	0	5.13141	11.067	18.5641
ASIP	0	0	0	0	0	0	0	0	0	0	0	0	0	0	0	0	0	0	0	0	0	0	0	0	0	0	0	0	0	0	0
ASL	0.789884	4.33452	1.65828	0.491571	34.1419	20.317	4.43229	9.05963	4.5555	0	0	0	0	7.18174	0	0.980977	0	3.78826	0	10.7414	0	0	7.84519	2.02903	0	0	0	0	0	0.452029	2.20501
ASMT	0	0	0	0	0	0	0	0	0	0	0	0	0	0	0	0	0	0	0	0	0	0	0	0	0	0	0	0	0	0	0
ASMTL	0	0	0	0	0	0	0	0	0	0	0	0	0	0	0	0	0	0	0	0	0	0	0	0	0	0	0	0	0	0	0
ASMTL-AS1	0	0	0	0	0	0	0	0	0	0	0	0	0	0	0	0	0	0	0	0	0	0	0	0	0	0	0	0	0	0	0
ASNA1	8.80739	6.77439	39.1841	21.1278	43.3214	45.4167	12.3113	26.081	24.1499	4.56286	0	0.998033	0	2.17861	1.61282	3.93578	4.43326	2.42338	13.6987	3.36434	3.04966	3.77692	13.5324	0.720035	1.77505	1.93074	1.05056	1.74393	2.97185	0.72224	3.35884
ASNS	0.971017	33.5643	162.165	162.1	53.5477	126.667	128.177	164.93	137.088	14.5119	80.9707	5.07817	36.151	47.2075	59.8718	27.2722	40.9892	29.3455	1.68779	25.4494	57.2759	40.1993	62.2642	45.6398	55.7192	33.1615	25.0645	0	0	0	64.2222
ASNSD1	37.8655	34.6254	5.30857	38.2384	49.5311	26.898	19.0924	19.7928	16.0889	55.965	70.6175	7.62185	19.0861	71.3979	40.3306	73.9944	77.9212	87.1274	19.8221	46.2932	52.441	47.9413	28.8415	24.9018	16.1409	33.8254	48.3353	1.3112	0	31.707	102.04
ASPA	0	0	0	0	0	0	0	0	0	0	0	0	0	0	0	0	0	0	0	0	0	0	0	0	0	0	0	0	0	0	0
ASPDH	0	0	0	0	0	0	0	0	0	0	0	0	0	0	0	0	0	0	0	0	0	0	0	0	0	0	0	0	0	0	0
ASPG	0	0	0	0	0	0	0	0	0	0	0	0	0	0	0	0	0	0	0	0	0	0	0	0	0	0	0	0	0	0	0
ASPH	124.244	14.5084	10.5063	21.759	19.1303	8.44311	7.11949	8.89033	4.29817	17.6082	46.8362	77.2968	18.8267	23.6259	50.2181	43.039	44.8348	55.253	38.3012	30.4935	35.8236	25.818	18.537	36.8403	72.6967	26.7351	7.04278	35.0063	28.1972	35.7043	48.6623
ASPHD1	0	0	0	0	0.500161	0	0	0.589671	0	0	0	0	0	0	0	0	0	0	0	0	0	0	0	0	0	0	0	0	0	0	0
ASPHD2	0	0	6.30696	0.321225	1.17222	4.42093	5.56772	3.87777	0.333036	17.6281	20.3795	15.0919	3.74981	1.63987	13.2636	2.33022	2.9258	1.84655	8.29329	18.2211	9.37493	21.8012	0	1.60578	41.9102	2.07747	32.8747	9.52195	9.51605	0	30.6795
ASPM	6.22844	10.4768	0	0.262303	0.387941	0.716416	0	0.260072	0.155257	0	0	0	0	0	0.424822	0.737813	5.01043	26.4154	0.345113	0.343972	0.979756	0.774058	0.781187	0	0	2.04428	0	1.76854	0	4.70051	0
ASPN	0.0902741	0.237628	10.6964	118.989	20.6756	30.7251	81.8015	65.5586	50.0656	171.923	116.966	163.307	58.2493	119.162	191.911	154.502	87.5656	18.3244	25.7147	130.666	134.524	56.3339	89.8842	71.2862	382.771	389.247	0	84.0738	0	70.74	236.569
ASPRV1	0	0	0	0	0	0	0	0	0	0	0	0	0	0	0	0	0	0	0	0	0	0	0	0	0	0	0	0	0	0	0
ASPSCR1	0	0	0.479521	0	0	0	0	0	0	0	0	0	0	0	0	0	0	0.744187	0	0	0	0	0	0	0	0	0	0	0	0	0
ASRGL1	0	0.343761	0	0	0	0	3.77873	1.29119	0	0	0	0	0	0	0	0	0	0.302571	0	0	0	0	0	0	7.16116	0	0	0	0	4.40498	0
ASS1	0	0	188.667	82.3395	121.119	183.486	96.8948	113.027	170.703	0	27.8745	47.4854	65.6858	26.0511	23.7221	52.5778	19.4496	10.835	12.4653	14.6704	29.2022	22.4135	35.5619	11.2701	0	53.03	43.559	51.802	0	4.03313	61.3478
ASTE1	0.299634	0.461458	12.6839	3.754	8.65967	1.55664	5.97304	4.0291	4.97144	0	16.6855	19.1804	9.43491	8.45389	25.3762	0	10.7226	8.8313	0.762229	3.95347	0	3.1608	0	22.9115	10.8456	0	0	94.1176	0	2.1371	15.9191
ASTL	0	0	0	0	0.485129	0	0	0	0	0	0	0	0	0	0	0	0	0	0	0	0	0	0	0	0	0	0	0	0	0	0
ASTN1	0	0	0	0	0	0	0	0	0	0	0	0	0	0	0	0	0.102525	0	0	0	0	0	0	0	0.276072	0	0	0	0	0	0
ASTN2	1.33879	1.76504	15.3651	1.23969	2.9391	0.562759	6.46353	1.38849	1.49561	10.5591	6.20016	5.77281	2.14192	1.35113	3.27826	57.8922	53.8583	9.30728	65.3812	35.4837	2.65615	7.87171	15.7929	4.34565	13.2493	11.2491	17.571	31.3943	26.7613	8.57094	4.92345
ASUN	0.946073	22.7609	29.7563	27.7415	27.5423	44.5773	14.4015	21.0491	12.52	0.887709	51.409	8.67878	39.3773	17.7819	57.2392	30.7867	33.1361	54.1198	7.18996	23.8328	22.2192	29.837	0	0	24.5201	0	6.83144	5.79835	21.4697	6.01524	0
ASXL1	4.04865	2.55626	1.67468	0.225338	2.02236	5.6888	2.31805	5.05714	3.12757	12.8502	0.16557	1.58305	0.637841	0	5.71344	2.66333	2.7219	3.46305	2.52161	1.69709	2.57471	4.67697	15.3068	41.2761	12.7995	2.55089	0	0	10.9691	2.10038	4.53842
ASXL2	0.496778	0	0.0389095	0	0.106435	0.4755	0.185715	0.0491479	0.529042	0.958005	0	4.67443	0.426121	0.115193	0	1.66746	0.716754	0.628276	1.98228	1.22382	0.47519	0	0.439584	0.31736	0	0	1.14617	0	4.049	0.124884	0.543046
ASXL3	0	0	0	0	0	0	0	0	0	0	0	0	0	0	0	1.86018	1.24248	0.314021	2.00742	0.373505	0	0.199568	0	0	0	0	0	0	0	0	0
ASZ1	0	0	0	0	0	0	0	0	0	0	0	0	0	0	0	0	0	0	1.97078	0	0	0	0	0	0	0	0	0	0	0	0.331005
ATAD1	0.409101	25.1866	10.984	23.2197	21.1999	15.4097	7.8058	6.57294	7.1834	5.42195	40.801	9.86971	25.9328	25.0827	29.3323	36.276	32.454	23.8218	6.14225	22.3831	28.4829	11.9517	17.3961	20.4206	34.9766	0.294564	11.3382	69.2298	18.3188	70.9285	16.68
ATAD2	1.30256	6.61354	0.398127	0.346245	0.392472	0.511134	0	0	0	10.3435	2.32942	3.67201	0.405511	13.4141	0.59605	2.16614	2.56489	6.89011	0.339208	0.330892	3.10726	8.27648	0	0	0	0	0	0	0	0	6.14665
ATAD2B	0.23134	0	0.226731	0.157168	0.768721	0	1.11936	1.31271	0	0	0	0	0	0	1.17161	0.731776	1.12611	0.408463	0.258293	3.60932	0	0	0	0.344674	3.96549	0	0.366253	0	0	0.316954	0
ATAD3A	15.2935	0	0	0	0	0	0	0.373736	0	0	0	0	0	0	0	0	0	0	0	0	0	0	0	0	0	0.819149	0	0	0	0	0
ATAD3B	1.12752	0	0	0	0	0	0	0	0.378788	0	0	0.790005	0	0	0	0	0	0.906946	0	0	0.458191	0	0	0	0	0	0	0	0	0	0
ATAD3C	0	0	0	0.179052	0	0.187406	0	0	0	1.08704	0	0	0	0	0	0.656171	0.36778	0	2.16524	1.22004	0.27889	0	1.27705	0.348648	0.420317	0.458356	0.500104	3.34981	1.40576	0	0
ATAD5	0.595327	1.83103	0	0	0.185442	0	0.0627226	0	0	0	0	0	0	0	1.16753	0	0.451028	2.76585	0.714951	0.185742	0	0	1.77495	0.354953	0.721314	0	0.851663	0	1.36282	0	0
ATAT1	0	0	0	0	0	0	0	0	0	0	0	0	0	0	0	0	0	0	0	0	0	0	0	0	0	0	0	0	0	0	0
ATCAY	0	0	0.0923571	0.101939	0	0.215003	0	0	0.115833	1.05107	0	0	0	0.431256	0	0.406733	0.454506	0	0.683389	0.503057	0	0	0.791263	0	0.537355	0.588113	0	0	0.882954	0.209785	0
ATE1	0.756557	2.82697	0	1.55432	3.38279	0.415729	0	1.9563	0.95489	1.69541	2.24934	4.14911	0	0.855916	0	3.90626	15.2106	3.89132	2.9391	2.17525	0	0	2.52024	0	10.1377	0	0.60301	1.00885	0.901075	0	0
ATF1	0.415936	0.987166	0.392693	0.779432	0.894234	1.68494	0.613193	1.53196	1.55199	0	0	38.3312	7.97874	9.0024	0	1.18286	2.98792	4.52134	0.777681	4.88259	4.42413	14.795	0	5.42709	16.2304	0	7.39545	0	13.5531	1.09353	0
ATF2	0.563973	10.8178	12.0368	10.1603	8.982	7.8631	1.70898	6.77416	3.41968	23.635	18.0971	35.4898	3.28127	4.7964	35.2044	22.7005	16.5767	14.6069	9.71253	14.4527	22.319	25.5844	10.0511	4.04278	32.3487	24.4225	21.1686	36.5	2.34693	22.2113	17.6681
ATF3	1.54814	0	0	0.558894	11.3276	1.19341	4.19731	5.10714	5.4833	0	0	0	0	0	0	0	0	1.03762	0	0	0	0	0	0	0	0	0	0	0	0	0
ATF4	128.643	66.2742	546.462	313.467	348.849	348.352	499.675	491.792	659.007	291.444	132.293	176.999	73.6645	167.763	107.663	146.35	137.19	108.872	134.808	163.911	95.8236	215.086	49.6094	215.468	92.7631	1.98996	48.6178	9.37177	48.6342	23.2392	49.6406
ATF5	1.66022	1.16011	19.6416	2.74646	3.10248	9.09817	1.56178	5.29456	0	0	1.44812	3.85135	1.43868	1.61641	0	2.19132	1.21964	0.407946	0	0.676052	6.22869	0	0	0	0	0	0	0	0	0	0
ATF6	41.4185	14.869	13.3844	19.9879	25.8809	17.3239	8.84971	8.11338	6.76535	7.42069	15.7948	0.741428	6.94906	7.32731	1.21046	15.9307	7.48642	23.1039	10.6349	13.6116	24.2961	4.58484	26.711	13.4028	22.9658	25.943	2.08767	12.1811	0.578756	17.828	2.39136
ATF6B	0	0.541514	0	0	0	0	0	0.915012	0.232137	0	0	0	0	0	0.400127	0	0	0	0	0	0	0	0	0	1.38619	0	0	0	0	0	0
ATF7	44.5927	8.26903	40.3969	32.1494	20.2911	32.2416	23.4776	19.7358	54.6913	51.5602	54.5713	9.34078	13.2737	55.4706	30.8686	11.9023	10.6335	16.0329	7.12182	34.0979	24.8733	6.29445	5.10639	89.6772	10.6876	4.26913	5.57067	0	13.0586	11.8604	10.7072
ATF7IP	0.842429	5.09489	0.19931	4.72959	7.02477	3.30372	4.88357	4.37161	1.09244	5.07842	2.29626	11.1351	1.82501	1.20143	10.8108	11.4061	13.6767	5.80554	2.98431	5.20237	18.8211	1.46734	0	15.422	1.22224	4.29097	0.215874	0	16.5834	23.1692	1.53751
ATF7IP2	0	0	0	0	1.79493	0	0.105957	0	0	0	0	0	0	0	0	0	0.91539	0.266923	1.22291	3.465	0	0	0	0	0	0	0	0	0	0	4.34457
ATG10	0.140135	9.34207	18.2166	4.73861	9.54839	4.17622	4.37383	13.6504	12.0331	1.71329	0	1.98085	0.805421	8.03398	0.3882	2.39417	14.9964	6.28957	16.1379	5.58298	0	8.64276	13.9133	0.638823	0.770315	0	8.92029	0	0	0.385473	0
ATG12	21.6335	26.5651	11.6965	20.575	17.0248	17.3304	21.7849	17.0211	20.7272	10.676	32.1889	45.3812	48.6672	65.6927	23.7274	28.5473	25.0852	29.0629	16.0478	26.8657	25.8682	20.6096	68.1768	28.2034	20.2964	53.3596	29.4072	25.6562	63.0302	42.188	29.1794
ATG13	0.764395	21.1637	29.8595	40.8794	39.553	45.8256	34.6791	32.1205	21.6073	242.03	20.0662	60.1989	36.8026	46.0512	41.8486	13.9586	9.85645	10.4323	5.86944	23.5143	91.1458	98.1834	96.4708	35.8028	36.4273	93.8993	69.1714	85.9181	50.4661	44.1234	62.2001
ATG14	0.0891461	2.99749	0	0.707063	2.50416	0	1.68172	3.32218	1.2505	18.6774	13.168	3.44914	12.9571	0	0	3.18737	2.6947	1.79565	5.13763	6.36947	8.78298	0	0	0	5.31604	0	0	1.48541	1.31241	0	1.81442
ATG16L1	1.02276	5.06035	5.80482	5.96434	13.4229	2.49044	2.76345	1.83813	4.23003	55.3106	12.4488	7.17968	15.4574	27.2711	40.3028	3.25	2.08847	5.80548	3.91261	4.33499	4.08846	0.611231	0	0	33.7424	89.8814	9.94091	0	0	0	0.281971
ATG16L2	0	0	2.31975	3.38672	1.71994	1.30546	1.16497	3.45563	2.99604	0	0	0	0	0	0	2.8603	0	0	0	0	0	0	0	0	0	0	0	0	0	0	0
ATG2A	1.92859	0	0	0	0	0	0	0	0	0	0	0	0	0	0	0	0	0.117686	0	0	0	0	0	0	0	0	0	0	0	0	0
ATG2B	0.0591838	0	0	0.271759	0.453102	0.0360474	0.31975	0.219073	0.0918208	0.74529	2.28054	10.2761	0	1.07737	2.66932	0.120171	0.605307	0.512311	1.59589	0.486024	3.37465	0.667805	0	0.0736841	2.13334	0.65688	0.11614	0.591666	0.175937	3.56585	0
ATG3	4.00807	40.9125	65.3256	61.9468	55.299	75.5895	64.5708	21.3277	35.476	58.5404	18.7259	18.1745	20.0341	65.344	13.6848	71.7404	50.3636	86.9617	19.2192	49.4828	3.17646	69.138	29.8567	64.9432	23.8792	0.880049	63.101	1.78098	73.9938	16.0623	36.4918
ATG4A	5.68349	48.7678	7.32719	35.3437	15.6597	21.3349	36.3756	44.4604	29.8329	0.64684	50.6965	0.689948	0.529065	28.1723	0	31.5715	2.60426	19.4862	1.00771	25.2804	10.5931	11.3033	17.205	0	6.90163	0	0	38.7275	0	4.56422	41.085
ATG4B	1.69646	4.90766	3.30501	0.199032	3.01585	2.7342	0	0.457146	0.953695	0	3.20546	0	0	1.19218	0.440858	0	0	0.930579	0	2.01692	0.980409	0	0	0	5.50936	0	0	0	0	8.10272	2.78667
ATG4C	4.62474	6.50058	3.41348	13.3117	12.1294	8.53642	2.61601	0.493513	0.911566	3.38635	3.6662	4.92711	11.5779	1.28639	0	20.5308	19.0738	17.4689	0	6.02966	1.1451	13.0913	0	8.30074	6.35779	0	18.0771	0	12.1561	0	0
ATG4D	0.946272	3.35558	0	0	0	0	0.322647	0	0	0	0	0	0	0	0	0	0	0	1.89036	0	0	0	0	0	0	0	0	0	0	9.24779	0
ATG5	1.09843	6.60295	14.2252	12.5606	23.6306	13.2345	9.37932	16.4059	14.724	2.09699	19.9102	5.35089	5.46342	5.89309	0	11.6132	31.2169	29.0858	3.21921	18.0678	43.082	5.09612	29.1924	0	22.9687	0.3745	7.69885	20.0154	0	22.1657	25.6924
ATG7	0.244388	8.46397	9.78362	27.2715	16.3979	20.4265	10.7647	12.422	13.736	0	4.48229	2.49012	15.2078	8.53204	10.0275	17.8388	2.54369	10.3998	1.35146	5.39987	10.85	19.5949	0	19.6638	23.1034	0	2.35563	0	0	13.8719	1.01934
ATG9A	12.2058	1.43347	8.70107	3.36004	10.1641	6.00255	10.0234	9.39246	18.5526	0	0.577486	0	0.593096	5.74311	10.6978	7.46005	4.19839	0.989156	4.72235	2.44179	28.6152	1.12958	34.8485	8.14226	4.28471	0	3.58444	0	2.65109	13.8108	3.9279
ATG9B	0	0	0	0	0	0	0	0	0	0	0	0	0	0	0	0	0	0	0	0	0	0	0	0	0	0	0	0	0	0	0
ATHL1	0	0	0	0	0.374161	0	1.45568	0.157314	0.165517	0	0	0	0	0	2.15409	0	0	0	0	0	0	0	0	0	0	0	0	0	0	0	0
ATIC	18.1714	28.8938	102.636	90.7558	111.659	148.593	69.4875	48.0996	78.9302	58.1746	124.461	201.494	35.1581	74.1532	4.32469	50.3662	115.695	117.372	59.0015	73.4577	11.1075	29.3649	77.0811	0	14.0311	59.4401	57.6897	134.538	12.7721	20.3332	21.4718
ATL1	0.43874	8.55811	2.39957	1.01117	5.14501	0.472851	2.77862	4.26885	14.9587	0	11.5742	0	0.390514	0	1.12827	5.22425	3.21108	0.771265	0	5.63362	3.38136	0	0	0	0	0	0	0	4.41946	0	4.32453
ATL2	0	9.41882	0	5.77211	1.54795	0.161387	0	1.35307	0.763596	0	0	0	9.03333	0	6.94018	0	2.06727	3.81352	1.94794	1.37947	52.5567	5.57982	0	34.766	0	0	3.83837	4.99524	0	19.7379	0
ATL3	12.6683	36.8125	59.4523	33.0906	50.9207	39.2652	15.0731	16.1714	17.3228	5.1302	19.2158	4.53749	4.58902	21.9508	27.3182	2.98138	20.8283	51.6398	28.4589	19.403	6.68935	25.0647	0	31.0724	1.68534	0.565603	0	3.37582	0	3.69484	43.3534
ATM	0.138005	0.783146	0.0741817	0.360799	1.52402	0.492317	1.28901	2.26264	0.15724	9.73563	3.84003	0.36652	2.52205	4.29014	10.1834	5.98131	2.50631	1.77522	3.97117	4.04662	10.2559	1.47755	7.61026	3.19205	0.988201	5.18922	1.47365	0.629305	20.1124	3.04844	4.97474
ATMIN	7.48294	3.35488	2.53053	1.15884	3.4002	4.36416	0.676707	2.96153	1.35581	0	5.39882	9.62086	2.55654	0	2.36035	7.70147	2.64106	5.35941	0.760385	15.5871	0	0	19.4852	6.54484	2.70596	2.87926	7.3461	0	3.86518	12.0019	0.795451
ATN1	2.35382	0.15932	0.220869	0	0	0.115779	0	0	0.274103	0.401084	0.284599	0	0	0	1.18965	0	0	0	0	0	0	0	0	0.232586	0.547066	0	0	0	0.876352	0.809141	0
ATOH1	0	0	0	0	0	0	0	0	0	0	0	0	0	0	0	0	0	0	0	0	0	0	0	0	0	0	0	0	0	0	0
ATOH7	0	0	0	0	0	0	0	0	0	0	0	0	0	0	0	0	0	0	0	0	0	0	0	0	0	0	0	0	0	0	0
ATOH8	0.439396	0	0.0569535	0.0642758	0.132514	0.068048	0.550128	0.139959	0.142647	0.226885	0	0	0	0.423316	0.150299	0	0	0.927651	0.445109	0	0	0	0	0	0.168003	0.182347	0	0	0	0	0
ATOX1	471.562	184.528	1958.63	725.251	587.251	1029.62	1590.37	1331.26	2725.32	287.055	341.686	193.458	502.059	283.811	279.359	251.706	286.548	237.001	1648.41	366.159	207.573	135.208	391.597	329.313	115.042	230.833	264.78	306.264	216.656	238.353	140.96
ATP10A	0.93692	0	1.01155	2.02679	0.72969	3.14229	1.71727	0	0.392534	0	0.246227	0	1.21686	0	0.821749	0	0.193859	0.74439	1.67383	0.21627	0.308575	0	0	6.91829	0.457092	0	0.275985	0	0	0.557619	0
ATP10B	0	0	0	0	0	0	0	0	0	0.156478	0	0	0	0	0	0.358051	0.0998222	0	0	0	0	0	0	0	0	0	0	0	0	0	0
ATP10D	0.928785	19.0941	1.79576	7.75644	7.57013	1.50574	3.90231	2.1563	2.76006	4.44941	18.1587	9.64521	4.34145	2.70986	15.3778	9.90394	8.71949	5.35483	4.9982	5.82983	3.66253	0	25.5941	4.64404	6.21518	0	3.20181	8.14194	5.77007	58.2227	26.7279
ATP11A	0.0583257	0	0	0.103193	0.0357393	0	0.150948	0.115053	0	0	0	0	0	0	0	0.126744	0.070483	0.0459628	0.22414	0.0837015	1.4273	0	0	0.206885	0	0	0	0	0	0	0
ATP11B	1.0829	0	0.091671	0.784351	1.75044	0.832843	0.898432	0.266098	0.330546	5.44115	2.72483	0.158832	0.892672	0.115392	3.68721	4.74501	1.63648	1.08429	1.70497	1.56749	0.473627	0.180865	0	10.1554	4.17806	10.4307	5.61435	2.99467	3.96687	0.850455	2.63798
ATP11C	1.95695	4.74804	1.28501	2.93935	2.86586	4.25701	1.53593	3.65854	0.398197	4.26203	14.9742	10.4849	1.35063	4.37481	24.7382	16.1693	16.3524	16.8441	8.03935	10.0099	19.4725	3.41344	15.8289	8.77075	8.42339	33.1746	0	6.45366	2.06961	21.9955	6.32263
ATP12A	0	0	0	0	0	0	0	0	0	0	0	0	0	0	0	0	0	0	0	0	0	0	0	0	0	0	0	0	0	0	0
ATP13A1	0	0	0.272365	0.276299	0.678146	0.438982	1.02927	0.166375	0.525344	0.490807	0	1.50982	0	0	0	0	2.27777	0	0	0.343325	0	0	0	0	0	0	0	0	0	0	0
ATP13A2	1.68889	0	0	0	0	0	0	0	0	0	0	0	0	0.256598	0	0	0	0	0	0	0.209087	0	0	0	0	0	0	0	0	0	0
ATP13A3	60.9765	7.17617	0.397389	1.13806	2.11886	0.251521	1.80643	1.14102	0.74629	0	2.08422	7.5842	0	0.366384	17.4696	6.21696	3.70666	4.01677	1.55672	4.19042	4.97285	1.51978	0.256766	1.66377	8.90623	0	3.71483	0.577432	0.262027	0.454239	6.92213
ATP13A4	0	0.122828	0	0	0	0	0	0	0	0	0	0	0	0	0	0	0	0	0	0	0	0	0	0	0	0	0	0	0	0.190084	0
ATP13A5	0	0	0	0	0	0	0	0	0	0	0	0	0	0	0	0	0	0	1.12338	0	0	0	0	0	0	0	0	0	0	0	0
ATP1A1	12.0851	15.5188	50.7387	22.7003	34.4751	13.6734	54.4608	48.1756	67.2038	152.452	41.318	45.1794	21.1389	21.3424	35.6184	24.4695	16.3476	11.9853	5.78004	13.0362	61.5332	45.0771	52.8064	20.506	100.895	91.319	20.0421	35.8873	62.6986	60.8102	14.1152
ATP1A1OS	0	5.01007	6.81742	13.2399	9.6439	0	8.10059	5.54379	7.34322	15.8211	0.664759	0	2.9271	0	0	0	2.24864	0	0	3.91171	1.87673	3.14745	0	0	5.5712	4.69224	0	0	0	6.28362	0
ATP1A2	0	0	0	0	0	0.0774896	0	0	0	0	0	0	0	0	0	0.892163	0.830324	0	4.54747	0	0	0	0	0	0	0	0	0	0	0.160793	0
ATP1A3	0	0	0	0	0	0	0	0	0	0	0	0	0	0	0	0	0	0	0	0	0	0	0	0	0	0	0	0	0	0	0
ATP1A4	0	0	0	0	0	0	0	0	0	0	0	0	0	0	0	0	0	0	2.11484	0	0	0	0	0	0	0	0	0	0	0	0
ATP1B1	9.40878	9.00206	0	3.16018	0	0.213082	0.854736	3.8943	0.899893	0	1.85956	0	2.68263	1.41477	2.59765	0.674922	0.378691	4.52267	1.93382	1.35904	0.388072	1.49765	0	6.26381	3.27438	2.6102	0	1.11947	0	2.73392	11.3673
ATP1B2	0	0.259867	0	0	0	0	0	0.367218	0	0	0	0	0.458284	0	0	0	0	0	0	0	0	0	0.644857	0.697112	0.862166	0	0	0	0	0	0
ATP1B3	22.0304	13.5273	27.327	9.59115	15.3883	8.63006	19.0942	25.1894	33.8596	103.693	47.2631	14.9699	48.8973	9.78152	60.9192	37.2201	20.9002	30.5121	51.475	27.6936	38.8227	19.0837	23.1699	12.0884	29.3121	56.3772	55.4677	70.882	39.2325	8.7803	5.66023
ATP1B4	0	0	0	0	0	0	0.0682514	0	0	0.473306	0	0	0	0	0	0	0	0	0.786279	1.06991	0	0	0.365546	0	0	0.205938	0	0	0	0	0
ATP2A1	0	0	0	0	0	0	0	0	0	0	0	0	0	0	0	0	0	0	0	0	0	0	0.516794	0	0	0	0	0	0	0	0
ATP2A2	7.43972	1.83037	0.866379	1.21664	0.953903	1.51146	3.29287	3.83118	1.46557	2.06764	3.87036	21.005	1.17748	3.53504	3.01818	0.364477	5.98761	1.64787	6.42773	6.22879	8.67337	11.3486	0.965502	4.32717	0	0.74125	0	0	5.47099	0.345492	1.08289
ATP2A3	0	0	0	0	0	0	0	0	0	0	0	0	0	0	0	0	0	0	0	0	0	0	0	0	0	0	0	0	0	0	0
ATP2B1	9.63953	2.316	3.16478	7.65558	9.46551	4.68799	0.476541	1.28828	0.456434	7.61692	39.8551	52.7782	15.1639	11.22	2.23482	47.7062	40.6289	13.3878	13.2091	20.882	4.26436	10.205	27.1614	7.1151	0	1.36313	17.9517	16.8889	15.1642	23.3211	19.4218
ATP2B2	0	0	0	0	0	0	0	0	0	0	0	0	0	0	0	0	0	0	0.815231	0	0	0	0	0	0	0	0	0	1.31874	0.33493	0
ATP2B3	0	0	0	0	0	0	0	0	0	0	0	0	0	0	0	0	0	0	0.52673	0	0	0	0	0	0	0	0	0	0	0	0
ATP2B4	12.1285	7.44171	4.10612	5.86862	6.92138	3.51276	3.22876	4.82294	3.83695	53.6072	15.9727	5.19637	6.03855	6.28502	15.3052	7.03585	6.95199	14.491	9.82014	11.7956	16.2532	22.5846	20.7523	9.00478	16.8475	20.6117	7.9489	3.40503	28.2052	15.5865	19.7026
ATP2C1	2.07839	0.951171	19.0471	7.37274	8.38091	4.49728	4.51858	2.57182	2.62733	3.37112	4.18542	7.77806	0	18.0612	0	10.5641	11.3435	7.37138	3.31563	4.32586	0.618412	0.900691	0	1.64231	8.91763	8.59933	3.4327	0.592219	24.5837	14.7523	16.6297
ATP2C2	0	0	0	0	0	0	0.552528	0	0.383857	0	0	0	0	0	0	0.631052	0.350504	0	1.0821	0.396488	0	0	0	0	0	0	0	0	0	0.330754	0
ATP4A	0	0	0	0	0	0	0	0	0	0	0	0	0	0	0	0	0	0	0	0	0	0	0	0	0	0.442683	0	0	0	0	0
ATP4B	0	0	0	0	0	0	0	0	0	0	0	0	0	0	0	0	0	0	0	0	0	0	0	0	0	0	0	0	0	0	0
ATP5A1	379.06	718.518	915.066	847.389	892.128	1227.85	666.073	813.122	553.803	948.778	692.195	681.463	898.475	624.487	601.619	513.524	491.47	751.528	131.303	587.738	612.036	633.38	480.668	366.119	883.236	689.513	610.468	931.032	495.273	573.801	580.824
ATP5B	314.568	249.775	872.486	531.423	722.603	755.684	233.429	245.809	438.79	108.379	196.855	111.93	105.326	121.22	249.996	269.894	312.47	365.084	83.4594	316.009	162.353	90.4575	138.883	276.647	125.124	116.985	51.6552	49.7755	249.045	176.528	204.501
ATP5C1	269.575	339.889	901.8	672.884	680.625	932.972	1027.47	837.842	1261.41	475.228	406.405	400.484	322.8	279.955	336.517	436.767	521.182	662.303	371.152	413.254	481.414	471.078	438.792	498.716	333.789	418.678	504.218	301.85	511.414	401.505	418.317
ATP5D	41.2272	0	13.3149	0	0	3.23611	0	6.49229	7.8327	11.8027	0	0	0	3.60345	0	0	0	1.58341	0	0	0	0	0	34.6412	13.9222	0	0	9.02435	0	0	0
ATP5E	1803.42	827.506	6782.45	2661.71	1832.12	3208.73	4218.27	4003.32	7301.91	1709.68	974.343	1331	2031.48	1283.96	505.828	1843.72	1639.97	1559.06	5345.18	1507.32	1140.06	1637.56	957.815	965.955	779.093	586.764	1749.16	1308.89	920.332	789.728	920.598
ATP5EP2	0	0	33.2154	25.4057	0	31.0784	39.0025	42.1298	11.7155	8.04426	9.46373	9.30069	0	0	0	0	0	7.37235	52.7829	8.33477	0	0	0	6.49809	0	0	0	0	0	0	5.30287
ATP5F1	358.513	147.038	278.619	251.892	193.261	291.946	330.695	284.33	389.808	91.4225	136.509	207.096	289.306	145.918	119.917	182.272	180.241	286.735	133.711	183.23	112.807	127.701	269.901	160.435	165.408	93.2755	85.8948	300.901	188.601	192.529	202.542
ATP5G1	548.673	620.665	2117.13	783.969	620.081	1330.94	1740.37	1483.07	2660.98	378.675	446.543	364.652	688.448	506.27	244.731	241.873	227.122	462.005	1446.54	446.286	150.698	168.774	359.739	218.193	160.649	321.932	331.636	327.722	253.323	330.323	310.673
ATP5G2	1284.38	334.583	1800.94	632.132	529.371	963.601	1179.16	967.072	1984.53	579.58	282.575	243.922	603.367	361.22	164.98	355.233	346.721	513.448	1586.57	504.083	279.533	459.054	216.503	306.659	316.188	260.901	485.17	450.906	203.279	182.595	296.769
ATP5G3	34.7659	49.2551	60.3901	40.4712	58.8728	81.4239	69.7269	67.6737	98.8307	34.3857	12.8752	5.08835	33.8042	68.0614	23.4183	61.6341	50.901	62.3077	111.914	58.5992	20.4477	24.2384	37.8687	20.7698	11.7518	11.6682	10.9988	26.7981	57.6366	39.8046	28.2563
ATP5H	516.625	276.511	1506.91	678.909	529.043	1075.19	1094.88	812.914	1617.84	442.757	256.299	227.619	610.393	377.262	103.732	416.171	276.047	428.643	785.106	441.913	320.422	299.756	201.716	376.152	80.272	161.01	350.198	292.579	353.261	288.894	230.445
ATP5I	1302.68	653.516	5120.62	1483.99	1126.82	1842.85	2885.85	3079.75	6416.36	1122.89	758.603	952.192	2427.57	1396.6	952.448	554.36	452.121	528.058	3073.43	820.717	873.184	834.099	1219.98	1080.98	790.917	399.614	1094.59	983.001	822.35	579.955	744.781
ATP5J	823.075	456.594	829.512	388.086	294.158	532.571	900.866	889.739	1382.78	312.687	333.91	367.163	588.395	512.212	410.692	440.459	335.757	476.83	1378.47	316.753	346.374	350.325	334.578	513.051	252.508	533.564	802.955	503.083	497.106	304.008	500.039
ATP5J2	799.135	549.705	2048.79	588.755	570.091	827.308	945.777	969.426	2562.88	374.856	302.274	494.406	794.792	545.38	274.077	314.638	287.452	579.108	1580.97	511.083	349.421	524.124	252.336	584.61	273.016	456.446	535.536	484.701	107.778	250.136	391.434
ATP5J2-PTCD1	0.257064	3.5282	0.036308	0.04466	0.0393823	0.0367559	0.0766212	0.0451439	0.067198	1.49074	0.0411672	0.0555402	0.125436	0.0255562	1.91691	0.368277	0.240853	0.129445	0.45406	0.0584705	0.561669	0.14982	0.315534	0.0888251	0.106274	5.12657	0	2.69794	1.71532	1.78151	0.270765
ATP5L	177.899	206.495	281.646	147.213	108.618	205.768	283.677	250.682	439.616	297.888	140.55	161.252	290.723	240.391	90.8211	109.887	83.6591	115.95	395.171	147.816	135.807	219.299	151.328	205.445	102.195	116.276	211.675	378.15	294.01	157.263	146
ATP5L2	0	0	0	0	1.20322	0	0	0	0	0	0	0	0	0	0	0	0	0	0	0	0	0	0	0	0	0	0	0	0	0	0
ATP5O	529.91	652.075	2297.7	1144.66	894.028	1495.45	2095.55	1967.87	3631.84	565.327	655.395	511.362	781.724	648.295	346.905	627.846	667.575	711.857	1391.63	678.178	734.052	517.049	826.061	429.455	654.481	637.53	627.014	1124.41	699.22	432.744	551.726
ATP5S	0.341733	9.80418	5.08103	3.90269	2.82565	4.98385	7.51864	11.1321	12.1579	36.8587	2.05463	0	5.74548	13.8657	0	0	2.19365	7.79492	17.5058	4.16762	6.86285	0	0	10.0427	0	12.1139	0	0	0	2.52577	0
ATP5SL	3.19049	17.4306	40.5798	14.6659	63.0628	97.0581	10.4946	22.1705	18.1135	4.9805	0	0	0	10.6175	17.41	16.0283	25.1638	18.3525	4.05569	16.3308	0	3.17345	0	16.3029	0	0	7.01129	46.9259	0	0	9.71877
ATP6AP1	4.56392	0.306642	20.4532	5.00521	4.65238	6.39923	23.0181	17.0703	26.1858	0.677153	18.5316	0	6.6883	2.12766	0	3.32159	0.458322	1.55045	2.9623	0	0	0	0	24.7888	19.7839	0	0	0	3.49647	0.844825	0.993822
ATP6AP1L	0	7.11975	0	15.4834	2.0505	9.9737	15.1403	9.02196	13.771	0	25.5456	0	12.2215	0	0	8.19916	2.28696	4.48487	20.0438	15.9983	0	0	0	14.1837	0	40.2511	13.5055	0	0	0	26.3086
ATP6AP2	3.3103	62.7199	25.0225	23.8861	22.4159	18.7979	26.031	28.4115	26.5733	60.2707	73.2212	54.6913	31.9895	45.6717	141.418	15.1214	20.4718	17.3771	53.0824	29.7756	130.245	12.5204	47.446	89.8254	178.434	38.9642	62.1177	66.304	79.5429	201.614	165.262
ATP6V0A1	0.883564	4.00659	9.38374	3.78758	8.92619	9.03904	4.83181	2.65455	2.53304	0	0	1.27336	0.229245	0	2.5669	5.67226	5.82865	4.22065	8.58097	1.23761	4.91437	0.610847	4.83764	0	0.216497	0	10.8413	0	1.13047	13.5856	1.15929
ATP6V0A2	0.111217	2.16936	0	0.936642	1.35163	0.86877	1.28287	1.64938	0.377132	0.186283	3.52217	0.390727	3.79027	1.95984	0	0.422458	3.68357	0.417419	1.86214	3.36557	6.23548	9.62469	6.46348	0.126908	18.1121	0	0.199455	14.4766	0.29706	0.157825	0.448221
ATP6V0A4	0	0.244097	0	0	0	0	0	0.163853	0	0	0	0	0	0	0	0.55412	0	0.200178	0	0	0	0	0	0.31543	0	0	0	1.57272	0	0	0
ATP6V0B	185.127	217.597	312.201	160.696	213.699	198.693	121.062	99.4975	302.057	7.70842	29.5822	125.399	130.221	43.2563	125.457	49.2093	51.702	58.7154	63.1318	52.528	179.967	32.034	38.4002	150.346	172.077	81.8575	129.775	269.254	47.3288	121.309	77.2435
ATP6V0C	14.7395	0	8.75365	1.80382	0	1.92781	2.9469	2.03078	5.91254	0	1.94732	0	0	7.4909	4.91224	2.89056	0	1.09035	25.3668	1.76055	0	0	0	0	0	0	0	7.18179	0	4.28874	1.13448
ATP6V0CP3	0	0	0	0	0	0	0	0	0	0	0	0	0	0	0	0	0	0	0	0	0	0	0	0	0	0	0	0	0	0	0
ATP6V0D1	1.79465	24.916	52.645	81.5781	94.1628	124.164	72.9255	100.096	131.722	0	28.5924	15.2247	12.1874	11.6997	35.3092	16.5021	23.4183	9.81705	4.89856	31.4615	51.3535	37.9328	35.4039	46.4328	19.0106	12.9433	59.1074	61.7097	6.99473	90.2769	70.4532
ATP6V0D2	0	0	0	0	0	0	0	0	0	0	0	0	0	0	0	0	0	0	0.764614	0	0	0	0.660393	0	0	0	0	0.796654	0	0	0
ATP6V0E1	288.386	661.702	2717.99	1924.31	1307.06	2406.5	3921.39	3501.56	5442.4	957.833	1102.81	703.583	1286.17	1241.38	555.532	1030.28	1158.35	897.276	2090.68	1101.04	562.934	1203.02	641.378	888.571	623.951	572.937	1474.15	1878.92	893.773	1088.9	945.267
ATP6V0E2	0.72198	0	0	0	0.498759	0.262559	0.835636	1.11194	3.21536	0	0	0	0	0.437468	0	0	0	0.688818	0	0	0	0	0	6.47597	0	0	0	0	0	0	0
ATP6V1A	3.38815	23.6147	8.51457	15.3477	36.5953	13.162	9.71715	8.21816	4.38321	121.084	63.6354	101.309	35.2549	67.8722	113.749	122.38	90.4813	47.9086	26.4872	49.3847	79.2043	97.3747	96.0086	45.4705	55.6557	17.6734	100.264	165.202	138.105	81.2841	92.5206
ATP6V1B1	0	0	0	0	0	0	0	0	0	0	0	0	0	0	0	0	0	0	0	0	0	0	0	0	0	0	0	0	0	0	0
ATP6V1B2	50.0019	19.4322	29.1208	14.8009	34.8842	39.2477	8.19176	9.92933	4.44427	5.92939	100.161	123.881	11.7718	8.57336	1.29443	101.109	113.616	68.1638	13.1976	67.8442	33.444	164.698	0	72.8993	7.5348	37.5567	106.153	2.81007	38.8386	28.3706	4.96501
ATP6V1C1	0.689237	20.2738	3.70769	7.2563	8.27791	2.80039	3.2474	2.05197	2.19332	17.8486	14.3099	2.44473	13.1554	10.8017	13.0793	22.8803	28.4202	21.4938	1.86306	19.7551	20.8753	3.43375	0.280514	2.45627	33.0589	0	19.2307	32.5737	19.9366	23.7371	14.8423
ATP6V1C2	0	0.242457	0	0	0	0	0	0	0	0	0	0	0	0	0	0	0	0	0	0.665907	0	0	0	0	0.39409	0	0	0	0	0	0
ATP6V1D	131.677	162.256	157.229	155.715	160.618	126.503	241.51	207.45	261.516	201.982	187.556	40.7076	170.673	88.0293	153.583	191.222	168.573	243.328	84.8335	160.173	145.328	99.0462	0	75.6737	142.595	229.187	104.805	91.7752	78.0836	10.515	223.281
ATP6V1E1	363.268	130.879	206.784	203.644	190.464	231.079	317.231	382.221	343.259	112.591	160.927	49.7635	191.686	195.494	152.658	170.253	118.363	131.142	180.5	158.172	196.4	161.544	251.596	109.045	115.202	119.825	167.944	148.866	203.479	163.48	88.7054
ATP6V1E2	0	2.57821	2.53628	0.523276	0	0.843751	0	0	0	0	0	0	0	1.01836	0	0	0	0	0	0	0	0	0	0	0	0	0	0	0	0	0
ATP6V1F	30.5152	175.903	1255.44	727.235	667.768	1112.91	1338.46	1547.29	2835.96	17.9676	245.789	310.122	359.591	80.9516	170.784	307.736	154.554	179.012	782.945	215.946	268.512	375.415	152.503	248.744	160.611	144.673	162.153	543.815	352.481	190.729	111.331
ATP6V1G1	38.2351	68.7439	105.656	73.1357	74.6303	114.461	212.155	186.652	218.088	56.5373	72.7639	157.017	149.906	131.645	105.175	61.459	60.9665	45.3059	156.26	106.614	141.385	160.47	46.8413	77.9523	118.231	112.407	137.831	199.288	165.484	101.364	120.133
ATP6V1G2	0	0	0	0	0	0	0	0	0	0	0	0	0	0	0	0	0	0	0	0	0	0	0	0	0	0	0	0	0	0	0
ATP6V1G2-DDX39B	0	0	0	0	0	0	0	0	0	0	0	0	0	0	0	0	0	0	0	0	0	0	0	0	0	0	0	0	0	0	0
ATP6V1G3	1.9711	0	1.36459	0	0	0	0	0	0	0	0	0	0	0	0	12.3982	4.59095	6.14119	0	0	0	0	0	22.0786	0	0	0	0	0	0	10.3973
ATP6V1H	1.71125	2.89045	23.7534	13.1078	46.4292	37.4961	27.5638	32.9927	25.9185	0	4.15542	3.91356	14.2176	12.1329	15.0971	32.5697	43.3836	21.2095	21.5622	27.8159	52.2602	18.6507	71.8125	5.74164	29.5493	0	52.3104	0	27.4403	26.0492	6.28268
ATP7A	0.214049	0.634583	0.0263126	2.31326	2.76	0.859395	0.3553	0.16227	0.157875	1.19006	1.26662	0	0.107519	0	1.87922	1.1687	1.2533	1.82872	0.187153	2.0364	4.77331	0	0	0	2.37641	6.68726	5.80262	0	0.206217	4.84618	1.181
ATP7B	0	0	0	0	0.56147	0	0.215889	0.512596	0	0	0	0	0	0	0	0.269221	0	0	0	0	0	0	0	0	0	0	0	0	0	0	0
ATP8A1	0	0	0	0	0.233761	0	0.0330426	0	0	0	0	0	0	0	0	0.289612	0.162513	0.0456192	0	0.198049	0	0	0	0	0	0	0	0	0	0	0
ATP8A2	0	0.9059	0	1.33339	0.253554	0	0.885596	0	3.93066	0	0	0	0	0	0	0	0	0	0	0	0	0	0	0	0	0	0	0	0	0	0
ATP8B1	12.1428	0.518356	0.510504	1.65347	2.90248	0.0787658	1.05794	1.05844	1.09992	0	3.95339	10.5268	0	2.6476	0.391416	4.7171	2.21572	5.73945	0	1.56993	0.291642	0	0	6.76372	0.208387	1.42642	0	0	0	6.75826	0.560817
ATP8B2	1.54026	0.206632	0.119676	0.533528	0.686692	0.285542	0.517596	0.592638	0.75511	0.453569	0.373952	1.39324	5.52451	0	0.309214	2.10019	0	1.23778	5.39384	0.84165	0.697529	0	0.528852	0.141807	3.69293	0.376036	6.7204	2.76978	0.293705	0.864162	1.1094
ATP8B3	0	0.564115	0	0	0	0	0.113528	0	0.116185	0	0	0	0	0	0	0	0	0	0	0	0	0	0	0	0	0	0	0	0	0	0
ATP8B4	0	0	0	0	0.241695	0	0	0	0	0.651534	0	0	0	0	0	0.243028	0	0	0	0.665166	0	0	0	0.154075	0	0	0	0	0	0	0
ATP8B5P	0	0	0	0	0	0	0	0	0	0	0	0	0	0	0	0.381717	0.483144	0	2.56233	0.301493	0	0	0	13.0419	0	1.14254	0	0	0	4.08807	0
ATP9A	1.40587	1.35078	3.87431	1.37369	4.40286	0.479891	2.82795	1.3199	0.761583	0.190661	7.8876	0	3.56026	1.96461	7.06136	3.71571	2.69055	0.301278	2.07341	1.69624	29.2926	3.30156	0	4.75231	0.94152	2.89807	2.2857	0	0.550826	16.0817	0
ATP9B	0.331097	0	0.366567	0	0	0	0.109218	0.111653	0.11409	0	0	0	0	0	0	0	1.12188	0	0.654128	0	0	0	0	0	0	0	0	0	0	0	0
ATPAF1	2.72702	7.07385	2.88924	2.27556	3.16377	5.81083	11.2859	6.73245	3.90034	6.90712	0.853692	0	0	0	2.9024	1.02097	1.1185	6.89533	5.96116	9.53495	0	4.35454	3.81168	28.3275	4.69671	0	0	0	0	29.2896	0.514226
ATPAF1-AS1	0	0	0	0	0	0	0	0	0	0	0	0	0	0	0	0	0	0	0	0	0	0	0	0	0	0	0	0	0	0	0
ATPAF2	0	0.40601	7.4368	7.12783	6.1428	10.1077	5.11623	6.53833	3.15929	0	0.735194	0.773903	0	0	0	0	0.59556	0	0	4.75548	0	2.94459	46.42	2.82999	19.2993	0.771868	0.830369	0	0	3.77345	0
ATPBD4	14.5505	0.974044	16.3595	3.26686	14.5874	15.3075	5.25777	7.77827	3.92742	0	0	0	13.8226	8.08319	0	1.17269	10.0677	14.3068	9.10489	7.80419	0	0	0	0	12.1571	0	0	0	0	5.56926	0.368851
ATPIF1	441.926	280.674	1408.72	711.721	711.835	870.481	749.413	703.299	712.886	669.67	340.028	204.507	688.035	450.734	131.651	286.551	414.893	480.279	340.585	341.941	257.361	262.424	365.115	301.014	458.388	462.487	285.063	221.083	488.294	212.428	333.836
ATR	0.464035	7.91754	0.0635399	1.54872	4.45202	0.321992	1.14957	1.24073	1.129	0	3.06816	2.3418	1.09681	2.54553	2.35192	2.96087	5.1928	7.07656	2.01562	1.93932	0	0	5.67871	0	0	0	0.148614	0.759435	0	0	8.00596
ATRIP	0.712428	1.50793	4.85346	0	0.998553	0	0.420518	0	3.09388	0	0	0	0	0	0	16.7148	0	5.49526	0	0	0	0	0	0	0	0	0	0	0	0	0
ATRN	0.398494	3.68136	0.627071	0.439615	2.62265	1.26735	2.11806	3.48887	4.10424	0.865248	5.85278	0	0	1.56548	1.21133	3.74726	1.79573	1.08539	2.62007	2.60484	4.56108	0.424034	0	0.561752	2.7014	9.84727	2.08059	0	0.322054	6.61131	5.22211
ATRNL1	0	0	0	0	0	0	0	0	0	0	0	0	0	0	0	0.112194	0.0634127	0	0.164022	0	0	0	0	0	0	0	0	0	0	0	0
ATRX	12.0924	12.7184	2.90854	6.37913	17.9302	3.51225	6.84092	8.18627	4.17795	30.7567	36.5071	31.4576	16.8958	25.033	52.3716	29.6612	42.9455	22.0287	17.4268	22.7811	53.0226	63.4587	19.0501	22.4505	47.2618	48.2237	25.4132	27.9628	12.0584	49.3806	5.54536
ATXN1	16.3512	4.41514	1.50354	2.09761	1.53205	2.20999	2.58172	3.27998	2.188	15.3761	2.99353	0.137656	0.235751	1.28273	5.4006	6.97264	5.51324	2.47928	2.7151	4.34274	1.37726	0.161537	0.194851	1.7157	0.813213	0	9.32816	0	6.87274	2.71167	0
ATXN10	95.095	27.4097	22.7954	12.5262	14.6179	7.99754	21.2761	17.9471	40.0478	0.834861	24.0082	1.84335	16.9277	3.17746	21.6079	17.4573	7.95468	13.3404	7.00635	18.4937	22.5768	1.4882	1.34249	4.06454	2.64893	0	23.3561	0	4.1751	16.5612	12.9022
ATXN1L	0.408295	5.55733	0.264393	0.138503	9.38985	0.195512	2.75192	4.2708	1.01751	11.978	8.81422	5.0958	12.9394	3.40071	24.3781	1.69878	0.95208	1.72523	2.4346	16.9979	11.9829	1.17437	0	0	0	0.853725	1.31573	0	0.843781	1.095	16.4625
ATXN2	2.21076	12.389	7.23959	7.17643	4.81997	3.17978	5.58506	4.97579	8.14208	2.65057	8.98487	35.766	8.36621	0.982389	9.35075	5.90784	6.63938	6.17758	2.12644	2.32427	19.1539	10.9334	0	9.12041	0.692432	1.71903	5.03075	23.2578	17.6168	1.00724	14.3776
ATXN2L	5.34627	0.170495	0.415293	0.108298	0	0	0.25744	0.507665	0.660541	0	0	0	0	0	2.00246	0	0	0.183995	0.850886	0	0	0	0.394242	0	0.281791	0	0	0	0.454556	0.213229	0.172896
ATXN3	0.247353	1.62348	3.4648	5.4185	3.47321	6.48312	1.8512	1.47022	1.09726	0	4.3893	0	4.76242	0.341479	4.54017	7.18347	8.21646	5.31231	2.11451	1.87042	1.52719	7.97404	6.18759	1.34506	11.955	3.23839	0	10.603	6.39178	2.48595	1.71252
ATXN3L	0.19449	0	0	0	0	0	0	0	0	0	0	0	0	0	0	4.06253	0	0	2.50323	0.566565	0	0	0	0	0	0	0	0	0	0	0
ATXN7	0.336698	0.45038	0	0	0.341581	0.0661498	0.540736	0.87416	0.622737	0.802934	0	7.80587	0	1.20669	0.498569	0	0.763136	0.526326	3.32559	1.96456	0	0.242417	0.593684	0	0.527753	0	1.06452	16.3679	6.96021	0.507517	0.119512
ATXN7L1	0	0	0	2.38023	0	0.650579	0.285176	0	0	0	0	0	0	0.705996	0	0.288908	0	2.07865	1.34104	2.40668	0	0	0	0	1.19972	0	0.504622	0	0	0	0
ATXN7L2	0	0	0	0	0	1.61352	0	0.7738	0	0	0	0	0	0	3.28458	0	0	0	0	0	0	0	0	0	0	0	0	0	0	0	0
ATXN7L3	1.28208	0	0.484297	0	0	0.96861	0.439303	0.59226	7.91702	0	0	0	0	0.266592	0	0	0	0	0	0	0	0	0	0.276651	0	0.722542	0	0	0	0	0
ATXN7L3B	0.474885	18.7445	1.25087	8.75999	9.34911	6.65713	10.7906	13.6699	7.28406	21.8044	13.3859	28.4475	16.5313	16.3622	11.8282	19.1696	16.8806	10.1606	8.15201	9.68436	10.021	14.9534	25.0543	36.8402	23.68	0.473959	25.4285	9.53245	18.3602	17.6249	21.3671
ATXN8OS	0	0	0	0	0	0	0	0	0	0	0	0	0	0	0	0	0	0	0	0	0	0	0	0	0	0	1.13084	0	0	0	0
AUH	0.269665	3.4036	0	0	0	0	1.65337	0	0.429208	0	2.15452	0	0	0	0	0	2.64067	1.1486	1.70436	0	1.98778	0	0	0	0	0	0	0	0	0	0
AUP1	125.54	102.283	97.9422	94.1298	120.232	130.819	48.6214	46.3739	78.1646	25.5836	28.2945	69.8471	38.837	30.6855	166.083	29.8663	19.17	30.5713	31.7851	36.6604	59.9526	77.1495	81.1576	92.9966	92.8369	39.2529	39.2762	29.3802	87.5785	115.337	87.2848
AURKA	16.5137	93.8913	7.20583	5.54149	23.7018	25.9771	1.45179	6.81577	2.8889	0	45.5269	0	12.4655	0	31.357	2.09457	5.03736	108.158	14.9456	4.10991	125.446	0	0	0	0	42.5209	29.6961	33.9309	63.3757	21.4191	12.7305
AURKAIP1	374.805	20.4056	12.3471	7.06129	1.50019	7.65602	9.43402	6.38242	3.37329	0	20.4103	0	7.05242	2.58198	32.6564	0	2.93766	4.28612	27.5676	0	0	0	4.61833	0	0	0	0	0	0	21.7343	1.94035
AURKAPS1	0	0.950422	0	0	0.374496	0	0	1.34418	0	0	0	0	0	0	0	0	0	0	0	0	0	0	0	0	0	0	0	0	0	0	0
AURKB	1.76238	59.7466	0	2.74236	33.7732	67.6202	2.93043	10.0634	4.65727	0	6.57762	0	0	0	2.74999	0	4.85837	39.1741	0	0.970442	27.7315	4.29862	0	0	8.04329	157.718	0	53.6923	0	0	0
AURKC	0	0	4.80016	0	3.44046	1.46135	0	1.12322	0.564907	0	0	0	0	0	0	0	0	0.483402	0	0	0	3.01671	0	0	0	1.09158	0	0	0	2.74561	0
AUTS2	0.275885	0.355554	0	0.216383	0.520797	2.38298	1.15845	0.22583	0.448203	0	0.406994	1.28904	0.205259	0.651296	0	0.329422	0.468639	2.4563	0.878511	0.41859	0	0	0	0.45697	0	0	1.1494	0	0.641349	0	1.22294
AVEN	173.304	37.1366	24.967	25.7548	8.85045	27.6056	10.7157	19.7492	12.2175	8.22617	0	11.4213	2.50013	20.9631	0	0	11.829	8.64439	15.0592	23.9605	0	0	2.01759	8.80047	0	0	0	0	6.76189	46.01	0
AVIL	0	0	0	1.82301	1.50937	1.4033	0.410639	0.561026	1.55605	27.0438	7.67205	0.386891	0.354141	1.6657	0.306577	1.92585	0.266736	0.171135	0.775614	0	0	0	0	0	0.334448	0	1.21606	0.678803	0	2.60241	0
AVL9	0	0	0	0.74744	4.38476	4.35821	0.727689	1.76404	0	5.98782	0	0	2.0647	0	0	0	0	0.695362	0	0	0	0.6935	4.881	0	0.499716	0	0	0	0	31.1549	0
AVP	0	0	0	0	0	0	0	0	0	0	0	0	0	0	0	0	0	0	0	0	0	0	0	0	0	0	0	0	0	0	0
AVPI1	5.5693	0	3.9133	0	10.8516	0	12.5783	1.05825	2.71374	0	9.5144	8.83508	4.30727	1.59099	0	9.52498	6.16203	9.0056	5.44776	0	0	0	5.86898	8.98564	0	21.0759	0	0	0	4.70332	2.42671
AVPR1A	0	0	0	0	0	0	0	0	0	0	0	0	0	0	0	0	0	0.183876	0	0	0	0	0	0	0	0	0	0	0	0	0
AVPR1B	0	0	0	0	0	0	0	0	0	0	0	0	0	0	0	0	0	0	0	0	0	0	0	0	0	0	0	0	0	0	0
AVPR2	0	0	0	0	0	0	0	0	0	0	0	0	0	0	0	0	0	0	0	0	0	0	0	0	0	0	0	0	0	0	0
AWAT1	0	0	0	0	0	0	0	0	0	0	0	0	0	0	0	0	0	0	0	0	0	0	0	0	0	0	0	0	0	0	0
AWAT2	0	0	0	0	0	0	0	0	0	0	0	0	0	0	0	0	0	0	0	0	0	0	0	0	0	0	0	0	0	0	0
AXDND1	0	0	0	0	0	0	0	0	0.105507	0	0	0	0	0	0	0.393809	0	0.127324	0.559793	0	0	0	0	0	0	0	0	0	0.622693	0	0
AXIN1	7.16726	0.90707	2.07261	0	0.157342	0	0.378588	0.383959	0.200699	0	0	0	0	0	0	0	0.372681	0	1.15487	0	0	0	0	0	0	0	0	0	0	0	0
AXIN2	0	0	0	0	0	0	0	0	0	0.347647	0	0	0	0	0	0	0.444825	0.133951	2.53476	1.05711	0	0	0	0	0	0	0	0	0	0	0
AXL	511.48	1007.55	405.626	620.668	397.764	285.475	199.968	211.645	151.81	84.3538	208.962	73.0527	279.075	204.985	413.67	42.1687	29.98	162.875	23.0232	24.1368	322.146	118.769	220.082	266.276	218.115	300.33	135.19	171.219	105.659	255.547	298.034
AZGP1	0	0	0	0	0	0	0	0	0	0	0	0	0	0	0	0	0	0	0	0	0.590361	0	0	0	0	0	0	0	0	0	0
AZGP1P1	0	0	0	0	0	0	0	0	0	0	0	0	0	0	0	0	0	0	0	0	0	0	0	0	0	0	0	1.3277	0	0	0
AZI1	0	0.338773	0	0	0	0	0	0	0	0	0	0	0	0	0	0	0	0	0	0	0	0	0	0	0	0	0	0	0	0.431913	0
AZI2	18.0687	41.7675	36.2251	69.9143	49.3835	60.3709	37.5542	59.751	40.7351	66.8883	31.5021	31.422	60.4915	58.8306	24.0779	69.2013	71.7895	48.425	12.2511	44.321	36.3769	47.0106	45.0446	30.0061	5.71759	62.073	80.1252	44.6705	29.1821	45.3807	85.544
AZIN1	48.4986	99.0885	11.2582	32.0329	54.474	28.835	7.57374	9.14935	4.81307	4.08068	14.9122	40.3328	24.1799	43.5714	84.5598	52.7999	49.1359	96.5043	2.20495	31.368	84.529	29.4883	145.247	11.2359	31.2755	34.8245	31.7837	69.3561	57.774	27.2208	55.3175
AZU1	0	0	0	0	0	0	0	0	0	0	0	0	0	0	0	0	0	0	0	0	0	0	0	0	0	0	0	0	0	0	0
B2M	1071.38	739.99	10104.3	9543.97	8447.02	11050.5	5739.18	5688	6201.58	9552.95	8781.26	9215.27	9641.48	9391.31	2480.88	7303.73	7800.78	2954.47	9642.21	7953.55	3140.56	12381.2	7453.3	5612.17	2951.06	3039.94	10908.6	10488.9	9653.46	8190.98	7963.75
B3GALNT1	0.144426	0	2.69893	11.0281	1.94602	2.94809	1.66678	2.77674	0.821783	0	5.64391	0	1.70216	1.226	0	7.03989	1.51913	5.82304	0	9.15029	0	11.3433	2.57675	18.6922	3.52112	2.8436	11.6479	0	0	4.84138	16.882
B3GALNT2	4.20907	2.90415	2.86952	8.37002	3.60766	2.78274	5.0342	3.10605	2.36009	19.5072	5.24157	7.31151	4.12981	5.5619	13.6538	2.04409	7.44168	3.63373	2.60678	2.0841	6.50468	6.13495	11.0564	2.39466	12.0923	9.54509	3.30901	2.16022	5.41883	7.82919	5.68008
B3GALT1	0	0	0	0	0	0	0	0	0	0	0	0	0	0	0	0	0	0	1.06161	0	0	0	0	0	0	0	0	0	0	0	0
B3GALT2	0.0715019	0	0.930612	0	0	0	0	0	0.200744	0	0	13.4173	0	0	0	0	0	1.66065	0	0	0	0	0	0	0	0	0	0	0	0	0
B3GALT4	0	0	0	0	0	0	0	0	0	0	0	0	0	0	0	0	0	0	0	0	0	0	0	0	0	0	0	0	0	0	0
B3GALT5	0	0	0	0	0	0	0	0	0	0	0	0	0	0	0.566454	0	0	0	0	0	0	0	0	0	0	0	0	0	0	0	0
B3GALT6	1.79193	4.41728	3.38207	0.908472	0	0	4.71976	1.01071	6.88539	0	0	0	0	1.80949	0	2.44537	0.698492	0.933804	0	5.91675	0	0	0	0	0	26.5423	16.2656	0	0	0	0.464666
B3GALTL	0.467616	3.91	0.123154	1.38301	1.47916	0.182401	2.04169	1.42735	0.144521	5.95813	0	0	2.92989	0	9.67333	0.603333	1.02147	2.26828	3.35309	3.67166	1.80497	0	1.38396	0	8.30058	0	0	15.718	5.67979	0	0.535203
B3GAT1	0	0	0	0	0	0	0	0	0	0	0	0	0	0	0	0	0	0	0	0	0	0	0	0	0	0	0	0	0	0	0
B3GAT2	39.1015	0	1.71374	1.692	2.20675	0	2.58521	1.27626	1.33694	0	0	0	0	4.10217	6.87057	2.02023	4.51702	5.34886	0	3.72196	1.72073	0	0	35.616	14.3584	1.45647	0	12.8013	4.27179	7.7853	3.13028
B3GAT3	0	0	1.12563	1.88645	4.13191	4.74481	0.88636	6.99293	11.5838	0	0	0	0	0	0	0	0	1.11286	0	0.876138	0	0	0	0	0	0	0	0	0	0.652125	4.18512
B3GNT1	0.485749	0	3.44293	1.0101	1.02101	0.69777	4.45079	1.48445	3.44579	0	0	0	0	0	2.84496	5.75628	1.29159	0.406848	10.5408	2.15051	0	3.28359	0	5.85295	0	0	0	0	0	0	1.00063
B3GNT2	1.0972	0	0	0	2.58431	0.860571	1.09843	0	0.144651	0	0	0	0	0	0	0	0.871855	3.31758	0	3.94114	0	0	0	2.29134	0	0	0	0	0	0	0
B3GNT3	0	0	0	0	0.170067	0	0	0	0	0	0	0	0	0	0	0	0	0	0	0	0	0	0	0	0	0	0	0	0	0	0
B3GNT4	0	0	0	0	0	0	0	0	0	0	0	0	0	0	0	0	0	0	0	0	0	0	0	0	0	0	0	0	0	0	0
B3GNT5	0.0592205	0	0	0	0.106492	0	0.0706706	0	0.678355	0	0	0	0	0	0	3.02425	0	0.651726	0.412081	0	3.75738	0	0	0	0.272803	0	0	0	0	0	0
B3GNT6	0	0	0.519188	0	0	0	0	0	0	0	0	0	0.64714	0	0	0	0	0	8.39398	1.758	0	0	0	0.498354	0.591028	0	0	0	0.976812	0.451841	0.736596
B3GNT7	0	0	6.33594	1.23004	1.35569	0.158482	2.93953	5.79674	4.98926	0	0.82722	0	0	0	0.334605	3.36316	0	0	0	0	0.501564	0.54262	1.66099	0.666001	0.769728	4.40168	0	0	1.87005	1.17517	0.475968
B3GNT8	0	0	0	0	0	0	0	0	0	0	0	0	0	0	0	0	0	0	0	0	0	0	0	0	0	0	0	0	0	0	0
B3GNT9	3.58862	2.13197	9.55423	11.3798	2.0719	5.33543	8.76323	3.89553	15.4895	2.10434	0.568626	3.00073	14.768	1.70724	3.24518	14.8452	1.87057	5.84881	4.27162	9.23062	0	0	0	1.75145	1.04184	0	0	0	0	1.6853	1.98033
B3GNTL1	1.53379	0	5.00839	9.03116	13.6934	0	2.97303	0	0.789692	0	30.7724	0	14.4182	11.5914	0	0	0	0.909625	0	0	0	0	0	0	0	0	0	0	0	0	11.5013
B4GALNT1	0	0	0.176415	0	0	0	0	0	0.444762	0	0	0	0	0	0	0	0	0	0	0	0	0	0	0	0	0	0	2.42308	0	0	2.30136
B4GALNT2	0	0	0	0	0	0	0	0	0	0	0	0	0	0	0	0	0	0	0	0.473655	0	0	0	0	0	0	0	0	0	0	0
B4GALNT3	0	0	0	0	0	0	0.325786	0	0	0	0	0	0	0	0	0	0	0	0	0.683677	0	0	0	0	4.84989	0	0	0	0	0	0
B4GALNT4	0	0	0	0	0	0	0	0.341038	0	0	0	0	0	0	0	0	0	0	0	0	0	0	0	0	0	0	0	0	0	0	0
B4GALT1	8.85102	33.5931	39.8998	62.3191	54.2731	68.6236	48.9792	45.2002	36.7099	85.7017	80.3396	61.8891	97.994	91.0086	62.9809	12.2322	13.32	8.95767	58.8009	15.5738	75.4803	68.4146	44.9728	120.783	61.4122	19.8464	37.7791	46.4788	25.2591	45.988	65.1489
B4GALT2	7.78879	0.361406	3.90714	1.07274	4.12879	4.32663	7.05306	6.02728	6.25918	0.900727	0	0	0	0.513929	1.0948	0	0	1.26333	1.93672	3.22396	0.416612	2.63957	0	14.0336	0	1.46129	0	0	1.0235	0.962449	0
B4GALT3	0.439514	25.5386	31.2338	52.9291	61.3425	58.9347	52.2884	58.2267	59.8293	26.1544	44.5269	18.6776	0	8.62541	24.0073	6.74764	12.1552	22.2652	18.3192	22.5991	30.8174	10.5802	21.1037	50.1857	77.585	4.20611	0	13.0966	43.1292	3.62976	9.92473
B4GALT4	0.978485	6.0051	33.8957	48.5042	27.985	24.488	11.5571	10.9022	10.0864	23.9395	35.0466	2.90279	35.5306	35.8335	0	22.6699	21.1658	34.4224	1.74563	58.4604	21.2473	20.9489	0	31.9973	72.8975	0	8.2054	0	0	29.3115	79.134
B4GALT5	2.25021	5.0652	0.653078	0.988292	5.71326	4.09342	3.92798	3.3349	1.40741	2.94459	9.78079	41.3784	4.56116	2.94859	3.4067	5.95642	6.00528	4.48602	7.15623	6.36642	7.32189	10.0636	2.08109	8.27924	0.245407	8.67637	12.7258	2.54109	30.1513	5.31706	5.3899
B4GALT6	0	0	0	0.231386	0	0	0	0.0634259	0	0	0	0	0	0	0	0.760431	0	0	1.63916	0.867453	0	0	0	0	1.82604	0	0	0	0	0	0
B4GALT7	0.755712	0.34239	1.49473	2.16961	1.39396	3.19887	4.75969	24.3257	23.9212	0	0	0	0.648396	0	0	0	1.67177	1.83574	8.94012	1.24767	0	0	0	0	14.4703	0	0	0	17.1621	0	0
B7H6	0	1.71442	0	0	0.446821	0	0	0.802949	0.147612	2.8431	1.59336	19.8417	0	0	0	0.383201	0	0.516391	2.07415	0.633035	10.2876	7.166	1.19186	0	0.143318	0.577356	0	0.288881	0	0	0
B9D1	0	12.4875	53.7107	18.2396	19.5432	44.0015	12.2614	27.8822	15.6128	0	1.53423	11.6235	0	0	8.49139	44.3182	12.8254	10.1776	32.6274	1.47828	0	6.16834	35.5202	9.90319	0	0	0	2.01886	0	35.3767	0
B9D2	0	2.11836	0	3.56613	2.7818	8.64022	0.99115	1.00256	1.05247	0	0	0	0	0	0	6.08104	0	2.3599	0	0	0	0	0	42.7968	56.6269	0	0	0	0	0	12.776
BAALC	0	0	9.98113	1.80212	20.3983	17.7182	0	0.124014	0	7.15761	0	4.74004	3.90713	0	0	9.05053	9.55837	1.4482	4.55693	3.38499	23.4909	29.5287	0	24.4818	0	0	0	0	55.0613	0	0
BAAT	0	0	0	0	0	0	0	0	0	0	0	0.324804	0	0	0	2.32481	0	0.212483	0.979468	0.45516	0	0	0	0	0	0.255669	0	0	1.5018	0	0
BABAM1	13.3992	20.4595	16.8959	16.3086	26.1139	53.7095	22.2351	50.5157	52.8757	2.61681	19.3416	1.12821	4.22491	1.59545	0.910733	27.5838	13.5983	17.4975	7.77768	14.6012	22.3451	0	3.02993	118.525	51.4177	0	0	0	0	4.88324	26.7651
BACE1	15.3911	6.37854	10.9979	7.99355	15.0902	12.7678	8.78835	9.2517	13.463	68.4703	45.2285	22.2562	8.6384	4.46908	29.5389	25.3031	15.9988	18.2494	19.165	10.1353	1.90546	21.7679	72.6709	6.07509	15.6462	17.218	10.4351	20.4362	36.4734	13.4963	5.93358
BACE1-AS	0	0	0	0	1.17799	0	0	0	0	0	0	0	0	0	0	0	0	0.786086	0	0	0	0	0	0	0	0	1.98008	0	0	0	0
BACE2	0.348115	3.90728	37.6256	29.0329	15.0235	21.2751	35.7659	20.1839	41.5351	0	17.1755	34.0965	32.5991	22.5017	3.42964	11.3574	16.9077	3.96168	16.1896	5.25268	0	44.7697	8.70257	59.6271	8.3144	1.15023	0.643461	2.16461	0	21.5935	5.6008
BACH1	5.84431	10.4844	9.71962	6.91262	7.66298	1.94491	5.78282	8.52826	9.67479	0.443985	10.8559	10.1489	2.80613	0	3.21436	2.80764	26.6175	4.23356	11.3144	8.7609	0	7.13233	14.5993	2.68365	2.65695	0	1.89847	0	31.4791	6.66729	16.3839
BACH2	0	0	0	0.0751794	0.0812762	0.587107	0	0.0353955	0	0	0	0.1262	0.106883	0	0	0	0.482056	0.419441	0.427624	0.552591	0	0	0	0	0	0	0	0.215894	2.25618	0	0
BAD	7.4377	0	1.03389	0	1.04603	1.08775	0	0	0	0	0	0	0	0	0	0	0	1.46145	0	2.2686	0	0	0	5.89518	0	0	0	4.74381	0	0	1.41797
BAG1	42.6133	4.14873	2.17215	0.741172	0.911708	1.67484	1.72605	0.425707	1.47218	0	0	0	6.15349	2.73053	10.2742	6.86447	1.053	1.02558	1.19384	0.248409	0.752515	1.15022	0	9.67685	10.0304	2.20782	1.96954	0	3.3545	0.504221	0.183046
BAG2	11.5232	24.1107	12.2144	22.8133	31.1025	27.8708	19.356	16.1549	20.4174	9.2006	60.6393	9.13639	19.4371	80.0315	14.576	18.2481	39.4687	51.3432	7.10964	20.7143	18.4988	41.1567	1.40016	33.8755	10.5796	2.07253	4.45599	36.0779	30.0551	54.6655	19.5867
BAG3	10.9647	0.641077	15.608	24.7545	16.1291	27.6568	38.5506	39.1545	32.3425	0	6.92122	0	35.2195	1.7806	8.76207	16.7112	7.22457	10.1143	13.2988	8.16429	28.7764	0	0	1.36755	0	0	61.7274	5.43163	4.58303	0	11.8385
BAG4	0.409503	60.1878	2.26776	16.1272	12.503	4.96525	4.42912	4.62131	2.69681	41.8554	78.7129	54.1794	47.0209	72.4694	81.5777	9.18296	14.6686	9.4648	4.24862	8.45209	74.4081	46.1717	87.4805	22.2184	74.0865	30.4747	50.1038	81.7069	96.8836	87.7531	60.2803
BAG5	29.5954	6.74676	2.75046	10.5026	21.0161	3.35119	4.18552	4.17058	3.71107	11.9673	12.5851	12.0542	5.58828	7.08548	19.7173	14.8351	20.1261	19.015	11.1414	17.119	23.3527	4.72742	0.466613	0.199632	20.309	0	12.0136	19.3625	15.8933	34.3217	9.07535
BAG6	0	0	0	0	0	0	0	0	0	0	0	0	0	0	0	0	0	0	0	0	0	0	0	0	0	0	0	0	0	0	0
BAGE	0	0	0	0	0	0	0	0	0	0	0	0	1.38473	0	0	0	2.04774	0	2.60106	0	0	0	0	0	0	0	0	0	0	0	1.87231
BAGE3	0	0	0	0	0.000164533	0	0	0	0	0	0	0	0	0	0	0	0	0	0	0	0	0	0	0	0	0	0	0	0	0	0
BAGE4	0	0	0	0	0.202902	0	0	0	0	0	0	0	0	0	0	0.0021067	0	0	0	0.445578	0	0	0	0	0.540707	0	0	0	0	0	0
BAGE5	0	0	0	0	0.0832831	0	0	0	0	0	0	0	0	0	0	2.53121	0	0	0	0.123437	0	0	0	0	0.109213	0	0	0	0	0	0
BAHCC1	0.287757	0	0	0	0	0	0	0.0779586	0.0816304	0.244045	0.516757	0	0	0	0.558115	0	0	0.118071	0	0	0	0	0	0.142565	0.163287	0	0	0.955893	0	0.232675	0
BAHD1	0.568286	0	0	0.0970541	0.293255	0	0.110598	0	0.786259	0	0	0.288417	1.35589	0	0	0	0	0	0.702499	0.507201	0	0	0	1.4784	0	1.402	0	0	0	1.00254	0
BAI1	0	0	0	0	0	0	0	0	0	0	0	0	0	0	0	0	0	0	0.951745	0	0	0	0	0	0	0	0	0	0	0	0
BAI2	0	0	0	0	0	0	0	0	0	0	0	0	0	0	0	0	0	0	0	0	0	0	0	0	0	0	0	0	0	0	0
BAI3	0	0	0	0	0	0	0	0	0	0	0	0	0	0	0	0	1.23382	0.147208	0.340321	0.599251	0	0	0	0.136717	0	0	0	0	0	0	0
BAIAP2	1.3809	0.773682	1.04259	0	0	0.202956	0	0.17402	1.26518	0	0	0	2.67383	0	0	0	0.4866	0	0	0	0	0	0	0	0.445162	0	0	0	0	0	0
BAIAP2L1	0	0	12.0888	2.8384	3.89354	5.00688	1.94906	5.87342	6.65661	0	12.9356	7.84585	2.48024	5.37745	0	1.88298	0.785646	1.14744	0.732475	4.8572	0	0	0	0	0.340324	0	0	0	0	12.9477	3.30485
BAIAP2L2	0	0	0	0	0	0	0	0	0	0	0	0	0	0	0	0	0	0	0	0	0	0	0	0	0	0	0	0	0	0	0
BAIAP3	0	0	0	0	0	0	0	0	0	0.431705	0	0	0	0	0	0	0	0	0	0	0	0	0	0	0	0	0	0	0	0	0
BAK1	0.952557	3.79887	3.72592	8.64512	7.88389	11.4189	1.81036	7.28612	8.40582	0	0.994175	0	1.91798	0	5.98537	0	0	1.53541	0	0.456405	0	7.04033	0	6.70231	0	0	0	0	0	14.8404	2.87891
BAMBI	1.77824	0	3.94122	0.70129	3.68509	1.11975	22.2336	19.1914	14.6968	0	0	0	0	10.2899	0	3.63507	0.68046	2.109	7.38538	0.790594	38.7514	0	0	4.24697	0.879329	0	0	0	0	3.13128	0
BANF1	299.463	262.331	507.125	288.229	175.336	333.954	323.561	374.317	605.187	72.4085	132.168	140.547	159.64	153.702	175.301	117.707	86.2815	253.131	184.025	136.179	243.481	128.265	121.302	147.445	105.798	210.589	157.251	141.805	163.545	105.181	93.7513
BANF2	0	0	0	0	0	0	0	0	0	0	0	0	0	0	0	0	0	0	0	0	0	0	0	0	0	0	0	0	0	0	0
BANK1	0	0	0	0	0.351906	0	0	0	0	0	0	0	0.882692	1.51901	0	0.53158	0	0	0.627196	3.67315	0	15.4689	0.659879	0	0	0.429222	0	0	0	0	0
BANP	2.26596	0.466505	4.09586	0.359993	0.344941	0	1.32253	0	0.917265	0	0	5.33822	14.4371	4.57363	0	1.30205	0.724389	0.510754	0	0.828325	0	1.17413	0	7.57449	5.00464	0	17.8088	0	0	0	0
BAP1	1.43783	1.16	0.185833	1.43159	3.5279	1.86064	1.07733	2.74061	8.93988	0	0	0.570676	0	0	17.3087	4.81217	1.80158	0.586105	0	0.249304	0.165791	0	0	13.2656	1.72391	0	0.90902	0	0.413976	6.56078	0
BARD1	2.34274	8.4442	1.85648	0.349537	6.06407	7.03342	0.159052	3.75005	3.81625	0.975147	0.979644	0	0	0	0	2.19083	6.29198	6.11152	0	0	0	0	0	2.72467	0	0	0	0.899379	0	0	0
BARHL1	0	0	0	0	0	0	0	0	0	0	0	0	0	0	0	0	0	0	0	0	0	0	0	0	0	0	0	0	0	0	0
BARHL2	0	0	0	0	0	0	0	0	0	0	0	0	0	0	0	0	0	0	0	0	0	0	0	0	0	0	0	0	0	0	0
BARX1	0	0	0	0	0	0	0	0	0	0	0	0	0	0	0	0	0	0	0	0	0	0	0	0	0	0	0	0	0	0	0
BARX2	0	0	0	0	0	0	0	0	0	0	0	0	0	0	0	2.81304	0	0	0	0	0	0	0	0	0	0	0	0	0	0	0
BASP1	39.6078	13.3382	23.5165	15.023	7.33893	14.3517	32.2752	21.838	24.8029	15.4342	22.6461	33.7536	18.4748	11.7902	0	31.1666	41.6812	29.7189	125.815	22.9483	33.8211	4.82079	16.9182	35.6366	8.93207	14.6077	0	113.667	47.1412	3.09517	2.19234
BASP1P1	0	0	0	0	0.82744	0	0	0	0	0	0	0	0	0	0	0	0	0	0	0	0	0	0	0	0	0	0	0	0	0	0
BATF	0	0	0	0	0	0.880705	0	0	0	0	0	0	0	0	0	0	0	0	0	0	0	0	0	0	0	0	0	0	0	0	0
BATF2	0	0	0	0	0	0.712526	0	1.0074	0	0	0	0	0	0	0	0	0	0	0	0.550273	0	0	0	0	0	0	0	0	0	0	0
BATF3	0	5.77999	0	0	0	0	0	0	0	0	0	0	0	0	0	0	0	0	5.07864	0	0	0	0	0	0	0	0	0	0	0	0
BAX	2.49032	9.83555	9.59003	7.12373	5.41856	15.5954	7.27039	13.118	10.8378	16.475	18.6643	3.93289	3.49737	10.7205	9.35473	5.04343	0	1.18627	0	0	9.32284	14.8609	5.34559	8.34167	6.96771	3.70494	15.3492	0	6.00478	0	6.72556
BAZ1A	7.10333	31.5015	2.3381	2.84181	5.76416	2.13931	5.12742	6.34484	0.93739	6.51052	7.72515	51.7291	3.06704	3.61251	5.92522	6.75132	9.99309	11.3599	9.68036	2.56695	22.8148	1.7389	46.303	2.59827	3.72528	5.38488	7.39377	0	0	14.5167	1.3991
BAZ1B	20.9594	20.4985	1.44034	6.86046	8.09684	9.43324	10.8713	11.5871	7.12205	22.177	55.3884	52.7881	21.6241	19.8111	30.3312	20.6505	10.2116	17.7867	17.1003	17.2629	31.6943	23.5173	30.6884	15.6085	6.45937	57.7231	14.91	0.746161	24.0802	3.17749	14.9787
BAZ2A	0.498405	4.11114	0.143193	2.17452	1.01634	1.29821	1.97174	1.31305	2.08043	2.38179	5.49314	0.505841	0	1.33951	9.03345	2.31136	3.2027	1.84901	1.63707	3.53192	0.729414	1.06846	1.18005	0.441428	1.1796	0	0.132328	13.5866	0	1.57725	2.6371
BAZ2B	0.287326	2.45032	0.196037	2.6558	4.87564	1.45749	4.00316	4.15183	2.48584	0.437692	2.35563	7.60766	7.58344	6.34065	3.64431	5.72309	13.708	2.45755	8.98958	4.87508	13.5348	14.667	4.35505	11.5017	5.77575	35.932	5.58568	0	0.48394	6.15635	4.86862
BBC3	2.00701	0	0	0	0.47355	0	0	0	0	0	0	2.29287	0	0	1.79765	0	2.08804	0	2.84077	0	0	0	0	0	0.985745	0	0	4.18674	0	0	0
BBIP1	3.75098	10.9892	8.88362	16.4715	12.3719	9.63326	9.29889	17.1674	11.6032	0	17.3991	18.4025	13.0633	18.2909	20.2795	15.2728	12.368	17.3755	15.6218	20.4636	4.8099	9.32341	36.2152	19.9478	33.2081	36.9588	9.50849	16.9174	11.8326	16.6881	5.88581
BBOX1	0	0	0	0	0	0	0	0	0	0	0	0	0	0	0.64491	0	0	0	0	0	0	0	0	0	0.69045	0	0	0	0	0	0
BBS1	0.622287	0	2.27827	1.77208	2.61796	5.67651	4.16783	2.23546	4.14129	2.10368	0	1.50868	0	3.95249	15.5778	0	0.228324	0.881427	4.08055	6.59712	0	6.04937	16.91	0	1.61061	0	1.28168	0	0	0	0
BBS10	0.0675581	4.11799	0.0741825	4.65451	5.95848	0.901904	1.25117	0.458767	1.41475	0	2.39568	9.27995	0	0	4.05949	13.0061	5.6081	4.64881	3.38731	1.67003	0	0	0	0	0	0	0	0	0	0	0
BBS12	0.0798415	11.7977	0	4.46427	2.67689	4.17248	0.593669	0.18475	0.267253	0	12.0736	5.64255	4.67951	13.4255	10.9716	14.1589	17.0358	4.27048	1.46167	4.04791	0	8.9089	1.49388	0	17.9092	23.4146	11.5121	0.572553	28.5518	0	14.8102
BBS2	0.360753	13.5957	13.6793	32.8734	41.9709	19.3185	2.69416	7.99474	8.58062	1.60621	28.4136	10.8814	5.24853	0	28.3503	26.7502	14.5975	10.0458	0	5.65088	14.0135	3.26851	0	2.93827	9.41215	5.21706	38.6813	74.3663	76.4279	41.5004	17.7922
BBS4	51.8131	19.2835	40.9391	35.5491	62.1067	70.0978	29.3758	33.7794	25.3783	25.608	18.0078	8.81998	48.4966	16.0349	56.1172	33.0765	21.3982	18.8344	7.59	44.3317	11.7878	73.8629	0	45.0636	37.0141	19.2105	48.5408	0	62.2706	25.1872	67.5881
BBS5	1.8471	0	0.18225	0.662878	0.704907	1.62281	0.210559	2.21394	0	0	0	0.672469	0	0.945166	1.5684	9.36348	9.5833	2.65403	18.265	6.03547	0.778915	0.801368	5.59689	0	5.19763	0	2.03553	6.89044	7.95647	3.01344	0.368975
BBS7	0.420284	16.8216	2.80511	2.30794	9.5786	7.63778	2.64401	4.02234	2.36509	0	19.3761	0	0	2.74373	17.6018	7.25144	16.601	12.0358	1.68233	3.53075	0.745607	0	0	7.45368	3.93076	0	7.79496	4.28986	43.9552	2.74024	12.3758
BBS9	0.101116	1.15381	16.0401	5.29762	2.8223	0.708335	0.993924	4.47526	6.70939	0.341582	1.02928	1.08773	5.84078	0.515732	1.16368	2.63686	1.69807	1.64732	0	7.47713	0	0	2.08886	29.0641	0.308848	0	0.367475	1.79922	0.554842	15.9516	7.5388
BBX	1.20076	28.4118	3.24549	14.4666	16.3833	9.61071	18.3456	16.0118	6.68582	67.2065	51.0206	65.2696	32.0278	51.5434	52.8578	28.7647	24.864	13.8395	13.4181	29.0001	65.306	42.9082	44.9	21.9152	50.5748	21.9713	86.7573	79.9774	42.9721	43.3668	35.6332
BCAM	0	0	0	0	0	0	0	0	0	0	0	0	0	0	0	0	0	0	0	0	0	0	0	0	0	0	0	0	0	0	0
BCAN	0	0	0	0.568852	0	0	0	0.517491	0	0	0	0	0	0	0	0	0	0	0	0	0	0	0	0	0	0	0	0	0	0	0
BCAP29	0.780333	1.77503	4.84639	11.229	8.91178	7.40367	3.91884	4.572	5.77129	7.75948	22.2228	22.1189	11.4573	9.52173	15.1658	13.0574	18.9947	17.3133	9.07793	18.04	7.6043	15.4203	5.6494	7.221	37.9693	14.9453	7.12214	5.99007	27.9313	12.6446	7.3048
BCAP31	22.8806	341.458	1073.85	622.298	592.643	738.595	1117.62	874.786	1397.59	405.714	364.095	324.564	756.182	493.596	475.399	252.9	254.479	342.91	324.058	340.474	515.083	345.782	555.358	370.818	408.177	220.02	573.714	368.462	263.049	448.511	323.777
BCAR1	3.49921	0	0	0	0.317132	0	0	0	0.533844	0	0	0	0	0	0	0	0	0	0	0	0.58689	0	0	0	0	0	0	4.40039	0	0	0
BCAR3	7.20131	5.63845	18.3429	7.59423	3.62165	5.52762	7.97615	4.5726	3.4542	0	7.95529	0	0	0.33437	5.28841	12.3688	7.25936	8.89961	11.1191	3.5325	0	39.9374	0	24.2963	6.72873	2.26958	2.9164	0	0	1.34612	2.31223
BCAR4	0	0	0	0	0	0	0	0	0	0	0	0	0	0	0	0	0	0	0	0.849046	0	0	0	0	0	0	0	0	0	0	0
BCAS1	0	0	0	0	0.326128	0	0	0	0	0	0	0	0	0	0	0	0	0	0.861246	0.361979	0	0	0.634864	0	0	0	0.478302	0	1.39294	0.687393	0
BCAS2	21.975	106.079	125.698	157.597	116.777	180.877	234.839	192.418	236.397	109.431	47.9728	23.34	155.461	70.4077	52.7374	208.75	154.056	234.454	62.7623	114.63	10.9402	157.562	159.324	0	123.689	0	101.153	85.746	58.781	67.535	85.6846
BCAS3	0.166414	0	2.95518	10.8659	11.0774	17.242	3.92492	6.4508	2.53444	0	1.11887	0	0	0	0	4.09357	2.06241	2.75917	5.69754	7.39925	3.05897	0	0	0.828673	0	7.9483	0	0	0	17.8899	0
BCAS4	0	0	0.451452	3.96291	5.07766	2.14878	8.03085	9.25194	14.9953	0	0	0	3.32003	0	0	1.68889	1.90704	0	0	5.33861	0	0	0	9.63235	0	0	0	0	0	10.251	0
BCAT1	4.18486	45.4667	6.41699	20.189	18.73	8.9119	11.1606	10.684	5.04111	5.22007	27.5513	7.15363	16.4091	8.2785	90.4942	14.3851	23.2725	20.6536	8.66059	13.6154	41.8853	14.621	37.5201	35.8428	45.0541	14.3705	3.2437	16.7184	20.4557	54.8882	31.2133
BCAT2	0	3.05349	18.6199	11.2318	15.9402	28.5361	6.23971	10.5311	13.0166	0	0	0	7.9623	0	0	0	0	2.38739	8.91012	3.10059	0	0	0	0	0	13.0627	0	0	0	0	0.636029
BCCIP	269.309	124.265	106.124	86.0237	83.4025	124.843	77.1325	91.6589	95.4175	88.6815	67.3571	60.998	47.8452	9.89022	13.1522	44.2464	86.5853	192.754	76.7811	75.4738	125.528	82.2366	65.2074	52.8955	13.9084	114.378	63.3721	37.0417	155.701	184.992	52.3567
BCDIN3D	0	0	1.38241	0.659456	3.33043	2.93876	5.72098	2.49968	0.847209	9.69762	0	0.415924	0	2.94944	0	0	3.46616	1.30935	4.59372	5.95425	8.58917	0.97418	0	0.810173	0	0	0.833827	0	9.51353	18.1201	10.731
BCHE	0	0	0	0	0	0	0	0	0	0	0	0	0	0	0	0	0	0	0	0	0	0	0	0	0	0	0	0	0	0	0
BCKDHA	0.784604	3.37522	4.54984	3.94543	14.3782	42.1749	6.75795	5.97736	5.17171	0	0	2.18476	0	0	2.29851	0	1.73034	2.39618	3.74755	0.649868	0	0	0	8.09506	14.3239	0	0	0	0	26.4113	20.5077
BCKDHB	0	0	0	1.06435	0.792231	0.389996	1.66215	4.1008	2.72559	15.7591	1.93634	0	0	3.34544	3.71144	2.24827	0	1.20641	0	0.229469	6.75226	0	0	4.28607	0.276719	0	0	0	0	3.81282	1.98896
BCKDK	4.82832	0	16.5872	2.07438	3.91338	18.4195	1.24538	7.22513	5.72242	0	2.57136	0	0	0	0	0	0	1.18462	0	0	0	0	0	2.5568	0	0	0	0	0	0	2.24953
BCL10	1.31017	41.2272	24.1715	32.3121	14.8369	10.0451	28.0787	21.0462	19.9258	56.9036	68.9634	18.12	52.1525	16.625	17.8655	7.15795	5.95288	7.4005	10.012	14.871	12.9381	34.0958	13.0426	25.0222	47.8514	68.0614	35.7287	12.0802	41.7799	9.75452	28.8248
BCL11A	0	5.4443	0.791825	0.414024	0.808081	0.0746472	0.896098	4.1938	0.248491	0	0	0	0	4.0168	0	2.52889	0.576884	2.08457	6.87666	3.47849	1.04198	0	6.43172	7.41866	0	34.1207	0	0.878613	0	0	1.33389
BCL11B	0	0	0	0	0.507182	0	0	0.255217	0	0	0	0	0	0	0	0	0.768764	0	0.924612	1.54469	0	0	0	0	0	0	0.310326	0	0	0	0
BCL2	0	0	0	0	0	0	0	0	0	0	0	0	0	0	0	0	0.591418	0	0	0.280429	0	0	0	0	0	0	0	0	0	0	0
BCL2A1	0	0	10.7275	0.71638	4.07974	21.6092	0	3.11353	0	0	0	0	0	0	0	0	0	0	14.0231	0	0	12.1537	0	0	0	0	0	0	0	0	0
BCL2L1	0	2.35119	2.39037	0.175483	3.05287	4.12848	2.96826	2.77834	3.38671	0	0	2.32693	1.33365	0	16.965	2.00351	0	1.88761	0	0	1.08205	0	0	0	0	12.814	0	0	0	3.04895	0.267078
BCL2L10	0	0	0	0	0	0	0	0	0	0	0	0	0	0	0	0	0	0	0	0	0	0	0	0	0	0	0	0	0	0	0
BCL2L11	0	0	0	0	0.0906508	1.23461	0	0	0	0	0	3.67625	0	4.88452	6.14706	12.4999	3.98591	0.386923	17.4494	0	0.154219	0	21.0496	1.56735	0	0	0	0	11.9304	1.27983	5.47237
BCL2L12	11.7706	1.8336	0	0	0.917319	0	0	0	0	0	0	0	1.16074	0	0	0	0.980181	0.675038	0	0	6.53444	0	0	0	0	4.87028	0	0	0	0.836381	0
BCL2L13	19.4829	26.7331	38.7996	37.7628	39.6247	40.0003	25.7832	13.3371	6.68256	17.9516	9.37216	57.3563	13.2098	23.0834	59.0541	13.5898	18.45	16.8023	5.82373	26.2346	33.7387	73.4442	80.2447	10.1786	35.6121	23.6609	25.9123	1.71712	31.6507	45.1556	16.012
BCL2L14	0	0	0	0	0	0	0	3.03568	0	0	0	0	0	0	0	0	0	0	0	0	0	0	0	0	0	0	0	0	0	0	0
BCL2L15	0	0	0	0	0.0873367	0	0	0	0	0	0	0	0.204176	0.180846	0	0.512616	0	0.0817816	1.12165	0.524338	0	0	1.13603	0.1582	0	0	0	0.868682	0.392884	0	0
BCL2L2	0	0	0.42278	1.52815	1.015	3.77527	1.41648	0.829734	1.256	4.99185	12.311	10.1776	2.17395	0.204718	0.882858	0	0.633203	0.51912	0.629814	1.23381	0	2.47968	0	0.202244	0.243904	0	0	0	0	0.220899	20.2779
BCL2L2-PABPN1	0	16.8264	17.1764	12.7397	9.25083	12.2157	24.5745	18.2187	27.4554	1.81596	4.64984	11.4476	45.6296	29.0198	10.1872	9.65968	9.64386	14.57	50.6748	9.98149	12.3977	33.2796	0	38.158	18.4827	9.95039	12.8559	1.42149	90.5727	15.9802	15.4108
BCL3	1.76042	0	0	0	0.447803	0.484392	0	0	0.587122	1.31482	0	7.06584	0	3.00758	0.821835	1.5953	1.78059	0	2.93218	0	0.619195	3.93462	0	3.18339	0.94794	0	0	0	0	0	0
BCL6	0.790046	1.61678	3.62877	1.60803	3.9608	3.72575	2.69121	1.44929	0.245654	12.8912	5.9476	3.08011	0	7.93598	7.47301	18.8661	10.2282	1.89211	11.0322	7.28265	10.5516	17.3569	31.1323	9.58814	2.98233	0.344802	10.9378	2.7046	17.6544	37.827	13.6363
BCL6B	0	0	0	0	1.67332	0	0	0	0	0	0	0	0	0	0	0	0	0	0	0	0	0	0	0	0	0	0	0	0	0	0
BCL7A	1.49628	0.255774	0	0	0	0	0.169216	0	0.349456	0	0	0	0	0	0	0	0	0	0	0.825917	0	0.61931	0	0	0	0	0	0	0	0	0
BCL7B	78.55	0	16.694	4.1397	9.25986	15.2857	6.65229	10.9136	3.33003	42.0131	0	0	10.2693	7.05688	1.7412	10.5817	0	10.5687	10.5913	2.91206	0	0	16.9227	0	0	0	0	0	0	0	12.0575
BCL7C	8.01784	0	0	2.87766	1.51953	1.53323	0	1.59794	0	0	0	0	0	0	0	19.4801	32.1931	21.9488	0	19.9218	0	0	0	0	0	33.8462	0	0	0	0	1.76305
BCL9	0.583745	0.48106	0.52019	0.118337	0.122065	0.0627896	0.688885	0.383267	0.324461	0	4.05898	0	0.502783	0	0.997814	0.237128	0.132221	0.169771	0	0.149597	1.29004	0	0.239765	4.67688	0.472954	0	0	0	0	0	0
BCL9L	2.67905	0.090469	0.440458	0.938866	0.483577	0.324276	0.308072	0.224104	0.233252	0.230989	0	0.702368	0	0.253845	0	1.11464	1.09737	0.109108	1.98846	0.326105	0	0	0	0.135269	0	0	1.32264	0.306023	0	0.583116	1.24801
BCLAF1	24.893	61.0424	9.25137	19.8844	30.8641	8.97399	17.7639	21.8123	8.48792	88.3497	70.7239	61.6666	34.8857	50.5882	42.9017	53.4896	54.4412	68.1735	20.9032	36.5608	62.9893	96.9454	60.7286	41.3925	40.7093	48.6454	85.0649	63.2523	58.3367	90.7961	42.716
BCMO1	0	0	0	0	0	0	0	0	0	0	0	0	0	0	0	0	0	0.242326	0	0	0	0	0	0	0	0	0	0	0	0	0
BCO2	0	0	0	0	0	0	0.650006	0	0	0	0	0	0	0	0	0.96313	0	0	0	0	6.11045	0	0	0	0.373307	0.371643	0	0	0	0	0
BCOR	0.192812	8.09134	0.0573101	2.92123	1.15375	0.35642	0.481568	0.141441	1.14421	8.76178	36.674	0.201168	0.184812	0.292729	0	1.24496	1.40286	1.13763	0.396947	2.09358	3.2655	10.2686	10.4645	0	0.350459	0	0	0	0	1.20281	0
BCORL1	0.158788	0.415423	0.130665	0.761728	0.06906	1.36775	0.0774791	0.0771648	0.158669	0.477472	0	0	0	0	1.88973	0.284506	1.74938	0	0.479236	0.701404	0.592882	0.249169	1.5615	0.43778	0.709133	0.988786	0	0	0	1.40323	0
BCORP1	0	0	0	0	0	0	0	0	0	0	0	0	0	0	0	0	0.447142	0.130955	0	0	0	0	0	0	0	0	0	0	0.533942	0	0
BCR	1.00565	0.12745	0.564179	2.76307	0.841464	2.80271	0.873923	3.29958	1.89697	0	0	3.02644	0	0	0	0	1.38518	0.262403	0.592891	0	0	0	0	1.09375	0.220956	10.0122	0	0.438199	0	0	0
BCRP2	0	0	0	0	0	0	0	0.240135	0	0	0	0	0	0	0	0	0	0	2.78446	0	0	0	0	0	0	0	0	0	0	0	0
BCRP3	0	0	0	0	0	0	0	0	0	0	0	0	0	0	0	1.74214	0	0	0	0	0	0	0	0	0	0	0	0	0	0	0
BCS1L	0.764832	81.4053	101.161	53.0834	62.164	104.132	113.285	96.0657	116.521	0	0	68.9891	131.214	69.9574	14.0016	32.7214	29.2388	47.0905	61.4447	44.975	60.695	8.08007	78.6614	26.1772	13.944	48.2085	38.4131	0	15.0112	19.5016	26.1293
BCYRN1	4037.67	1569.39	24726.1	5413.31	1950.88	7264.28	4317.57	2911.81	9283.76	1825.42	2389.48	567.707	2832.16	2313.83	426.313	458.587	132.227	1165.18	1609.03	456.704	477.554	325.874	1398.65	2804.77	250.05	817.382	3063.39	1380.34	705.068	686.533	1614.06
BDAG1	0.0001318	0	0.00475114	0	1.22334	1.14576	3.40506e-06	0.460294	0	0	0	0.235533	0	0	0	0.893429	1.33068	1.72774e-05	0	0.375159	0	0	0	0	0.00380059	0	0	0	0	0	1.04927
BDH1	0.258048	0	0	0	0	0	0	0	0.130408	0.364913	0	0	0	0	0	0	0	0	0.764274	0.572718	0	5.37405	0	0	0	0.299063	0	0	0	0	0
BDH2	0.307706	15.9008	22.804	12.5985	20.3447	34.8608	29.2184	37.6789	35.5481	20.0426	34.7797	33.833	19.5857	9.69012	12.6383	26.5416	18.9084	5.86548	20.6332	33.0267	18.7195	21.2163	17.7986	24.2755	13.8926	0	24.8148	22.8457	29.1559	34.2353	25.7648
BDKRB1	5.85199	40.1347	154.112	33.8728	60.2028	32.3188	10.7777	23.0306	21.4803	0	0	71.1418	0	2.95653	31.8465	95.8143	29.8975	62.5267	0	54.5285	17.3496	30.8904	0	0	0	0	32.6588	34.0884	45.7397	27.1538	0
BDKRB2	0	0	1.00693	5.77918	28.7208	18.0403	0.361004	0.277773	0.743825	10.726	7.86577	74.8549	1.15025	9.20343	0	17.2214	12.802	1.72016	15.6146	10.5744	0.440508	47.0466	56.4609	18.9335	20.598	1.62321	20.0096	62.8913	87.0321	3.69172	0
BDNF	33.7313	23.3616	9.89408	1.9427	4.74613	1.95982	8.41449	7.05224	8.64647	10.1484	14.02	1.31614	0	0.244883	3.90173	4.12518	1.92937	28.7646	5.7596	3.91272	2.14058	3.54106	2.8731	9.01173	0.566141	0.274131	13.1443	51.1721	16.0749	9.74624	2.66146
BDNF-AS1	6.2297	2.15307	0.890192	6.47717	0.4642	0	1.16076	2.49275	0	0	3.91452	0	0	0	3.28511	0	0.459026	1.41483	3.24583	0	6.13858	0	0	0	6.06319	0	3.06645	0	12.748	3.4115	0
BDP1	5.58938	4.93484	0.154343	1.05704	1.45712	1.88474	1.10077	0.684998	0.904783	0	5.45691	4.32318	1.25552	0.0920797	3.5148	6.87392	4.52149	4.19861	13.6424	5.31046	9.61562	3.86517	4.41008	3.38141	0.643869	0.20236	0.511633	5.02963	3.58105	10.5254	0.741063
BEAN1	0	0	0	0	0	0	0	0	0	0	0	0	0	0	0	0	1.10489	0	0	0	0	0	0	0	0	0	0	0	0	0	0
BECN1	68.0152	35.8928	74.5005	56.9172	84.9978	55.0735	45.9393	48.3623	22.8741	50.7514	97.3149	133.58	106.601	7.6886	18.3506	89.3251	58.8671	70.8566	23.2783	60.1444	31.8291	26.2717	0.93069	102.459	61.0321	147.586	83.5566	33.589	114.242	47.0728	70.4046
BEGAIN	0	0	0	0	0	0	0	0	0	0	0	0	0	0	0	0	0	0	0	0	0	0	0	0	0	0	0	0	0	0	0
BEND2	0	0.320727	0	0	0	0	0	0	0	0	0	0	0	0	0	0	0.3906	0	0.43948	0	0	0	0	0.410823	0	0	0	0	0.921501	0	0
BEND3	0.314623	1.60779	0	2.20569	0.630542	2.57159	1.29864	0	0.0714749	16.055	0	0	0	0	2.38555	2.83293	0.431091	0.360994	0	0.664583	5.05337	2.74864	0	0	0	0	0	0	0.308147	0.15266	0
BEND4	0	0	0	0	0	0.0465796	0	0	0	0	0	0	0	0	0	0	0.255558	0	0.660859	0.305117	0	0.334086	0	0	0	0	1.17752	0	0	0	0
BEND5	0	0	0	0	0	0	0	1.27914	1.35158	0	0	0	0	0	0	0	0	0	0	0	0	0	0	0	0	0	0	0	0	0	0
BEND6	0.114895	0	0.245547	0.178566	2.11186	0	0.724796	0.478804	0.295134	0	0	0	0.95418	0	0	1.16216	14.3645	0	2.38021	9.4875	2.48065	0	0	0	0	28.3458	11.8378	0	0	13.2913	6.15042
BEND7	1.30327	0	0	1.70028	0	0	0.477544	0.252134	0.249759	0	0	0	0	0	0	0	2.31558	0.277059	0	0	0	0	0	0	0.616772	0	0	0	0	0	0
BEST1	0	0	0	0.255835	0.393027	0	0	0.640135	0	0	0.354733	0	0	0	0	0	0	0	0	0	0	0	0	0	0	0	0	0	0	0	4.23411
BEST2	0	0	0	0	0	0	0	0	0	0	0	0	0	0	0	0	0	0	0	0	0	0	0	0	0	0	0	0	0	0	0
BEST3	0	0	0.12232	0	0	0	0.143671	0.609135	0.594911	0	0	0	0	0	0	0	0	0	1.68176	0	0	0	0.654061	0	0	0	0	0	0	0	0
BEST4	0	0	0	0	0	0	0	0	0.780709	0	0	0	0	0	0.670877	0	0	0	0	0	0	0	0	0	0.756343	0	0	0	0	0	0
BET1	0.541842	19.8116	19.5856	32.9345	24.7131	33.85	25.7626	14.1369	16.3924	62.5361	54.0051	66.9579	37.0686	40.0027	32.2365	34.9831	28.7108	28.3759	20.0384	47.6473	30.4105	54.2315	104.97	8.03462	28.7041	22.8704	22.7508	33.0001	48.1738	54.9596	49.4871
BET1L	8.12091	0.409423	33.5651	6.37044	12.2668	18.1731	11.398	10.4612	25.5935	0	15.2397	11.3337	22.4082	5.41706	17.3909	2.82762	9.12626	7.84809	28.5609	6.37026	27.0793	10.4093	38.9808	49.6129	16.0225	26.0506	20.4339	0	10.0632	26.4459	37.397
BET3L	0	0	0	0	0	0	0	6.02527	0	0	0	0	0	1.3366	0	0	0	0	5.3408	0	0	0	0	0	0	0	0	0	0	0	0
BEX1	0	0	0	0	3.54743	3.54907	40.5914	5.71515	9.66711	0	4.4266	0	4.0925	0	0	0	1.46263	0	0	22.0299	77.5547	0	0	0	5.98998	0	0	0	0	0	0
BEX2	0	0	0	0	0	0	26.7999	32.8617	0	0	0	0	0	0	0	0	0	0	0	0	0	0	0	0	0	0	0	0	0	0	0
BEX4	0	28.2586	12.1241	12.6555	46.409	71.3315	265.918	245.597	187.444	0	0	0	9.65354	15.5906	115.002	37.3796	38.5527	9.84157	23.2006	28.7571	52.1611	22.1895	48.8995	8.91882	64.9029	254.67	28.7347	0	0	5.22325	7.2633
BEX5	0	0	0	0	3.02744	0	0	1.3997	0	0	0	0	0	0	0	0	1.66041	3.17963	4.92276	0	0	0	0	0	0	0	0	0	0	2.0789	0
BFAR	98.7726	18.7643	19.8913	34.3933	55.7412	44.1293	29.8151	21.8368	25.217	14.1798	6.78693	25.0055	19.2535	38.1613	31.601	26.7167	14.0824	30.9557	12.8869	30.9031	54.5445	3.75361	3.78205	2.99544	47.6614	0	61.5208	3.88209	23.4012	62.2025	6.28639
BFSP1	0	5.27489	0	0	0.523886	0.281944	0.276369	1.98635	2.83232	0	0	13.7481	0	0	0	3.77713	0.523649	1.66599	0	0	0.442427	0	3.07831	0	0	0	0.698093	0	0	0	0
BFSP2	0	0	0	0	0	0	0	0	0	0	0	0	0	0	0	0	0	0	0	0	0	0	0	0	0	0	0	0	0	0	0
BGLAP	0	0	9.13107	0	3.45365	10.9092	6.26074	0	0	0	0	0	0	0	0	0.000415828	0	0	70.3755	12.6008	0	0	48.3387	0	0	0	0	0	0	0	0
BGN	83.7702	21.8035	181.525	148.542	224.195	239.624	210.098	202.06	365.16	45.6451	27.2459	45.4316	59.7186	73.6674	68.9496	122.961	90.1335	35.4602	103.979	136.266	88.1795	28.5024	53.3315	217.415	41.1436	56.8112	30.0691	109.968	36.0189	172.512	185.408
BHLHA15	0	0	0	0	0	0	0	0	0	0	0	0	0	0	0	0	0	0	0	0	0	0	0	0	0	0	0	0	0	0	0
BHLHA9	0	0	0	0	0	0	0	0	0	0	0	0	0	0	0	0	0	0	0	0	0	0	0	0	0	0	0	0	0	0	0
BHLHB9	0.166278	0	0	0	2.60617	0	0	0	0	0	4.59782	0	0	3.94252	7.02546	0.296847	4.95602	0.293872	0.909001	1.65832	6.54427	23.5815	17.5959	0	0	0.946746	0.291714	0	5.77785	0	5.12195
BHLHE22	0	0	0	0	0	0	0	0	0	0	0	0	0	0	0	0	0	0	0	0	0	0	0	0	0	0	0	0	0	0	0
BHLHE23	0	0	0	0	0	0	0	0	0	0	0	0	0	0	0	0	0	0	0	0	0	0	0	0	0	0	0	0	0	0	0
BHLHE40	10.5687	5.19482	32.1767	24.8267	41.5889	53.6771	12.3147	9.72716	4.9199	45.9958	52.8868	55.7322	13.8098	28.4043	3.70331	20.7235	12.5939	10.7927	14.1535	14.1301	41.4461	63.1806	0	52.0754	0.407846	0	3.99603	23.2953	6.37559	12.0875	13.8117
BHLHE41	0	0	7.93181	2.56578	1.17855	0.63977	0.883187	0.137738	4.99377	4.15175	0.90269	1.42783	7.61128	8.4241	0	13.3403	6.12009	1.65704	48.2179	13.1708	2.79969	0	8.43732	5.9739	12.139	0	3.30361	0	0	11.2407	11.1709
BHMT	0	0	0	0	0	0	0	0	0	0	0	0	0	0	0	0	0	0	0	0	0	0	0	0	0	0	0	0	0	0	0
BHMT2	0	0	0.151665	1.75363	1.44584	2.87299	0	0	0	1.15277	7.30989	0	0	19.6297	0	8.38323	3.37937	4.24857	2.959	18.4595	0	0.708876	17.5937	0.399226	0	0.500179	3.61479	0	0.896937	7.46446	10.2929
BICC1	0.800226	0	0.307512	4.04103	6.75387	5.47675	6.73678	3.54002	0.646224	32.2758	0	3.67282	1.83611	7.81566	0.329103	7.04198	6.06828	3.61047	21.0273	11.846	0.744444	33.4541	2.90349	0.277607	3.16166	0	1.70082	0	0.626275	4.93831	1.18216
BICD1	0.829436	0	2.49834	1.75368	1.46097	1.57418	0.405155	0.704964	0.561063	0	0	1.5126	0	0.277335	0	0.985941	1.25373	2.07422	0.769131	4.40476	2.81687	2.59887	0	0.794211	0	8.40463	10.2368	0	0	2.25929	0
BICD2	23.2912	19.7046	6.36111	11.0031	6.40875	7.11341	12.3604	8.85164	9.45937	156.638	28.6632	9.45724	15.9279	29.1509	5.11432	9.44068	6.05962	7.10519	17.1673	7.73996	8.54279	18.2577	10.8521	32.6271	31.4385	41.2282	33.8432	9.33829	8.61568	8.64715	20.0567
BID	9.35356	12.0671	1.46849	1.5108	9.24659	4.01232	8.19912	4.35297	2.53001	3.31347	18.8376	0	0	21.3052	14.4972	1.53335	4.38167	2.03927	0	5.1156	53.2539	17.8665	69.3118	0	16.6825	0.581174	16.5949	0	24.7972	0.541519	30.2606
BIK	0	0	0	0	0	0	0	0	0	0	0	0	0	0	0	0	0	0	0	0	0	0	0	0	0	0	0	0	0	0	0
BIN1	4.29207	0	0	0.383843	0	0	0	0	0	0	0	0	0	0	0	1.69683	0	0	0	0	0	0	0	0	0	0	0	0	0	0	0
BIN2	0	0	0	0	0	0	0	0	0	0	0	0	0	0	0	0	0	0	0	0	0	0	0	0	0	0	0	0	0	0	0
BIN3	0.669637	15.2092	21.2259	33.1583	32.1278	105.131	41.499	47.6993	41.3355	2.03487	9.74142	3.67637	2.45512	16.8646	12.3563	27.6857	29.3963	11.2631	25.7512	28.4359	41.2918	1.17409	25.1973	0	48.0283	0	13.1069	30.7998	0	6.70057	0
BIRC2	1.58596	64.4054	0.294541	6.69223	18.0354	5.43726	3.9373	3.9767	3.44761	3.2427	16.6821	17.6602	0.846901	21.0795	47.6623	9.1467	20.0267	34.8519	0.44889	14.7986	20.4257	16.9386	45.1888	6.22403	10.8378	29.7511	3.14774	2.47515	29.2288	15.3191	27.936
BIRC3	0.0350197	0	0	0.571353	0.374113	0.230089	0.127961	0.282453	0	0	2.53172	1.36634	1.35333	0	1.06031	0.273281	0.704712	0.111772	1.24201	2.11438	2.02885	0	0	0	0	0.213837	0	0	0	0	0.891524
BIRC5	215.276	210.362	7.48886	29.8152	49.8269	80.0975	3.36151	3.09793	0.920929	4.34636	26.0293	7.60872	9.16501	0	8.07406	5.12247	5.34581	70.0842	0	7.11102	98.1533	11.6582	9.37743	0	13.1826	0.61799	9.97407	0	3.05138	1.05167	8.5616
BIRC6	0.354033	1.09578	1.12062	1.73071	2.66269	1.32121	1.19479	1.3869	1.53008	10.5997	8.58364	5.21482	2.3154	7.00387	13.0894	8.77187	4.6789	3.25334	2.51636	6.28683	8.4072	0.230445	6.52248	0.896898	5.54411	2.99082	0.810164	4.05343	11.5097	18.2996	3.00659
BIRC7	0	0	0	0	0	0	0	0	0	0	0	0	0	0	0	0	0	0	0	0	0	0	0	0	0	0	0	0	0	0	0
BIRC8	0	0	0	0	0	0	0	0	0	0	0	0	0	0	0	0	3.65902	0	0	1.06839	0	0	0	0	0	0	0	0	0	0	0
BIVM	0.206225	1.72411	1.42978	2.2242	2.52229	1.83912	4.28279	1.89262	1.50658	0.741933	2.83286	0	5.03365	8.28462	1.64815	5.17615	1.60852	2.00865	1.46291	6.20141	10.3009	5.41116	0	5.56655	1.75719	3.51374	0.841252	0	0.655218	0.370922	0.983716
BIVM-ERCC5	0.0833364	0	0	0	0	0	0	6.39976e-05	0	0	0	0	5.04512	12.4887	0	3.54427	0	0.00157071	3.20977	0.000195002	0	0	0	11.922	0	0	0	1.65569e-05	0	0	0
BK250D10.8	0	0	0	0	0	0	0	0	0	0	0	0	0	0	0	0	0	0	0	0	0	0	0	0	0	0	0	0	0	0	0
BLCAP	130.676	33.8127	11.3478	49.6677	46.8678	32.3824	42.0201	64.7325	69.1431	17.1423	81.6685	52.0584	7.16623	71.9773	29.8053	25.3809	16.1926	24.3058	33.7708	47.5307	30.4479	26.3643	20.2763	58.3089	4.74462	32.3836	25.1282	54.7743	1.87655	24.7416	109.964
BLID	0	0	0	0	0	0	0	0	0	0	8.11788	0	0	0	1.69475	0	0	3.67096	0	3.31232	29.2708	0	0	0	30.2138	0	0	0	0	0	0
BLK	0	0	0	0	0	0	0	0	0	0	0	0	0	0	0	0	0	0	0	0	0	0	0	0	0	0	0	0	0	0	0
BLM	0.070855	5.01573	0	0	2.46476	0.201104	0	0	0	0	0	0	0	0	0	0	0.180121	7.35416	0	0	0	0	0	0	8.83468	26.9986	0	0	0	0	0
BLMH	16.6272	7.18545	3.76746	16.4464	11.5928	8.16199	13.6548	8.5404	5.30514	44.2609	2.76655	3.39663	3.48313	21.753	0	2.77527	4.11823	12.0544	1.69396	14.4299	1.45711	0	0	4.95577	3.7999	3.85047	0	0	0	0	0
BLNK	0	0	0	0	0	0	0	0	0	0	0	0	0	0	0	0	0	0	0	0	0	0	0	0	0	0	0	0	0	0	0
BLOC1S1	126.932	65.9458	501.477	182.578	169.55	250.096	324.253	309.011	489.549	4.80041	55.0386	43.7213	28.6907	52.2469	88.6242	75.3738	61.6091	84.6994	293.842	100.6	21.2602	87.5157	95.8467	164.117	81.3156	74.6958	69.1414	102.384	82.7641	17.6923	48.0651
BLOC1S1-RDH5	0	0	1.44839	0	4.13802	15.7105	7.2494	1.06769	11.8444	8.76233	32.6795	0	2.98622	0	0	2.44202	1.35361	0	0	1.95171	0	0	0	0	0	0	0	0	0	1.0433	6.36039
BLOC1S2	8.40024	18.6768	57.1493	47.3299	44.9737	61.8549	69.5538	55.0933	55.8381	18.4227	24.4537	23.7103	22.3897	30.8952	18.3831	57.2332	64.724	41.4278	63.3801	53.6031	20.2881	46.5854	29.2068	9.83184	27.7135	20.8479	34.8993	46.6137	38.8368	33.9011	26.0937
BLOC1S3	0.588214	41.8389	56.9852	57.8873	46.8273	48.899	41.2489	57.3452	23.2276	63.284	62.6744	60.5523	62.9323	31.3417	81.9619	27.7057	3.92275	7.49911	11.7263	6.51813	59.7067	33.9541	46.7894	47.2687	70.7958	34.6445	49.0111	6.37464	29.7182	19.1889	35.3732
BLVRA	39.7415	145.561	120.615	170.625	202.073	248.059	211.713	234.382	273.226	90.9484	55.9084	179.595	113.213	127.24	22.2582	56.7198	79.1748	77.3272	89.9868	141.175	23.5181	74.2923	100.189	106.948	0	3.12798	278.813	55.7415	173.933	218.903	119.596
BLVRB	2.37618	0	214.723	106.632	79.1063	136.086	77.3712	115.103	177.505	0	0	3.80787	45.0637	8.18627	65.6824	51.961	46.48	49.0922	4.93147	95.0307	4.62247	0	38.2827	91.4649	17.435	0	0	0	0	60.4819	32.0844
BLZF1	0.449673	13.0054	12.827	15.953	17.6478	21.456	8.71269	9.27685	0	1.70732	29.5699	13.5907	35.094	22.0481	11.5807	37.8419	17.0525	40.8894	3.65527	16.4548	13.9191	18.8121	1.81605	0.803613	5.27152	39.3003	11.8638	2.12145	20.9752	9.35654	7.55715
BMF	0	0	0	0	0	0.196011	0	0.600067	0	0	0	0	0	0	0	0	0.202623	0	2.45007	0.461109	0	0	0	0.389895	0	0	0	0	0	0.819354	0
BMI1	1.42001	1.62369	0.0822548	3.73499	4.69697	0	3.29402	3.75175	0.389373	1.45811	10.3296	0.000409376	2.70084	1.88313	10.4158	13.0823	23.6206	8.87538	0.28741	0.00304156	3.09699	4.39858	18.0619	4.22816	0	0	0.848741	0	0	0.381426	4.83124
BMP1	0.846081	3.75482	3.28986	14.4636	16.1684	22.3367	10.952	30.6309	19.0806	0	0	3.47109	6.84595	0	10.7722	1.64303	1.88387	1.79467	8.77372	2.35464	3.43001	12.426	0.738903	1.08969	1.57274	7.81287	0	0	0	14.7505	5.19091
BMP10	0	0	0	0	0	0	0	0	0	0	0	0	0	0	0	0	0	0	0	0	0	0	0	0	0	0	0	0	0	0	0
BMP15	0	0	0	0	0	0	0	0	0	0	0	0	0	0	0	0	0	0	0	0	0	0	0	0	0	0	0	0	0	0	0
BMP2	0	0	0	0	3.55638	1.05161	0.132925	0	0	0	0	16.6087	0	0	0	12.0608	5.89879	0.973469	3.18312	5.08932	0	8.17498	6.85765	0	5.43837	4.74096	0	23.0835	17.0447	3.82853	0
BMP2K	0.394639	0	0	0	2.10797	1.60338	0.523447	0.836623	0.452925	0	0	0.47925	0	0.350512	0	0	2.01564	1.41463	1.68986	1.20957	0.197076	1.70152	0	0	1.38952	0	0	0.837946	7.48303	0.780036	2.22442
BMP3	0.0471243	0.264174	0	0.356922	0.326408	0.0752772	0	0	0	0	0	0	0	0	0	0.951294	0	0.363742	0	0.32344	0	0	0.772731	0	0	0	0.250769	0	0	0	0
BMP4	0.463818	0	2.84432	31.8344	79.156	13.9276	19.7866	23.697	15.5862	0	32.7152	4.97679	45.1228	1.0487	25.0228	13.1447	13.1967	6.47125	3.17636	11.242	0	0.95814	0	8.76669	11.454	0	0	0	0	40.4915	42.9517
BMP5	0	0	0	0	0	0	0	0	0	0	0	0	0	0	0	0	0	0	0	0	0	0	0	0	0	0	0	1.22253	0	0	0
BMP6	0.182794	0	0	0	0	0	2.65818	1.37344	0.780564	0	0	0	0	0	0	0	0.903547	0.364282	0	0	0	1.09172	0	0	0	0	0	0	0.682812	2.083	0
BMP7	0	0.248968	0	0	0	0	0	0	0	1.08435	0	0	0	0	1.53749	0.648013	0	0	5.04454	0.403306	0.288623	0	0	0	0	0	0.507243	0	0	0.698024	0.26929
BMP8A	0	0	0.0634834	0	0.281805	0	0.0770828	0	0.0789618	0	0	0.209148	0	0	0.804797	0.294984	0.495611	0	1.50856	0	0	0.256604	0.545241	0	0	0.200025	6.02477	0.36354	0.303346	0	0.234345
BMP8B	0	0	0	0	0.127863	0	0	0	0	0	0	0	0.344698	0	0	0	0	0	0	0	0	0	0	0	0	0	0	0	0	0	0
BMPER	0	0	0.333053	0	0.905773	0.0658261	0.263889	0.226908	0	0	11.4317	9.21992	0	2.1891	0	8.29548	6.13596	0.584431	1.01373	1.37525	0	6.4127	0.32248	0	0	0	0	0	0	0.363458	0
BMPR1A	0.711209	0.791679	2.32224	5.0679	0.678125	1.28436	2.6369	1.01573	2.41264	0.340905	8.16858	0	2.79922	1.35624	2.39902	3.43334	2.33789	1.36921	2.1972	3.37902	21.2289	0	0	1.44729	3.7737	0.301329	0	3.22844	0	0	0
BMPR1B	0	4.80863	1.22965	0.852549	1.88942	0.208326	0	0.0564597	0	0.595258	12.5627	11.3775	4.2294	5.25936	15.0119	3.31333	2.61743	0.685841	2.44549	1.36062	5.03778	13.7601	2.73861	5.27266	13.5775	49.0285	24.6175	55.4823	20.8071	0	10.3249
BMPR2	0.789844	13.8465	1.34424	1.32592	3.49636	0.749894	1.47322	2.20638	1.56888	8.10292	13.1757	11.4339	3.86596	9.36384	31.9322	8.75538	7.76234	5.55598	2.4414	5.013	32.0863	8.60064	12.4155	12.6131	24.9834	39.6918	5.31932	43.3385	11.481	8.95614	12.3275
BMS1	0.192558	15.242	5.96987	9.28112	13.5179	9.29224	5.20694	5.35607	3.68466	20.2287	17.3416	19.2252	7.2451	17.1331	8.18667	12.3871	11.0792	10.7123	1.9356	8.32608	10.4983	8.69632	4.07843	15.5277	22.7331	17.5303	8.705	6.46436	4.43863	17.7762	10.9476
BMS1P4	0	0	0.727955	0.223989	0.97088	4.63302	0.445619	0.701369	0.465617	0	1.19569	0.624331	0	0.92783	1.02284	0	0.411478	0.771276	9.62517	3.49719	0.764723	0.766901	0	0	0	0.562066	0	1.09195	0.953715	0	9.14389
BMS1P5	0	1.10033	0.263914	0.26551	0	0.184478	0.0752433	0	0.24282	0	0	1.18845	0	0.435899	0.234547	0.622134	0	0.303328	2.7621	0.42147	0.174719	0	0	0.575503	1.26125	0.723163	1.82602	1.01931	3.20482	1.76008	1.92186
BMX	0	0	0	0	0	0	0	0	0	0	0	0	0	0	0	0	0	0	0	0	0	0	0	0	0	0	0	0	0	0	0
BNC1	1.46475	0.240389	0	0.220222	0.794303	0.158959	0	0	0	0	0	0	0	0	0	2.07891	1.44972	1.08267	0.835125	1.90007	0	0	0	0.15041	0	0	0	0	0	0	0
BNC2	0.296357	0.436337	0.580164	2.59243	5.26541	1.56061	1.62502	1.34447	0.902696	6.71455	19.1026	27.2281	17.0104	10.286	8.91666	6.07408	10.8159	4.01252	6.13356	10.8557	16.9258	12.0983	14.9363	2.73146	2.69888	25.2209	1.76975	6.03895	11.2205	17.5794	8.31511
BNIP1	0.864999	17.856	160.292	90.8967	63.7217	140.087	55.1401	68.664	82.6858	0	0	68.1434	0	119.161	39.1956	29.0049	13.2861	54.8486	31.9128	39.169	0	7.62072	20.5818	45.296	0	0	0	0	0	60.27	52.7198
BNIP2	30.8393	0.810213	2.89199	1.1859	5.49271	7.18761	3.60498	5.99099	5.3596	4.47358	1.51217	23.3283	0	6.43144	25.7833	21.1357	16.8713	14.7742	5.98138	6.96997	9.22532	0	24.3926	10.5187	4.65619	0	11.5762	0	0	0	3.10681
BNIP3	56.8354	4.10722	79.4978	39.695	16.3674	17.9104	24.5874	17.4079	47.9277	0	5.15971	16.107	23.4288	1.46245	0	9.87842	14.0625	13.3607	2.59388	14.6679	24.3182	13.6888	16.4518	2.68244	1.7384	7.24732	0	0	0	10.3808	8.61715
BNIP3L	3.40273	74.8431	60.8787	147.587	132.72	87.0531	52.3098	57.7897	45.6019	198.535	160.163	158.768	57.5039	143.223	91.7733	163.372	107.541	69.41	73.5608	108.942	116.146	255.278	255.984	135.589	123.012	177.418	153.243	121.187	336.681	174.945	193.356
BNIPL	0	0.295103	0	0	0	0	0	0	0	0	0	0.566753	0.511241	0	0	0	0	1.51366	3.61656	0.461172	0	0	0	0	0	0	2.92737	0.976753	0.835464	0	0.953535
BOC	0	0	0	0.0898994	0	0.19522	0	0	0	0	0	0	0	0	0	0	0	0	0	0	4.02839	0	0	0	0	0	0	0	0	0	0
BOD1	4.40151	0	6.25492	6.90958	7.85615	14.8609	12.8756	14.7364	15.7075	11.8705	13.3174	6.56266	0	9.70269	0	8.55206	27.9685	6.28145	9.33991	12.5437	0	12.3077	0	3.44799	7.74577	7.48126	0	0	0	1.28872	6.5544
BOD1L	2.07264	10.4035	2.42138	2.74882	3.67829	2.31037	4.39889	1.84681	1.82092	13.6294	6.4481	2.86769	9.46477	3.92168	6.53807	7.50756	13.926	11.036	11.535	4.87004	3.32494	6.01919	2.76548	4.04018	19.4089	14.4939	4.60525	9.8947	17.1513	5.33108	1.32241
BOD1P	0	0	0	0	0	0	0	0	0	0	0	0	0	0	0	0	0	0	0	0	0	0	0	0	0	0	0	0	0	0	0
BOK	12.7553	0	0	0	0	0.684139	0.260593	0	3.18416	0	0	0	0	0	0	0	0.497457	0	0	0	0	0	0	0	0	0	0	0	0	0	0
BOK-AS1	0	0	0	0	0	0	0	0	0	0	0	0	0	0	0	0	0	0	5.46402	2.34721	0	0	0	0	0	0	0	0	0	0	0
BOLA1	94.056	0	0	0	0	1.37966	0	0	7.65701	31.1193	2.68319	0	13.6276	0	0	0	0	0	0	0	0	0	0	0	0	31.3022	0	0	0	0	7.72055
BOLA2	0	0	0	0	0	0	0	0	0	0	0	0	0	0	0	0	0	0	0	0	0	0	0	0	0	0	0	0	0	0	0
BOLA3	15.4965	140.099	231.343	104.577	59.5079	71.9777	62.823	55.3821	173.163	0	80.206	52.685	145.954	71.8697	43.2813	19.9676	15.6046	64.8629	32.7501	42.7371	74.269	29.6683	42.4624	91.5875	38.2124	69.6838	55.5646	41.4795	0	114.375	63.4087
BOLA3-AS1	0	1.95468	3.17092	3.90859	3.61547	12.4602	5.51408	18.6832	11.8031	0	0	0.874541	0.993901	5.14158	0	1.6255	2.95135	3.22078	0.473913	0.42783	0	0.347806	0	6.3092	0	0	0	0	0	0	0
BOLL	0	0	0	0	0	0	0	0	0	0	0	0	0	0	0	0	0	0	0	0	0	0	0	0	0	0	0	0	0	0	0
BOP1	3.26465	4.02948	3.54143	0	0	1.92871	1.95455	1.88048	1.20338	0	0	0	0	0	0	2.47172	0	0.978994	4.49497	0	0	0	0	0	0	0	0	0	0	0	0
BORA	0.103642	8.77818	0.0986448	2.23641	1.73769	0.15128	0	0	0	21.899	0	0	2.79847	1.82326	1.01631	0.421064	5.17181	8.68561	4.36254	0.293623	0	1.97206	0.631443	0	0.351859	0	2.5418	0.724977	0	12.8573	0
BPESC1	0	0	0	0	0	0	0	0	0	0	0	0	0	0	0	0	0	0	4.03915	0.722214	0	0	0	0	0	0	0	0	1.42287	0	0
BPGM	1.67215	53.7022	72.553	110.086	95.0965	80.0273	77.8621	97.7932	62.3681	116.688	69.6576	133.549	76.0257	42.6998	118.363	92.8178	55.6571	67.4765	25.908	95.5692	75.5906	36.1537	11.24	71.9088	50.2078	44.0825	165.227	1.3273	0	40.8203	53.0769
BPHL	33.0578	3.40339	12.7836	2.07919	14.1441	1.76516	4.0584	4.6571	2.06716	0	21.9995	40.7532	7.91645	14.3757	0.83239	12.0525	2.24831	0.926698	0	12.9881	17.328	1.29361	85.2642	3.94492	0	0	0	0	0	44.9632	10.8804
BPI	0	0	0	6.36051	0.590659	0	3.42509	8.18814	1.17195	0	0	0	0	0	0	0.92926	0	0	0	0	0	20.4109	0	0	0	0	0	0	0	0	0
BPIFA1	0	0	0	0	0	0	0	0	0	0	0	0	0	0	0	0	0	0	0	0	0	0	0	0	0	0	0	0	0	0	0
BPIFA2	0	0	0	0	0	0	0	0	0	0	0	0	0	0	0	0	0	0	0	0	0	0	0	0	0	0	0	0	0	0	0
BPIFA3	0	0	0	0	0	0	0	0	0	0	0	0	0	0	0	0	0	0	0	0	0	0	0	0	0	0	0	0	0	0	0
BPIFA4P	0	0	0	0	0	0	0	0	0	0	0	0	0	0	0	0	0	0	0	0	0	0	0	0	0	0	0	0	0	0	0
BPIFB1	0	0	0	0	0	0	0	0	0	0	0	0	0	0	0	0	0	0	0	0	0	0	0	0	0	0	0	0	0	0	0
BPIFB2	0	0	0	0	0	0	0	0	0	0	0	0	0	0	0	0	0	0	0	0	0	0	0	0	0	0	0	0	0	0	0
BPIFB3	0	0	0	0	0	0	0	0	0	0	0	0	0	0	0	0	0	0	0	0	0	0	0	0	0	0	0	0	0	0	0
BPIFB4	0	0	0	0	0	0.212352	0	0	0	0	0	0	0	0	0	0	0	0	0	0	0	0	0	0	0	0	0	0	0	0	0
BPIFB6	0	0	0	0	0	0	0	0	0	0	0	0	0	0	0	0	0	0	0	0	0	0	0	0	0	0	0	0	0	0	0
BPIFC	0	0	0	0	0	0	0	0	0	0	0	0	0	0	0	0	0.401537	0	0	0.50505	0	0	0	0	0	0	1.29166	0	0	0	0
BPNT1	2.12835	17.8048	11.6548	7.6019	7.61353	13.6956	5.71924	9.50418	7.1494	3.62933	3.07606	11.4362	8.79761	14.3816	16.2598	5.93528	4.6791	8.89797	15.4598	14.8885	6.76836	10.2583	6.25145	40.557	13.7306	30.3393	34.1549	0	13.2401	19.8143	6.52932
BPTF	6.5414	2.52237	2.31009	2.1489	5.68602	2.60996	9.39292	7.73635	2.67251	22.4992	27.0068	16.8344	7.2773	9.43051	15.2258	21.3911	24.301	15.0376	11.2926	17.1734	36.1852	3.75615	19.9603	7.33533	26.0635	46.2152	17.7749	4.61915	41.687	8.8639	14.1735
BPY2	0	0	0	0	0	0	0	0	0	0	0	0	0	0	0	0	0	0	0	0	0	0	0	0	0	0	0	0	0	0	0
BPY2B	0	0	0	0	0	0	0	0	0	0	0	0	0	0	0	0	0	0	0	0	0	0	0	0	0	0	0	0	0	0	0
BRAF	0	1.65251	8.22827	0	1.82721	1.05346	0	0.272665	0	0	0	0	1.52636	0	0	1.41309	0	0.160128	4.25985	1.90168	0	0	0	0	0	0	5.30473	8.95398	0	0	0
BRAP	0	0.681124	0.229854	2.21879	2.46061	0.639958	2.22594	2.95864	2.91328	0	0	0	0.272569	1.1602	5.92091	3.10319	0.773171	0.896103	0.511108	0.461216	1.73393	23.7446	0	0	3.54654	2.91442	0	0	0	2.70079	17.6212
BRAT1	1.03598	0.2829	0	0	0	0	0	0.275306	0.293247	0	0	0	0	0	0	0	0.532711	0.376807	0	0	0	0	0	0	0	0	0	0	0	0	3.3635
BRCA1	0.406859	5.87087	0	0	0.406997	1.16403	0	0.788821	0	0	0	0	0	9.41404	0.240278	1.84345	0.907724	11.4306	0	1.64058	0	3.33401	0	0	0.2649	0	0	0	0	0	0.174529
BRCA2	1.67199	1.16361	0	0.113826	0.349737	0.159541	0.205876	0.0326182	0	0	0	0	0	0	0	0.632123	0.0706065	4.56292	0	0.877899	0	0	0	0	0.113216	0	0	4.86992	0	0	0.950729
BRCC3	5.59791	26.5903	2.90573	7.595	17.1026	15.0831	13.8418	10.0413	9.31234	52.1919	25.7584	30.7774	11.6885	9.8921	28.0903	20.8088	13.0245	19.9134	7.528	17.5913	21.6398	7.05331	22.4533	0.242961	12.8907	10.1744	10.2876	7.68523	33.0629	4.66229	15.8514
BRD1	0.587577	0	0	0	0.131871	0	0	0.27254	0	0	0	0	2.01711	0	0	0	0.533851	0	2.22999	0	0	0.462555	0	0	0	0	0	0.658125	0	0	0
BRD2	0	0.162617	0	0	0	0	0	0.375775	0	0	0	0	0	0	0	0	0	0	0	0	0.403768	0	0	0	0.268867	0	0	0	0	0	0
BRD3	1.45001	0	1.59502	1.0005	3.15235	0.524799	3.72715	1.94676	1.52536	16.5974	0	0.590769	5.46008	2.08105	10.6196	1.4433	2.02273	0.739614	2.15764	2.04613	1.52386	2.47266	0.803868	1.61686	2.98841	2.5945	3.0337	15.7033	0	2.16716	6.55893
BRD4	1.99056	3.42068	1.06177	0.697762	1.33836	0.211806	0.888686	0.79356	0.941296	0	0	5.9898	0	0	12.2613	0	2.42466	1.17451	2.34872	1.93846	2.68981	0	0	0.23047	0.749372	0	0.900729	4.28206	0	1.83902	0.16236
BRD7	1.99129	46.1296	3.77631	5.71219	22.7911	24.4401	8.79579	17.7581	19.7905	0.762297	12.1396	23.6272	5.48483	4.48144	28.992	24.3337	50.3726	30.1978	35.2788	14.4244	7.48527	12.958	33.626	0	19.4917	1.34327	10.2049	4.00967	0	10.192	22.3452
BRD7P3	0	0	0	0	0.400647	0	0	0.804357	0	1.45932	0	0	0	0	0	0	0	0	0	0	0	0	0	0	0	0	0	0	0	0	0
BRD8	2.34205	43.4117	18.1436	30.969	22.4179	28.0987	10.7096	10.6767	8.12122	54.8398	110.537	100.522	48.2946	52.8242	279.306	21.2899	29.5823	35.226	22.7941	29.9729	183.321	89.4899	104.444	85.8678	188.237	128.19	93.5902	49.4144	82.9622	78.3722	65.435
BRD9	2.80279	1.68739	0	0.767824	4.91721	7.21269	4.21465	1.96021	2.02242	1.83525	0.496312	0	0	0	0	0	0	1.30044	1.2171	1.81956	0.640733	0	1.40719	0.739914	0	0	0	0	1.58104	0	0.29106
BRDT	0	0	0	0	0	0	0	0	0	0	0	0.440926	0	0	0	0	0	0	0	1.14713	0	0	0	0	0	0	0	0	0	0.369857	0.252098
BRE	8.54177	36.4137	109.858	128.809	151.605	225.706	155.407	214.147	130.812	174.755	55.8029	83.8781	55.3978	92.5171	63.275	156.469	135.197	69.9966	29.6441	133.532	60.9567	95.916	123.858	138.869	4.78413	0	226.903	161.046	32.0993	120.035	64.9934
BREA2	0	0	0.571658	0	0	0	0	0	0.752193	1.84552	0	0	0	0	0	0	0	0	0	0	0	0	0	1.13506	1.35123	0	0	0	0	0	0
BRF1	3.31767	0	0	0	0	0	0.598619	0	0	0	0	0	0	0	0.858467	0	0.478722	0	0	0	0	0	0	0	0	0	0	0	0	0	0
BRF2	0	0	9.52887	5.09277	10.8104	10.3524	3.12095	6.10734	9.93126	0	0	0	12.4996	5.14466	15.2742	0	3.14672	1.67602	0	6.58157	0	0	0	8.24349	0	0	0	0	0	4.80809	2.43505
BRI3	57.9564	3.10739	98.4785	13.892	8.51471	26.5136	20.9103	32.1241	112.663	0	5.75585	30.4901	13.9239	0	9.62983	28.806	4.62454	6.28071	35.4409	26.422	3.61434	11.223	0	0	10.8682	12.0258	42.6708	5.28404	0	0	0
BRI3BP	5.55276	3.70881	0	0	0	0	0	0	0	0	23.6528	0	0	0	0	0	0	0	0	0	0	0	0	0	0	0	0	0	0	0	0
BRIP1	0.351282	6.97363	0.0323207	0.045096	1.44414	0.337024	0.255285	0.0401298	0.116092	0.832786	0.453795	0.157923	0.128618	0.22867	0.251775	0.61277	0.604863	4.72494	4.51668	0.948508	0.37578	0.181438	0.952074	0.297013	1.30395	0.732207	1.58536	2.70022	1.71761	0.554441	0.185673
BRIX1	141.174	161.578	35.8382	46.3076	88.8404	104.484	58.8968	87.1708	54.2433	52.0989	84.5655	25.0522	46.1346	12.728	49.5031	40.5989	53.0351	149.533	21.9557	43.8978	54.4553	64.12	148.25	57.7372	85.3238	14.2992	11.6599	3.35533	255.953	22.989	65.1145
BRK1	126.454	119.133	1092.79	682.347	536.455	810.637	1042.05	892.837	1533.91	67.6922	223.846	236.056	202.818	239.673	178.92	333.404	269.783	237.44	517.982	398.239	143.395	296.075	486.445	209.522	292.154	367.425	408.436	313.883	361.651	144.117	198.736
BRMS1	3.08268	8.94991	2.11181	1.69406	24.901	67.8096	12.9407	36.6036	20.4428	0	0	0	16.0426	0	28.0627	15.5784	2.6673	7.09029	8.16357	4.62722	0.666242	0	0	0	0.918898	46.5709	15.5246	0	0	11.8929	37.5646
BRMS1L	0	3.00913	0	2.43152	3.29553	0.544057	0.873673	2.27986	0.629692	3.00598	10.0616	0	0	0	6.96009	13.6955	13.7528	7.15678	1.11931	3.90512	0	0	18.5701	0	0	0	1.35927	0	0	0	0
BROX	1.87035	3.70254	0	11.068	4.40011	3.37838	2.45352	4.15786	9.84374	0	1.11273	4.66363	0	0	0.955247	21.9023	31.9189	19.4917	8.83457	16.3891	0	1.38274	44.6119	18.3202	0	6.7613	0	0	0	0	3.35834
BRP44	48.2332	10.6309	14.7512	8.00749	14.0825	8.71086	5.18649	4.09159	11.4203	8.60978	2.95653	27.7385	7.2982	20.6558	13.3963	7.26985	11.886	18.2017	4.77344	18.2643	24.2954	5.77264	58.1643	2.87366	1.06147	1.51465	14.8267	17.5604	7.93072	18.2708	15.4404
BRP44L	2.28317	35.7667	23.7023	29.3586	25.4612	43.1994	85.1535	71.2822	133.538	23.5109	4.96675	15.521	23.7557	34.7454	29.0557	11.17	26.3308	37.1874	42.26	22.4461	0	33.8404	0	12	13.2935	62.0394	32.7773	0	4.01934	8.54444	71.9215
BRPF1	0.214546	0	0.0825003	0	0.272629	1.92238	0	1.57578	0.7609	0	0	0	0	0	0	0	0.958329	0	0.613484	0.859802	0	0	0	3.80221	0	0.984184	0	0	0	0	0
BRPF3	0.265563	0.113075	0.947093	1.38218	1.34735	0.688802	2.84709	0.863118	1.40878	2.7064	2.45905	1.08775	0	3.43013	0	1.15121	2.58723	0.415102	1.4089	1.98807	4.46042	0	7.53569	0	0.566582	0	2.06118	0	0	0	2.90993
BRS3	0	0	0	0	0	0	0	0	0	0	0	0	0	0	0	5.12553	0	0	1.63568	0	0	0	0	0	0	0	0	0	7.55778	0	0
BRSK1	0	0	0	0	0	0	0	0	0	0	0	0	0	0	0	0	0	0	0	0	0	0	0	0	0	0	0	0	0	0	0
BRSK2	0	0	0	0	0	0	0	0	0	0	0	0	0	0	0	0	0	0	0	0	0	0	0	0	0	0	0	0	0	0	0
BRWD1	0.591042	2.70432	1.17761	0.766652	0.551817	0.0892096	0.213066	2.15977	1.78793	0	7.52507	0.153906	0	2.1412	3.244	6.02036	2.37824	4.02447	2.50792	3.96381	3.31296	0	0.449736	2.07797	11.3272	0.590512	0.150602	3.11984	8.84214	6.16685	2.15971
BRWD1-IT2	0	0	0	0	0	0	0	0	0	0	8.39446	0	0	0	0	0	0	0	0	0	0	0	0	0	0	0	0	0	0	0	0
BRWD3	0	1.01014	0	0.0778105	0.325829	0	0.300513	0.0221397	0.064173	0	4.61283	0.189123	0	2.32416	3.86812	0.357569	0.4551	0.247691	0.370056	0.122778	0.111681	0.855203	0	0	0	4.61257	0	0.646082	0	0.0848847	0.671904
BSCL2	0.852038	17.2424	183.085	118.851	117.54	189.564	139.843	140.059	207.24	26.6349	13.8383	31.6352	83.0587	23.1439	65.7556	66.8401	36.7359	31.0865	40.1454	93.3722	36.1279	27.6424	72.4655	78.4991	44.6618	8.08962	0	0	137.176	80.6856	65.0298
BSDC1	117.145	40.99	21.8591	21.7111	40.5207	45.3124	21.4954	23.0305	12.3683	141.14	32.3546	8.73945	53.0848	7.71979	24.5648	15.5336	20.3665	6.10709	8.58707	5.01638	63.971	2.93301	31.9771	0	43.5572	15.6672	0	0	9.59891	30.6844	47.4173
BSG	84.6275	28.3753	43.3788	24.6372	94.7552	96.7297	12.6401	27.9081	29.4189	4.49613	28.1091	9.79528	2.27912	0	22.228	19.8942	31.5005	12.2396	3.10009	24.0241	22.3753	16.1712	16.251	45.7272	5.70576	0	6.50603	6.01873	41.86	49.5834	50.7954
BSN	0	0	0	0	0	0	0	0	0	0.0819013	0	0	0	0	0	0	0.108431	0	0	0.0581365	0	0	0	0	0	0	0	0	0	0	0
BSN-AS2	0	0	0	0	0.724804	0	0	0	0	0	0	0	0	0.719106	0	0	0	0	0.931063	0	0	0	0.722413	0	0	0	0	3.53793	0	0	0
BSND	0	0	0	0	0	0	0	0	0	0	0	0	0	0	0	0	0	0	0	0	0	0	0	0	0	0	0	0	0	0	0
BSPH1	0	0	0	0	0	0	0	0	0	0	0	0	0	0	0	0	0	0	0	0	0	0	0	0	0	0	0	0	0	0	0
BSPRY	0	0	0	0	0	0	0	0	0	0	0	0	0	0	0	0	0	0	0	0	0	0	0	0	0	0	0	0	0	0	0
BST1	7.18049	0	6.57218	8.56422	4.70459	1.26352	0.780252	7.82785	4.48598	2.1108	0	0	1.82028	0.728164	1.69321	1.22875	3.3632	5.08493	3.81618	4.94874	0	0	4.45928	17.4265	0	0	9.42789	0	0	0	4.73132
BST2	0	0	77.3125	2.98994	3.35818	0	0	0	2.5788	0	17.922	0	31.6395	21.4073	0	0	0	0.902467	8.48539	6.2786	30.2113	0	0	12.1692	0	0	15.8292	0	2.8279	67.9516	19.8233
BSX	0	0	0	0	0	0	0	0	0	0	0	0	0	0	0	0	0	0	0	0	0	0	0	0	0	0	0	0	0	0	0
BTAF1	0.100878	3.62564	0.198479	3.65931	1.05518	0.446623	0.498696	0.335364	0.32368	0.268924	4.23418	0.303787	1.25952	2.10652	0.243136	1.79576	1.75409	2.31623	0.863525	2.27651	7.49639	0	0.917471	2.50889	5.54842	0.238469	1.2313	0.527187	5.47091	1.47231	0.180174
BTBD1	1.95275	3.6837	1.63437	4.28903	2.26937	3.62362	0.886653	2.35256	1.88376	5.84117	3.68801	2.13099	1.34095	10.1079	4.6708	4.21056	3.18169	4.21913	0	2.05781	0.249092	3.87101	0	4.93195	1.5895	28.1701	7.64577	0	0	14.2377	0.499215
BTBD10	1.89435	25.9135	30.2197	39.8896	33.1018	23.4513	22.3261	26.8842	26.5573	13.7359	45.8166	13.9222	22.3588	25.967	43.4132	47.5753	33.9575	56.1477	4.70701	12.8113	25.9667	23.4896	70.2887	12.4025	53.5291	19.3974	23.1783	68.0436	18.0787	4.94242	22.1584
BTBD11	0	0	0	0	0.414447	0	0	0	0	0	0	0	0	0	0	2.78753	1.36175	0.349482	0.534876	0	0	7.23012	0	0	0	0	0	0	0	0	0
BTBD16	0	0	0	0	0	3.03231	1.08851	0	0	0	0	0	0	0	0	1.13926	0	0	0	0	0	0	0	0	0	0	0	0	0	0	0
BTBD17	0	0	0	0	0	0	0	0	0	0	0	0	0	0	0	0	0	0	0	0	0	0	0	0	0	0	0	0	0	0	0
BTBD18	0	0	0	0	0	0	0	0	0	0	5.06561	8.20375	0	0	0	0	0	0	0	0	0	0	0	0	0	0	0	0	0	0	0
BTBD19	0	0	0	0	0	0	0	4.32135	0.511683	0	0	0	0	0	0	0	0	0.659291	0	1.032	0	0	0	0	0	0	0	0	0	0	0
BTBD2	2.56966	0	0	0	0	0	0	0	0	0	0	0	0	0	0	0	0	0.996939	0	0	0	0	0	0	0	0	0	0	0	0	0
BTBD3	3.20013	0.711304	0	0.576348	0.181786	0.860451	0	0.750853	1.15861	0	0	3.05488	0	0	0	7.21035	0.814834	3.21439	0.405894	1.55158	0	0	4.02898	3.19652	5.64266	0	17.0496	26.5035	8.40541	0	0
BTBD6	365.397	0	27.913	5.27905	9.04702	7.73926	24.4438	23.1298	49.7258	0	0	9.73818	0	3.6712	0	5.93003	18.3092	7.8271	12.2748	5.22971	0	4.41283	8.21178	14.3963	0	0	0	0	6.52518	0	0
BTBD7	0.427808	7.15819	0.0342639	1.40228	2.15911	0.767235	0.856374	1.26633	1.8876	1.99885	9.14616	6.6254	0.881259	0.647481	13.0436	1.4438	4.17646	3.56616	2.87264	3.88155	5.42467	11.7766	27.039	14.3633	9.65518	5.74824	2.1486	11.6629	23.9878	6.98957	5.92405
BTBD8	0	0	0	0	0	0	0.398632	0	2.88831	0	0	0	0	0	0	0	3.24176	0.378976	0	0.791642	0	0	0	0	0	0	0	0	0	0	0
BTBD9	0.0856525	0	0.202189	1.35424	0.662467	0.148933	0.576445	0	0.199848	0.16011	0	3.73863	1.47335	0	3.2144	0.355885	0.207613	0.245959	1.14381	0.339633	1.85029	0	0.1863	0.304946	0	0.132807	0	0	0	0	0
BTC	0	0	0	0	0	0	0	0	0	0	0	0	0	0	0	0	0	0.57301	0	0	0	0	0	0	0	0	0	0	0	0	0
BTD	0.940114	2.3577	52.8997	47.4495	25.476	28.4431	17.1682	29.0882	35.7109	78.7914	41.5004	16.206	15.2806	98.9494	40.1461	22.1925	26.8853	18.187	1.16368	29.7055	57.9371	31.1412	72.4687	39.9256	1.92153	0.503876	53.3357	0	0	0	28.4992
BTF3	328.975	395.376	1186.7	683.608	513.802	988.634	911.148	896.967	1477.15	394.887	309.441	332.328	383.738	221.425	315.161	317.271	389.719	538.412	806.65	509.057	344.343	435.193	203.047	266.725	389.079	203.776	543.073	122.677	327.977	224.868	214.235
BTF3L4	1.23626	12.8931	17.3877	18.6921	18.1594	13.0214	18.5683	19.572	17.9928	0	7.06617	25.5519	1.57799	9.08463	14.2645	21.2597	31.8884	28.837	13.911	17.8082	17.8591	14.0792	23.0102	0.883377	11.8246	26.7013	41.7599	7.29104	0	13.4821	28.9598
BTF3P11	0	0	0	0	0	0	0	0	0	0	0	0	0	0	0	0	0	0	0	0	0	0	0	0	0	0	0	0	0	0	0
BTG1	0.655623	2.54503	7.1619	4.96123	11.0685	9.98932	11.9035	12.8992	7.52173	30.6978	23.3931	4.14525	1.12267	15.6919	4.78412	20.5749	15.292	8.51773	31.6324	22.3733	1.86108	17.2204	6.3634	7.47518	5.3952	29.3792	5.78645	4.00875	25.7892	20.4625	5.33483
BTG2	0	0	0	4.26975	10.0129	2.6835	9.69688	6.08691	7.73377	0	5.62679	7.07225	0	0	2.89156	4.64443	4.07562	0.226279	1.01182	11.3109	6.17649	0	0	0	3.16427	1.39623	8.79935	0	0	0	0
BTG3	3.47844	0.655006	3.55992	10.3913	17.0808	11.0381	11.9721	8.83464	10.5418	1.21541	6.40554	1.32661	32.4243	5.68401	2.19936	9.72227	16.2227	8.366	11.9752	6.86371	0	9.6243	1.94794	0.865948	0	10.0692	2.63757	32.2213	6.20636	38.6531	0.762044
BTG4	0	0	0	0	0	0	0	0	0	0	0	0	0	0	0	0	0	0	0	0	0	0	0	0	0	0	0	0	0	0	0
BTK	0	0	0	0	0	0	0	0	0	0	0	0	0	0	0	0.514052	0	0	0	0	0	0	0	0	0	0	0	0	0	0	0
BTLA	0	0	0	0	0	0	0	0	0	1.29965	0	0	0	0	0	0.35247	0	0	1.45583	0.761325	0	0	0	0	0	0	0	0	0	0	0
BTN1A1	0	0	0	0	0	0	0	0	0	0	0	0	0	0	0	0	0	0	0	0	0	0	0	0	0	0	0	0	0	0	0
BTN2A1	3.29592	28.77	5.30945	28.1347	38.0497	14.0593	16.451	17.6944	15.7717	41.7617	35.3684	16.4567	15.0711	7.45162	60.5873	28.7668	13.8137	32.7528	15.8791	18.2293	40.5292	14.3337	71.9432	0	34.2716	53.0914	0	0	80.7019	32.8262	0
BTN2A2	0.433521	0	6.75184	13.9572	11.1107	23.7779	12.3592	9.42907	11.042	15.3897	12.4223	19.3019	2.33628	20.9669	16.7527	0.975233	9.62513	2.68804	4.99134	4.79851	26.0918	5.76419	0	0	9.83021	37.8746	0	0	0	15.8919	29.524
BTN2A3P	0	0.506005	0.134797	0.499201	1.23982	0.531242	1.48814	4.81114	0	0	0	0	0	0	0	0	1.96942	1.64062	0	2.34178	0	0	0	0	0	0	0	0	0	0	0
BTN3A1	0.330049	0.18745	26.0771	16.5759	27.5561	15.6031	4.85817	5.11834	4.41907	29.623	21.9453	21.7557	15.396	19.0208	0	5.5558	17.0727	5.28769	4.57964	22.8046	0	16.4935	18.2667	0.245606	23.8521	0	17.174	35.2168	0	29.9366	7.22769
BTN3A2	0.288097	11.251	4.12983	18.4994	22.6163	10.5193	6.97107	13.3858	6.85512	17.0203	48.3975	43.0697	8.77959	48.9257	67.2636	7.72267	13.2453	5.16842	5.75335	18.8419	8.36158	133.033	2.54834	14.1447	20.352	17.8872	74.4931	54.907	7.956	18.3861	47.0162
BTN3A3	0.197008	0	2.64881	16.4968	36.172	10.15	6.79351	6.2201	11.3858	0	30.7904	11.2751	6.87176	21.9591	22.9571	13.7926	22.6634	2.3819	3.71435	10.3718	22.7615	21.4493	56.4067	1.60758	0	0	23.1969	13.2691	20.172	5.16261	27.5862
BTNL2	0	0	0	0	0	0	0	0	0	0	0	0	0	0	0	0	0	0	0	0	0	0	0	0	0	0	0	0	0	0	0
BTNL3	0	0	0	0	0	0	0	0	0	0	0	0.453527	0	0	0	1.10755	0.308811	0	0	0	0	0	0	0	0	0	0	0	0	0	0
BTNL8	0	0	0	0	0	0	0	0	0	0	0	0	0	0	0	0	0	0	0	0	0	0	0	0	0.772371	0	0	0	1.33163	0	0
BTNL9	0	0	0	0	0	0	0	0	0	0	0	0	0	0.316257	0	0	0	0	0.85636	0	0	0	0	0	0	0	0	0	0	0	0
BTRC	0.38192	6.50991	1.25244	2.44836	4.51917	3.40714	3.74784	5.81062	6.91219	0	0	13.518	0	0.394577	11.5757	1.84556	2.00654	3.85947	1.58115	4.3578	0.216494	0.421826	17.3108	0	0.61716	2.62242	0	0.315756	0	4.77602	8.64265
BUB1	95.2882	62.8175	0.701393	6.68692	11.0678	12.1139	0	0	0.111583	0	0	7.91132	0	0	0	2.71015	3.43071	61.0176	5.95202	0.790209	0	0	0	0	11.667	4.55281	0	0	0	0	3.33
BUB1B	0	13.4163	0	4.04296	2.22974	2.93197	0.922317	1.37852	0.192262	0	0	0	0	0	0	1.37727	1.15099	19.4222	0.520622	0.232398	7.85507	0	0	0	0	0	0	0.557872	0	0	0
BUB3	78.2952	344.532	142.101	128.47	146.894	181.692	158.327	226.521	204.82	270.79	115.118	251.775	128.625	135.186	217.952	259.604	162.067	427.667	99.5331	170.761	236.872	158.417	224.286	249.603	205.595	358.028	147.407	103.733	304.764	254.612	150.932
BUD13	0.93919	2.38847	8.33645	3.1856	7.55039	4.21439	2.90206	7.27098	3.05537	0	0	0.937184	0	0.660133	1.49193	9.94624	6.50542	8.46819	0	0.588753	0.556377	6.34831	0	0	5.744	0	0	0	1.42053	0	18.388
BUD31	2.47378	38.3406	132.897	99.0554	77.9478	135.479	184.098	203.402	274.515	74.535	26.9286	53.0001	83.1	30.5353	35.0221	60.5392	42.6431	42.5874	121.884	49.0092	42.8856	45.4671	15.4012	49.3518	40.1598	0	4.40989	109.72	13.2861	56.7967	66.2085
BVES	0.111742	0	0	0.0572261	0.63949	1.34857	0.0472017	0.0514398	0.608279	1.11731	0	0.199389	0	0	0	4.95046	2.22815	1.11844	1.52855	1.41471	0	6.53733	0	10.2316	0	0	0.20526	0.344643	0.6176	0	7.90249
BVES-AS1	0	0	0	0	0	1.30066	0	0	0	0	0	0	0	0	0	0	4.57163	0.967887	0	0	0	0	0	0	0	0	0	0	0	0	0
BYSL	0.57393	0	3.15286	0.729694	2.98066	1.79477	5.20711	4.40885	4.25766	0	0.624223	3.30945	3.69473	0	0	9.02125	0	0.33343	0	2.27537	0	0	20.8317	0	0	92.3981	0	0	0	0	0
BZRAP1	0.197879	0	0	0	0	0	0	0	0	0	0	0	0.157479	0	0	0	0	0	0	0	0	0	0	0	0	0	0	0	0	0	0
BZW1	407.386	372.963	175.675	429.855	475.134	337.566	131.975	136.892	102.796	376.703	376.977	471.987	116.53	309.783	307.503	525.94	649.71	945.454	94.643	325.299	255.486	372.692	404.253	218.713	408.049	398.114	243.181	549.815	753.848	451.845	295.455
BZW2	7.58973	124.498	171.671	114.451	152.725	215.199	131.039	134.268	166.058	43.7954	40.0663	88.6608	55.1806	78.5885	102.452	102.959	144.842	203.668	27.6635	153.194	60.087	76.0907	13.5899	46.0716	105.239	99.3179	69.5293	0	174.503	30.3927	43.8412
C10orf10	0	0	15.9378	5.67805	4.82571	2.8839	9.39704	7.25956	5.5162	1.0189	0	0	0.836698	17.7217	0	8.9262	6.20343	0.46738	12.2961	6.31667	5.82389	0	0.55321	9.47911	4.8942	0	2.72588	0	0	3.61859	1.69025
C10orf103	0	0	0	0	0	0	0	0	0.121614	0	0	0.432737	0	0	0	2.30298	0.515215	0	10.021	0.312677	0.258954	0	0	0	0	0	0	0	0	0	0
C10orf105	0	0	0	0	0	0	0	0	0	0	0	0	0	0	0	0	0	0	0	0	0	0	0	0	0	0	0	0	0	0	0
C10orf107	0	0	0	0	0	0	0	0	0	0	0	0	0	0	0	0	0	0	0	0	0	0	0	0	0	0	0	0	0	0	0
C10orf108	0.16367	0	0	0	0	0	0	0	0	0	0	0	0	0	0	0	0	0	0	0	0	0	0	0	0	0	0	0	0	0	0
C10orf11	0	0	1.49845	0	1.09607	2.20801	0.956184	3.07632	0	0	0	0	0	0	0	4.81373	0	0	3.93762	1.63205	0	0	0	0	0	0	4.05769	0	0	0	4.39258
C10orf111	0	0	0	0	0	0	0	1.06257	0	0	0	0	0	0	0	0	0	0	0	0	0.61148	0	0	0	0	0	0	0	0	0	0
C10orf113	0	0	0	0	2.84475	0	0	0	0	0	0	0	0	0	0	0	0	0	0	0	0	0	0	0	0	0	0	0	0	0	0
C10orf114	0	0	0	0	0	0	0	0	0	0	0	0	0	0	0	0	0	0	0	0	0	0	0	0	0	0	0	0	0	0	0
C10orf116	35.8299	0	195.032	59.9735	51.8074	75.5963	0	0	0	0	36.9685	47.1149	84.7325	33.1718	0	53.7565	33.446	93.062	201.897	37.1497	0	88.883	15.7639	88.4093	0	0	0	27.4011	11.8482	67.2573	78.5293
C10orf118	0.315428	6.00374	0.351632	2.51265	2.57902	0.232716	4.0172	3.22939	2.18939	1.91834	9.28442	13.5724	6.60446	0	1.89691	6.23472	5.09512	5.53822	2.75723	7.57427	3.1197	5.35842	0	11.1268	5.5232	1.32562	0	6.72052	0	3.33884	6.48151
C10orf12	0	0.513993	0	0.41417	1.35423	0.555441	0.100133	0.950825	0.102867	0	11.7231	0	0	0	8.12295	0.369786	0.204442	1.38462	1.67478	0.731281	0.194505	2.71497	0	0	0	5.99351	0	0	1.46213	8.80515	1.81501
C10orf120	0	0	0	0	0	0	0	0	0	2.0824	0	0	0	0	0	0	0	0	0	0	0	0	16.3218	0	0	0	0	0	0	0	0
C10orf122	0	0	0	0	0	0	0	0	0	0	0	0	0	2.78087	0	0	0	0	0	0	0	0	0	0	0	0	0	0	0	0	0
C10orf125	0	8.75453	2.32658	18.471	4.42869	5.15562	1.28224	23.7492	0	0	0	0	0	0	0	0	13.2637	2.31201	8.63662	1.91169	0	0	0	0	0	0	53.7798	0	70.7333	0	0
C10orf128	0	0	0	0	0	0	0	0	0	0	0	0	0	0	0	0	0	0	0	0	0	0	0	0	0	0	0	0	0	0	0
C10orf129	0	0	0	0	0	0	0	0	0	0	0	0	0	0	0	0	0	0	0	0.553623	0	0	0	0	0	0	0	0	0	0	0
C10orf131	0	0	0	0	0	0	0	0	0	0	0	0	0	0	0	1.5597	0	0	0	2.46543	7.6673	0	0	0	0	0	0	0	0	0	0
C10orf136	0.480058	1.73157	3.59219	0	0.70112	0.710575	1.20228	0	0	0	0	0	0	0	0	0	0	1.18891	5.2566	2.69063	5.36517	0	0	0	0	0	0	0	0	0	0
C10orf137	0.328461	1.49008	0.22053	4.89394	1.28287	0.802584	0.769907	0.276454	0	4.43106	0	0.31285	0	7.25824	6.09492	0.330208	2.72743	0.992143	6.85531	4.89403	11.9185	0	0	0	0.268501	14.3993	0	0	0	2.51407	0
C10orf140	0	0.722635	0	0	0.0922251	0	0	0	0.721351	0.269507	0.263258	0	0	0	1.09123	1.2303	0.173916	0	0.898407	1.62623	0	0	0.787181	0	0.933275	0.233996	0.282479	0.474273	0.838108	0.22028	0
C10orf2	0	0.345395	0	1.72287	3.94612	0	15.5546	1.81721	10.5415	0	15.2403	12.5085	0	0	0	10.0185	0.483988	2.79884	3.94988	3.31587	0	0	0	0	0	0	0	0	0	0	7.06464
C10orf25	0	0	0	0.904003	0	1.44715	0.19439	0	0	0.347243	0	0	0	0	0	0	0.88458	0	0	0	0	0	0	0	0	0	0	0	42.766	0	0
C10orf26	1.29451	13.5471	6.32652	15.8716	15.9846	15.6749	38.1301	35.2484	43.3155	22.0496	46.938	50.3662	55.8268	46.9593	122.135	8.1275	10.5606	3.80539	33.1759	18.3223	83.2859	57.7046	68.9138	50.1201	115.255	78.3188	68.2792	55.7939	57.4959	23.9942	25.5044
C10orf27	0	0	0	0	0	0	0	0	0	0	0	0	0	0	0	0	0	0	0	0	0	0	0	0	0	0	0	0	0	0	0
C10orf28	9.04648	15.8374	0	5.10286	8.13982	4.37471	7.55537	9.68084	1.09204	4.69203	4.97232	0.32679	55.534	2.3585	40.1172	10.2226	6.54644	7.1433	3.17462	17.0594	7.03236	1.52043	0	2.68258	48.7672	10.7693	15.0382	0	0	24.2314	10.0273
C10orf32	1.14099	21.9227	17.8313	18.9322	18.8994	11.6428	51.9126	45.8448	52.7728	17.9802	64.1473	21.2325	54.1575	53.0857	47.8288	31.8872	26.1258	17.5203	52.4163	30.2929	23.263	10.2287	66.4779	6.97964	32.0982	43.699	31.738	0	83.0892	15.9407	23.5795
C10orf32-AS3MT	0	0.000312882	0	0.000302115	0.0169168	0.36958	0	0	0	0	0	0.649068	0	5.55267	0	0.615478	0	2.74171	1.19484	0.909579	0.252838	0	0	0	4.45854	0	0	0.000192766	1.76478	0	0.300517
C10orf35	0	0	0	0	0	0	4.67614	0	0	0	0	0	0	0	0	0	0	1.72378	0	0	0	0	0	0	0	0	0	0	0	0	0
C10orf40	0	0	0	0	0	0	0	0	0	0	0	0	0	0	0	0	0	0.281548	0	0	0	0	0	0	0	0	0	0	0	0	0
C10orf46	10.4231	39.5271	2.5352	22.7859	39.7589	9.64254	9.48535	8.29399	2.21317	43.8569	30.5563	40.9182	17.591	16.8063	57.2673	6.55372	10.5954	5.34179	8.23979	5.57094	66.3139	26.7096	39.7539	30.4351	15.7134	32.6181	61.7602	44.6094	26.9044	52.0061	35.0751
C10orf47	0.202224	0	0	0	0	0	0	5.66324	0.182631	0	0	1.59644	0	0	0	0	0	0.21132	0	0	0	0	0	0	0	0	0	0	0	0	0
C10orf53	0	0	0	0	0	0	0	0	0	0	0	0	0	0	0	0	0	0	0	0	0	0	0	0	0	0	0	0	0	0	0
C10orf54	24.1078	0	0.160463	0.515273	0.258247	0.268569	0.597462	1.38468	0.605552	0	0.46294	0.97529	0	0	0.370755	1.77473	0	0	3.00645	0.432939	0	0	5.36644	4.64852	0	0	0	0	0	0.338904	0
C10orf55	0	0	0	0	0	2.20458	0	0	0	0	0	0	0	0	0	0	0	0	0	0	0	0	0	0	0	0	0	0	0	0	0
C10orf58	0	7.90867	0	0	0	0	7.64395	13.2035	4.44833	0	0	0	0	0	1.02051	1.12279	0.633669	0.380389	0	0	26.8006	0	1.4188	0	19.8843	18.8393	1.03017	0	0	0	0
C10orf62	0	0	0	0	0	0	0	0	0	0	0	0	0	0	0	0	0	0	0	0	0	0	0	0	0	0	0	0	0	0	0
C10orf67	0	0	0	0	0	0	0	0	0.233356	0	0	0	0	0	2.65299	0	0	0	3.56406	0.59506	0	0	0	0	0	0	0	0	0	0	0
C10orf68	0	0	0	0	0.387063	1.31792	0.142319	3.45877	1.30892	0	0.489561	0	0	0	0	0.499218	0.828731	0.161543	0	0.353391	0	0	0	0	0	0	0	0	0	0	0
C10orf71	0	0	0	0	0	0	0	0	0	0	0	0	0	0	0	0	0	0	0	0	0	0	0	0	0	0	0	0	0	0	0
C10orf76	0.215648	0	3.99715	3.63412	2.27783	2.44732	2.45783	2.33059	1.40213	0	1.4285	1.00072	0	0.182105	1.78176	0.29633	0.83042	0.710747	2.91019	5.07785	0	4.51097	0.351929	2.05331	0	0	12.8438	0	15.9046	0.987028	2.74011
C10orf81	0	0	0	0	0	0	0	0	0	0	0	0	0	0.479675	0	0	0	0	0	0.498977	0	0	0	0	0	0	0	0	0	0	0
C10orf82	0	0	0	0	0	0	0	0	0	0	0	0	0	0	0	0	0	0	0	0	0	0	0	0	0	0	0	0	0	0	0
C10orf88	0.227278	2.79388	0	0.109704	1.64621	0.81912	0.867804	1.53433	0	0	0	0	0	0	0	3.22706	5.60867	4.62939	7.53331	0.99432	0	0	0	18.3786	0.928008	22.3617	0	0	0	0	3.28113
C10orf90	0	0	4.35147	0	0.169414	0	0	0.169582	0	0	0	0	0	4.10178	0	0	0	0.205143	0	0	0	0	0	0	0	0	0	0	0	0	0
C10orf91	0	0	0	0	0	0	0	0	0	0	0	0	0	0	0	0	0	0	0	0	0	0	0	0	0	0	0	0	0	0	0
C10orf95	5.94111	0	0	0	0	0	0	0	1.23222	0	0	0	0	0	1.65727	0	0	0	0	0	0	0	0	0	0	0	0	0	0	0	4.56143
C10orf96	0	0	0	0	0	0	0	0	0	0	0	0	0	0	0	0	0	0	0	0.789801	0	0	0	0	0	0	0	0	0	0	0
C10orf99	0	0	0	0	0	0	0	0	0	0	0	0	0	0	0	0	0	0	0	0	0	0	0	0	0	0	0	12.571	0	0	0
C11orf1	0.643475	2.82522	70.3554	17.2065	18.5689	36.9912	37.012	73.9382	70.2404	17.5432	19.9612	0	32.1661	6.37649	14.422	16.0847	44.7	12.2028	84.8996	22.1895	4.30163	15.2687	134.41	1.21393	15.5364	0	28.6268	104.435	32.8007	16.7394	17.9178
C11orf10	205.584	470.863	5220.21	2177.56	1325.09	3005.97	3478.19	3667.72	5997	1613.33	1004.13	715.037	1445.66	1262.69	712.654	403.374	413.794	521.874	3628.33	956.421	502.725	918.483	742.546	827.651	842.728	900.679	1072.64	763.639	1310.35	770.776	1131.87
C11orf16	0	0	0	0	0	0	0	0	0	0	0	0	0	0	0	0	0	0	1.54055	0.599308	0	0	0	0	0	0	0	0	0	0	0
C11orf2	4.95996	0	4.34034	1.50721	2.71564	8.7027	3.73854	8.7745	6.50148	0	0	0	0	0	0	0	0	1.31004	4.00306	0	0	0.94036	0	9.01886	0	0	0	0	0	0	0
C11orf20	0	0	0	0	0	0	0	0	0	0	0	0	0	0	0	0	0	0	0	0	0	0	0	0	0	0	0	0	0	0	0
C11orf21	0.532406	0	0	0	0	0	0	0	0	0	0	0	0	0	0	0	0	0	0	0	0	0	0	0	0	0	0	0	0	0	0
C11orf24	20.5447	1.49585	3.31006	1.9278	8.69623	15.1041	9.74158	8.9884	14.228	2.09844	0	0	1.69111	7.7615	3.00137	3.19035	0.447472	4.65789	11.5948	10.3139	10.1539	0	1.36421	8.2003	0	0	14.6825	0	6.21848	8.8448	1.50494
C11orf30	0.194329	10.8263	0.13638	2.08878	1.13363	2.86573	1.39983	2.30464	0.928367	2.5258	3.49281	5.12729	5.14238	0	0	4.32316	7.38027	3.43326	2.79601	3.9242	0	9.18687	2.33522	11.816	11.0965	0.166715	0.392941	2.58553	2.85174	17.1554	0
C11orf31	3.78935	4.54709	15.5585	6.66694	19.265	13.3953	12.5044	4.00761	5.70099	0	0	5.57025	12.5255	1.26505	17.2411	4.33605	17.0739	5.17435	6.34344	8.4016	13.8789	0	0	6.27588	4.69183	0	7.39636	3.13867	0	0	0
C11orf34	0	0	0	0	0	0	0	0	0	0	0	0	0	0	0	0	0	0	0	0	0	0	0	0	0	0	0	0	0	0	0
C11orf35	0	0	0	0	0	0	0	0	0	0	0	0	0	0	0	0	0	0	0	0	0	0	0	0	0	0	0	0	0	0	0
C11orf36	0	0	0	0	0	0	0	0	0	0	0	0	0	0	0	0	0	0	0	0	0	0	0	0	0	0	0	0	0	0	0
C11orf40	0	0	0	0	0	3.88315	0	0	0	0	0	0	0	0	0	0	0	0	4.70498	2.07873	0	0	0	0	0	0	0	0	0	0	0
C11orf41	0.383354	0.570856	0.293158	0.97153	0.194607	0.424658	0.295056	0.834926	0	0	2.72036	0	0.871894	0.0702293	0	3.65764	1.79208	1.42064	0.728217	1.20522	0	0.115301	0	0.457932	0	0	0	0.332519	1.15463	0	0.165048
C11orf42	0	0	0	0	0	0	0	0	0	0	0	0	0	0	0	0	0	0	0	0	0	0	0	0	0	0	0	0	0	0	0
C11orf45	0	0.730284	0	0.80828	0.197096	2.77461	0	0	0.752393	0	0	0	0	0	0	0	0.193668	0	0	0	0	0.661222	0	0	0	0	0.593188	0	0.420628	0	0
C11orf46	1.25485	9.15705	14.865	48.8603	32.8564	38.6452	19.51	27.1806	16.4123	33.3842	3.37053	15.6746	5.66941	38.9341	8.65065	37.0622	21.6566	30.6614	12.6782	33.3576	29.2317	45.1326	0	36.2779	27.704	3.49833	0.865081	56.4242	0	7.72744	48.6848
C11orf48	11.6055	74.6329	53.3542	26.6805	32.7353	65.2821	119.038	133.553	178.959	0	19.0622	28.3827	36.6206	37.1258	59.3646	24.4161	22.6864	48.0219	111.426	35.1781	49.9695	10.798	3.91599	26.5944	8.92184	48.4569	10.3569	114.154	10.8052	8.46079	29.2466
C11orf49	0.799589	0	60.9703	32.4547	53.9061	92.4223	28.0533	56.9794	69.8537	0	11.8074	1.55052	7.04273	26.7688	30.6253	25.2277	20.4305	9.46084	5.52113	32.3685	31.4833	13.7881	0	0	0	33.6897	13.1661	33.1602	0	21.2588	24.5942
C11orf51	152.273	111.564	219.166	116.643	125.225	207.368	256.576	250.927	366.129	18.7105	63.2664	45.5574	67.2846	25.5746	98.2708	64.0826	37.7687	91.2403	133.541	46.0604	80.3448	9.14855	25.2003	29.8248	38.5134	228.553	76.9616	121.719	135.492	57.0244	52.2233
C11orf52	0	18.2377	0	0.61712	0.676223	0	12.0527	9.28615	5.81858	0	0	0	0	0	0	0	0	1.36444	0	1.24582	0	0	0	22.983	0	32.6008	0	0	0	0	0
C11orf53	0	0	0	0	0	0	0	0	0	0	0	0	0	0	0	0	0	0	0	0	0	0	0	0	0	0	0	0	0	0	0
C11orf54	0.229692	0.3533	4.1773	8.0338	14.5474	11.0821	2.6561	3.43865	0.944824	16.6675	49.1052	25.9564	28.1405	23.5293	7.52972	11.346	17.4689	12.7811	9.19466	7.3555	19.5397	28.8861	0	19.8409	34.3523	0.506163	15.1021	9.08437	37.5011	9.65426	14.1177
C11orf57	0.762781	1.24192	5.90508	15.2408	4.97661	7.73145	3.60735	2.95728	3.15738	41.8039	34.5493	12.4641	10.2962	15.4268	3.21519	26.9256	14.6471	14.0456	9.63445	6.85751	0	7.23364	9.68768	0	38.6172	0	21.2035	0	10.6911	18.9211	0.268337
C11orf58	4.35221	103.032	69.4127	93.4491	87.6976	106.088	92.3247	90.5541	78.2647	144.368	72.8129	126.093	94.9764	125.94	100.708	88.3978	97.8728	112.957	54.2776	99.957	95.4611	113.197	84.6623	57.2663	94.8394	87.7225	106.898	95.8981	70.9752	120.941	62.6009
C11orf61	0.220119	0	0	0.726394	0.259464	0	1.38818	1.93837	0.736284	1.45773	0	0	0	1.62571	0	0	0	1.09895	0	1.6818	0	6.46231	0	0	9.22787	12.2224	0	0	0	0	0.428537
C11orf63	0.193523	0.561827	0.162294	0	2.08808	0	1.16132	0.792958	2.788	0	0	0	7.4838	0	0	0	0	1.81222	0	5.79368	1.92987	0	0.908971	0	0	0.935091	1.0639	0	0	5.73319	1.07892
C11orf65	0	0	0	1.43116	0	0	0	0	0	0	0	0	0	0	0	0	0	0	0	2.31208	0	0	0	0	0	0	0	0	0	0	0
C11orf67	24.4653	44.7473	512.828	310.045	250.599	327.884	997.234	849.678	1249.43	83.3687	94.7653	76.2665	234.272	239.864	26.2334	20.1822	52.7774	77.9201	486.698	102.142	27.5744	75.4053	388.487	107.62	202.065	98.134	34.0642	0	124.308	210.314	76.1957
C11orf68	9.14691	20.613	70.7833	7.42531	7.23274	4.67872	25.958	21.2679	35.6103	8.61218	51.9419	14.0534	7.35422	45.6458	41.8646	11.6695	7.93171	12.0499	15.198	8.60755	36.985	31.1347	25.9192	9.08783	13.5526	50.6955	0	16.1956	4.53047	23.7853	10.6092
C11orf70	1.92933	0.342673	24.2688	6.39388	13.9663	12.4789	0.169177	0	0.180214	0	0.637965	0	31.2742	7.55066	0.527571	5.21379	5.1067	4.66024	4.53723	11.1761	0	18.7711	0	0	0	0	0	0	5.18979	0	2.33507
C11orf71	0	0	0	1.96941	6.67298	6.63743	2.09574	2.17965	4.31177	0	0	0	0	0	31.0965	0	0	1.9515	0	0	25.5457	20.9827	0	0	0	0	0	0	0	0	0
C11orf73	1.47258	95.8964	188.513	127.6	89.6691	180.274	253.355	221.467	264.434	49.2947	128.537	27.4659	95.8214	182.745	40.7599	131.701	105.966	101.757	167.105	68.5863	105.18	149.945	106.635	28.6872	77.3322	96.6897	9.12667	105.853	38.8181	77.9499	95.8862
C11orf74	3.41449	73.6885	95.9575	45.7168	61.252	123.831	146.402	155.319	160.868	2.43062	33.4632	48.6405	106.049	0	13.6573	58.5344	90.7486	56.8189	108.525	56.5925	10.0551	23.3245	32.5285	23.3929	23.9442	85.4541	32.4486	56.8572	13.0703	25.3101	15.4975
C11orf75	2.19936	0	6.78874	4.38215	6.63929	3.96968	3.83374	6.99201	0	1.5814	0	0	0	0	0	3.84687	0	0	0	1.54744	0	0	0	5.71167	0	0	9.41387	0	0	0	0
C11orf80	0	0	0	0	0.192938	1.95842	0	0	0	0	0	0	0	0	0	0	0	0	0	0	0	0	0	0	0	0	0	0	0	0	0
C11orf82	0	9.90556	0	2.27154	2.05501	2.33855	0	0	0	0	0	0	0	6.58238	0.917863	0.780073	0	19.8744	0	0	0	0	0	0	0	0	0	0	0	0	0
C11orf83	0	4.67925	8.54961	1.42326	2.26601	0.389501	6.9466	3.55122	0.404061	0	2.69045	11.1043	5.81028	1.28264	8.23239	0	3.27455	3.37341	3.79166	0	27.0799	0	0	0	0	0	1.8829	0	0	1.39619	1.51566
C11orf84	0	0	0	0	0	0	0	0.426765	0.438014	0	0	0	0	0	0.697306	0	0	0	6.73637	0	0	0	0	1.34514	0	0	0	0	0	0	0
C11orf85	0	0	0	0	0	2.55178	0	0	0	0	0	0	0	0	0	0	0	0	0	0	0	0	0	0	0	0	0	0	0	0	0
C11orf86	0	0	0	0	0	0	0	0	0	0	0	0	0	0	0	0	0	0	0	0	0	0	0	0	0	0	0	0	0	0	0
C11orf87	0.459314	0	0.396082	0	0	0.0580976	0.129406	0	0	0	0	0	0	0	0	0	0	2.20348	0.268177	0	0	0	0	0	0	0	0	0	0.320867	0	0
C11orf88	0	0	0	0	0	0	0	0	0	0	0	0	0	0	0	0	0	0	0	0	0	0	0	0	0	0	0	0	0	0	0
C11orf9	0	0	0	0	0.263718	0.141213	3.32734	3.98662	7.21242	0	0	0	0	0	0	0	0	0	0	0	1.65959	0	0	0	0.165046	0	0	0	0	0	0
C11orf91	132.595	6.83606	3.77567	6.83617	1.39251	1.46221	16.4314	6.04013	11.0254	0	0	0	4.949	0	23.7528	0	0	4.12807	12.2146	7.44752	9.73699	0	0	9.6776	9.49299	0	0	0	0	0	0
C11orf92	0	0	0.0538027	0	0	0.0719779	0	0	0	0	0	0	0	0	0	0	0	0.0855061	0.396164	0	0	0	0	0	0	0	0.232084	0.387718	0	0	0
C11orf93	0	0	0	0	0	0	0	0	0	0	0	0	0	0	0	0	0	0	14.7221	0	0	0	0	0	0	0	0	0	0	0	0
C11orf94	0	0	0	0	0	0	0	0	0	0	0	0	0	0	0	0	0	0	0	0	0	0	0	0	0	0	0	0	0	0	0
C11orf95	0	0	0.108067	0	0.24427	2.49393	1.006	2.6849	0.387837	1.17231	0	0.709151	0	0.49595	0	4.21219	0	1.00483	1.44661	4.04517	2.63285	6.41804	2.32277	0	0.304304	0	0	0	2.04019	0	3.84779
C11orf96	0	0	4.73356	0	1.25435	0	0	0	0	0	0	0	0	0	0	11.7086	6.62052	0	0	0	0	10.11	0	12.0611	0	0	4.07121	0	0	0	0
C12orf10	70.061	27.6907	101.081	98.1823	80.6882	169.278	80.8627	97.0029	241.249	0	11.7765	6.73775	26.3709	0	57.6312	22.4142	52.8825	44.3478	33.4378	78.2003	155.749	17.0589	7.52778	57.2468	84.8941	3.3039	0	0	12.0087	5.58903	6.7711
C12orf12	0	0	0	0	0	0	0	0	0	0	0	0	0	0	0	0	0	0	0	0	0	0	0	0	0	0	0	0	0	0	0
C12orf23	15.9116	25.0666	13.2611	33.9414	30.8747	20.0525	32.1071	24.8758	19.2893	3.70822	27.799	22.9205	23.3411	11.0478	53.715	2.21955	21.2405	14.6038	18.197	9.42357	42.9372	17.8929	4.38431	19.0816	39.2591	25.3032	42.4048	2.75185	10.8785	13.0643	19.3656
C12orf26	0.191087	0	9.74716	11.6875	9.39543	9.08917	4.52235	12.7172	7.22772	11.1552	18.2334	21.8036	4.75241	0	0.669053	9.37179	10.7718	5.23011	0	5.13806	0.49345	0	13.5349	0.537046	0	0	0.8172	0	3.88396	0.699095	1.41452
C12orf29	0.505516	13.5789	3.60134	13.4058	6.40064	7.94066	5.43202	2.4311	7.24151	9.00566	11.2333	10.5827	3.53905	14.9885	2.92539	16.1479	4.09214	14.7203	1.13942	11.5879	7.17023	5.86734	2.52235	2.81369	3.78424	7.72557	26.0889	0	14.2475	18.2272	14.466
C12orf32	35.6325	8.21673	24.4881	34.8962	15.1304	37.1985	23.5129	20.9084	26.0161	3.5947	26.1541	27.8683	12.155	1.04655	16.2846	22.8638	15.1655	29.1694	18.0605	24.1213	16.0325	15.2821	0	0	6.15505	83.4044	6.60019	0	43.4591	16.4318	0
C12orf33	0	0	0	0	0	0	0	0	0	0	0	0	0	0	0	0	0	0	0	0	0	0	0	0	0	0	0	0	0	0	0
C12orf34	0	0	0	0	0	0	0	0	0	0	0	0	0	0	0	0	0	0	0	0	0	0	0	0	0	0	0	0	0	0	0
C12orf35	0	6.08643	2.34058	2.86145	2.94672	2.45416	1.31268	1.17885	1.46516	15.2098	13.9245	1.11635	0	0.554931	25.7116	24.7986	19.4139	7.46606	4.89375	6.13006	10.1595	5.7849	20.7438	1.55548	6.90317	0	14.2521	0.326991	0.890754	6.20038	12.3347
C12orf36	0	0	0	0	0	0	0	0	0	0	0	0	0	0	0	1.84997	0	0	4.89825	1.27361	0	0	0	0	0	0	0	0	0	0	0
C12orf37	0	0	0	0	0	0	0	0	0	0	0	0	0	0	0	0	0	0	0	0	0	0	0	0	0	0	0	0	0	0	0
C12orf39	0	0	0	0	0	0	0	0	0	0	0	0	0	0	0	0	0	0	0	0	0	0	0	0	0	0	0	0	0	0	0
C12orf4	0.448296	21.3546	6.30877	12.1013	9.20719	7.85204	1.8388	3.01216	1.39648	2.94393	12.3626	6.27281	2.69885	27.2533	15.2897	2.62091	11.2135	11.8675	0.470195	5.42908	0	10.3272	3.99725	0	25.9902	7.53846	0.332662	0	0	0	6.99123
C12orf40	0	0	0	0	0	0	0	0	0	0	0	0	0.381944	0	0	0.881193	0	0	0	0	0	0	0	0	0	0	0	0	0	0	0
C12orf42	0	0	0	0	0	0	0	0	0	0	0	0	0	0	0	0	0.726294	0	0	0	0	0	0	0	0	0	0	0	0	0	0
C12orf43	3.53918	12.4946	1.72456	7.67632	10.1702	7.09302	6.22252	6.41398	6.07353	0	22.22	0.784939	0	0	20.2917	8.39283	1.16925	9.49993	3.55096	1.98935	0	0	0	20.1903	0	0	4.15746	1.37753	2.33957	0	0.442753
C12orf44	6.73474	41.0038	26.139	19.5668	25.6629	17.7905	26.3163	56.2714	85.4161	0	0	57.8785	8.46765	16.4408	36.2013	18.2459	3.4422	13.2754	8.10601	40.1492	0	0	39.8481	16.0751	0	0	24.6123	0	0	4.11693	0
C12orf45	16.9199	56.6754	180.043	64.0729	70.5234	101.262	156.561	113.633	185.697	14.3214	8.81157	60.8383	2.69676	17.057	0	6.6533	45.2729	50.3702	16.3863	25.2935	28.6324	23.1835	34.2932	22.4449	29.7453	0	40.9835	0	9.56457	73.145	32.3043
C12orf47	0.308849	20.1609	11.253	18.4398	10.2339	8.70327	35.3637	26.0029	23.1877	0	9.10436	16.9325	41.0636	28.7685	1.88121	8.3663	1.53924	14.093	21.0309	9.10969	14.0675	0	0	4.35964	6.1667	13.1561	8.88434	22.1294	0	1.21904	1.34427
C12orf49	0.589375	0	4.21091	0.315485	0.174113	0	2.76464	0.154189	0.759677	0	0	0	0	0	0	0.569566	6.36633	1.35167	5.33738	0	0	0	0	3.96166	14.0543	0	0	12.1826	0	6.43431	0
C12orf5	6.90211	5.83011	10.9994	14.8513	13.0902	8.76016	13.0493	12.297	14.9739	5.38582	17.2016	3.08639	7.38099	19.1311	7.61169	9.85027	18.8066	11.0625	2.84481	11.476	6.91059	11.9975	35.2154	17.585	4.20978	3.35265	7.31874	21.6265	11.9576	5.97459	2.49977
C12orf50	0	0	0	0	0	0	0	0	0	0	0	0	0	0	0	2.01208	1.11782	0	1.47669	0	0	0	0	0	0	0	0	0	1.49098	0	0
C12orf51	0.557598	0	0	0.175919	0.262997	0.0268027	0.235065	0.402003	0.513799	1.64844	0	0	0.867354	0.0565696	0	0	0.498344	0.524679	0.49007	0.44289	0	0.284482	0.105507	0	0.0676949	0	0.246536	0	0	0	0
C12orf52	1.8135	0	0.94132	0	1.00067	2.86109	2.74613	0	5.67104	0	0	0	0	9.18235	0	0	0	0.918858	4.26636	0	0	0	0	0	0	0	1.77612	0	0	0	0.93142
C12orf53	0	2.65876	0	0	0.211918	0	2.28356	9.23796	9.01138	0	0.536628	0	0	9.44384	0	0	0	0	0	0.426938	5.66451	0	0	0	0	0	0	0	0.819667	0	0
C12orf54	0	0	0	0	0	0	0	0	0	0	0	0	0	0	0	0	0	0	0	0	0	0	0	0	0	0	0	0	0	0	0
C12orf56	0.410493	0	0	0.383623	0	0	0	0	0	0	0	0	0	0	0	0	0	0	0	3.97254	0	0	0	0	0	0	0	1.90042	0	0	0
C12orf57	33.3379	107.881	1060.18	638.764	690.531	1290.23	1336.72	1795.26	2514.92	12.4729	171.147	133.863	76.0081	134.477	193.405	282.284	273.526	157.49	914.422	313.716	153.517	158.554	158.103	325.799	156.847	178.093	285.166	253.767	241.299	151.957	356.612
C12orf59	0	0	0	0.131506	0	0	0	0	0	0	0	0	0	0	0	0	0	0	0	0	0	0	0	0	0	0	0	0	0	0	0
C12orf60	0.294161	0	1.1397	7.0611	1.25368	0	0	2.17343	2.51151	0	0	0	0	0	0	2.65139	2.91518	3.8796	8.33941	0	0	0	0	0	0	0	0	20.8335	6.26102	0	9.19741
C12orf61	0	0	0	0	0	0	0.757452	0	0	0	0	0	0	0	0	0	0	0	0	0	0	0	0	1.34719	0	0	0	0	0	0	0
C12orf65	109.413	31.2617	7.61715	19.4715	11.0046	17.5751	22.4593	19.8675	34.3783	16.601	20.3729	30.842	44.592	27.899	3.08827	10.3961	11.1836	11.2728	36.5351	17.9094	17.2024	14.2333	13.5163	25.8053	40.6197	0	52.8955	3.40503	17.4741	10.3522	11.8379
C12orf66	0	0	0.37573	0.801986	0.175524	0.513328	1.17668	0.933486	0	0	0	0	0	0	0	6.83933	0.631023	1.34085	0	5.34002	0	0	0	0	0	0	0	0	0	0	0
C12orf68	0	0	0	0	0	0	0	0	0	0	0	0	0	0	0	0	0	0	0	0	0	0	0	0	0	0	0	0	0	0	0
C12orf69	0	0	0	0	0	0	0	0	0	0	0	0	0	0	0	0	0	0	0	0	0	0	0	0	0	0	0	0	0	0	0
C12orf70	0	0	0	0	1.19874	0	0	0	0	0	0	0	0	0	0	0	1.68349	0	2.32075	4.26325	0	0	0	0	0	0	0	0	0	0	0
C12orf71	0	0	0	4.94907	0	0	0	0	0	1.9189	0	0	0	5.50287	0	4.67552	0	0	7.34542	0	0	0	0	0	1.73499	0	0	17.0433	0	0	0
C12orf73	1.00931	3.16342	0.4824	5.52856	1.5651	7.73185	5.42647	7.19478	4.95794	1.81297	0	13.1682	0	1.43944	0	3.16031	2.95783	4.41413	17.7549	2.11977	17.4623	0	0	0	18.7093	4.87308	0	20.8703	0	0	0
C12orf74	0	0	0	0	0	0	0	0	0	0	0	0	0	0	0	0	0	0	0	0	0	0	0	0	0	0	0	0	0	0	0
C12orf75	80.0745	48.8998	78.9627	25.3947	18.9435	8.21958	28.9312	31.1795	41.4249	22.2354	30.4163	24.4859	89.053	8.65198	62.8141	38.6589	40.9632	79.1149	48.4233	24.9267	2.06206	26.0356	5.34129	37.2819	0	124.97	3.42289	8.98269	0	71.5573	40.1274
C12orf76	0	0.369822	0.545071	1.39743	2.27333	1.49109	0	2.98438	2.26269	0	0	0	0	0	0	0	3.98711	1.35718	0	0	0	0	0	0	0	0	0	0	0	0	0
C12orf77	0	0	0.269406	0	0	0	0	0	0	0	0	0	0	0	0	0	0	0	1.74901	2.93581	0	0	1.30743	0	0	0	0	39.0883	0	0	0
C13orf15	0	0	2.0201	2.12385	0	1.11176	0	0	0	0	0	0	0	0	0	0	3.88114	0	0	0	0	0	0	0	0	0	0	0	0	0	0
C13orf33	8.37493	0	8.28061	5.81365	0.999672	16.294	2.06339	0.238713	6.65413	84.9695	10.0237	26.8403	31.3916	33.9387	0	25.1817	10.054	6.95903	47.583	18.0785	0.406853	58.7469	10.8932	37.165	0	0.598788	54.9502	63.0987	60.4854	2.74086	6.29429
C13orf35	0	0	0	0	0	0	0	0	0	0	0	0	0	0	0	0	0	0	0	0	0	0	0	0	4.88362	0	0	0	0	0	0
C14orf1	105.754	24.427	33.0091	44.7748	28.0075	60.0581	97.2685	78.1666	89.1359	8.77348	49.3866	20.6054	63.6567	8.10394	26.2125	6.43814	17.2992	10.597	36.6635	29.8683	35.9353	49.187	0	60.8699	34.8938	71.1762	114.788	106.836	0	42.7488	48.4375
C14orf101	0.0885939	0	0.311923	1.46857	0.117288	1.8718	1.1458	3.14657	1.30246	0	0.339524	0	3.51708	0	0.568858	5.8321	2.05479	0.706857	0	0.24659	0	2.47508	0	2.05664	3.58965	0	0	0	0	0	11.1713
C14orf102	0.167224	8.8359	0.192358	2.47911	4.50841	0.498396	2.33894	0.849657	1.90021	0	0	0	3.22973	2.81224	0	3.52313	0.24686	0.612119	1.37653	1.12638	0	0.442262	0	0.251858	0.624703	0	4.15623	0	0	18.6296	1.83259
C14orf105	0	0	0.145573	0	0	0.408298	0	0	0	1.64072	0	0	0	0	0.464825	0	0.344768	0.209131	3.69145	0.842814	0.346717	0.698284	0	0	0.495743	0	0	2.01999	0.890523	0	0
C14orf109	6.78222	7.44339	33.1538	17.9081	24.3805	31.6589	26.3972	57.8297	31.4213	0	30.1137	22.5334	0	6.11539	7.89383	31.472	27.1176	34.341	79.1979	2.75299	12.8724	10.383	10.4026	0	9.51552	0	23.3424	65.4497	0	8.13204	27.0687
C14orf118	19.7217	12.8077	1.54268	7.29167	10.1718	1.24767	5.10362	6.7451	4.15621	0	4.26571	0	0	1.62853	19.2712	3.19019	14.8189	2.36018	5.09504	4.84448	2.04605	11.7532	28.0712	7.239	3.87748	0	0	0	13.1308	6.3413	0
C14orf119	3.50302	71.0995	96.5772	62.7211	72.8851	109.304	99.1612	91.0377	156.538	57.5057	67.4949	53.3923	84.007	126.308	93.4995	58.1967	83.3011	72.86	86.6044	81.1261	65.2237	108.528	100.436	51.178	67.9608	87.8955	72.8098	48.4819	80.0475	31.9163	51.1969
C14orf126	0.101855	4.20607	3.1205	5.76716	2.31042	2.26936	4.58666	3.91754	5.8503	37.5129	17.7771	27.8477	2.05713	3.81248	0.422273	2.53526	4.63417	3.56983	3.90864	4.44934	0	0.607059	0	0.663647	8.64122	0.39636	17.0099	0	0	13.2237	0
C14orf129	170.332	15.0959	2.10973	26.7606	21.8138	19.693	5.93955	11.3209	6.40203	0	53.9093	7.14334	51.3075	28.8657	0	47.61	39.9162	39.0625	4.53742	47.0275	13.8845	26.8514	0	15.24	35.7264	28.3364	16.6983	85.5499	19.7166	29.6869	10.7172
C14orf132	0	3.47623	3.09831	3.79814	6.17433	4.89839	5.86125	2.70133	3.06301	14.8636	7.06281	9.33178	0.785272	4.79089	14.5737	4.24131	4.24445	1.91483	5.37756	4.2157	55.086	5.59219	7.57795	2.89363	13.4523	0	23.9181	23.8923	14.5443	21.7135	10.8111
C14orf133	0	5.52812	42.8373	39.088	54.9691	46.861	32.9212	32.9627	17.0409	0	0	0	33.4552	25.9207	4.65395	7.1298	19.4841	14.2241	0	9.699	24.5173	9.94418	9.07189	0	12.9808	0.433521	13.9928	81.8603	76.4311	13.6214	11.5146
C14orf135	0.464224	5.13472	0.066517	2.23093	7.8257	3.55643	1.32001	0.586774	0.328089	8.50326	13.1839	16.8175	3.8616	0.903699	0	6.31649	8.14167	8.74377	1.88607	3.66251	0.183543	21.98	0	0	11.757	3.67454	5.65587	0	10.4204	14.3654	4.34309
C14orf142	0.69835	3.62539	2.70172	7.25345	22.3098	16.013	13.1135	11.1064	11.5929	39.7305	14.3445	0	8.80035	19.2094	0	26.8762	16.2977	18.0979	4.97777	3.75963	23.9003	0	0	3.49681	10.8197	0	0	0	17.4657	0	0
C14orf149	2.51589	1.57698	6.33591	0	1.09084	2.21937	4.72831	3.81026	11.6653	0	0	0	24.1543	0	0	0	0	3.71207	0	0	7.10304	1.79057	0	4.14798	0	0	0	0	0	12.1979	7.46382
C14orf159	0.892275	0	32.972	38.2683	52.4103	45.0581	5.99766	18.0563	9.32968	32.2785	8.60278	17.7232	38.6903	0.321218	65.282	14.1915	19.7646	9.44421	1.82393	13.6485	0	17.8066	5.94274	0	5.29859	36.8707	0.925935	13.7428	36.463	39.9763	27.5003
C14orf162	0	0	0	0	0	0	0	0	0	0	0	0	0	0	0	0	0.830379	0	0	0	0	0	0	0	0	0	0	0	0	0	0
C14orf165	0	0	0	0	0	0	0	0	0	0	0	0	0	0	0	0	0	0	3.95704	0	0	0	0	0	0	0	0	0	0	0	0
C14orf166	26.8314	200.326	673.148	429.818	470.682	713.626	919.319	824.533	1171.09	436.538	124.474	273.21	193.615	398.162	161.586	328.483	298.392	379.731	299.902	312.514	225.953	179.25	134.988	129.938	103.8	329.86	94.6392	82.8108	209.824	190.422	72.9215
C14orf166B	0	0	0	0	0	0	0	0	0	0	0	0	0	0	0	0	0	0	0	0	0	0	0	0	0	0	0	0	2.51755	0	0
C14orf167	0	1.00078	0.0900443	2.14474	8.75216	1.88597	2.97273	2.72249	2.26122	1.43747	9.27241	2.62757	0.317255	0	10.2882	4.04901	10.7032	5.02215	0	41.9999	0	21.9712	6.8857	8.54214	11.9102	0.624134	19.3474	6.14677	32.053	9.15842	10.8865
C14orf169	0	3.44817	9.16815	3.00917	0	0	5.1816	1.93208	7.46397	15.7907	0	8.06339	6.82121	36.7477	5.13207	4.80155	0.542595	1.05025	8.11711	0	6.83358	0	0	0	3.17988	0	0	0	5.33215	7.18532	0.404837
C14orf176	0	0	0	0	0	0	0	1.27298	0	0	0	0	0	0	0	0	0	0	0	0	0	0	8.01942	0	0	0	0	0	0	17.666	0
C14orf177	0	0	0	0	0	0	0	0	0	0	0	0	0	0	0	0	0	0	0	0	0	0	0	0	0	0	0	0	0	0	0
C14orf178	0	0	0	0	2.62283	0	0	2.51668	2.28461	0	0	0	0	0	0	7.87731	0	0	0	0	0	0	0	31.6704	0	0	0	0	5.04627	0	0
C14orf180	0	0	0	0	0	0	0	0	0	0	0	0	0	0	0	0	0	0	0	0	0	0	0	0	0	0	0	0	0	0	0
C14orf182	0	0	0	0	0.189456	0	0.345754	0	0	0	0	0	0	0	0	0.606924	0	0	0.958548	0	0	0	0	0	0	0	0	0	0	0	0.281629
C14orf183	0	0	0	0	0	0	0	0	0	0	0	0	0	0	0	0	0	0	0	0	0	0	0	0	0	0	0	0	0	0	0
C14orf2	171.081	332.973	943.991	360.096	339.546	529.703	761.582	700.657	1302.36	363.757	255.73	192.781	330.745	379.63	142.735	135.43	215.025	205.369	814.475	248.997	127.247	245.772	213.165	312.009	261.575	274.628	275.579	234.627	312.764	236.935	182.856
C14orf21	0.454615	0	0	0.569621	0	0	0.20627	4.18252	1.71217	0	0	0	0	0	0	0	0	0	0	0	0	0	0	0.390987	0	0	0	0	0	0	0
C14orf23	0.109675	0	0	0	0	0	0	0	0	0	0	0	0.392578	0	0	3.19275	0	0	1.37339	0.667711	0	0	0	0	0	0.37842	0.477858	0.827033	0.747299	0	0
C14orf28	0	0	0	0.645393	0.188894	0.167865	1.28566	1.17878	0.372461	0	0.54632	0	1.76557	0	0	0	0.589028	0.31746	0	0	1.0215	0	0	6.25159	2.35203	0	0	0	0	0	0
C14orf37	0	0	6.42786	11.4537	1.40692	3.88195	1.75734	5.53946	1.79964	0	52.9674	11.835	0	6.97586	0	10.735	1.2352	0.609242	4.18775	2.95643	0	0	5.39386	20.182	0	0	0	0	0	15.1285	8.80753
C14orf38	0.111657	0	0	0	0.29037	0	0	0	0.201123	0	0	0	0.649007	0	0.658048	0	0.820514	1.87187	0.949123	0	0	0	0	0	1.36499	0	0.781582	2.74585	1.26348	0.697078	0
C14orf39	0	0	0	0	0	0	0	0	0	0	0	0	0	0	0	0.529228	0	0	2.03013	0.372849	0	0	0	0	0	0	1.19252	0	0	0	0
C14orf43	0.109403	18.0269	4.83601	12.5286	16.783	9.15359	10.2109	11.1272	4.65375	7.79411	3.67319	21.3277	23.7983	24.8047	44.9463	1.2024	6.91217	4.24463	4.30758	8.5216	42.113	28.5399	35.6226	5.74127	35.0149	13.6407	19.0596	3.99638	17.6927	17.3325	14.805
C14orf45	0.234568	0	2.86559	2.20203	7.6224	4.31574	0.897924	1.12534	3.56569	1.00938	0.523305	39.306	3.24565	13.135	2.29275	8.52753	3.17504	1.889	1.61724	2.32997	0	0	0	1.4298	0	0	0	0	0.862354	5.59151	0
C14orf49	0	0	0	0	0	0	0	0	0	0	0	0	0	0	0	0	1.26052	0.282934	0	0.453882	0	0	0	0	0	0	0	0	0	0	0
C14orf55	0	0	0	0	0	0	0	0	0	0	0	0	0	0	0	0	0	0	0	0	0.218351	0	0	0	0	0	0	0	0	0	0
C14orf64	0	0	0	0	0	0	0	0	0	0	0	0	0	0	0	0	0	0.331033	4.63815	0	0	0	0	0	0	0	0	0	0	0	0
C14orf79	0.509621	0	11.3851	0.507875	0.266424	0	0.275136	0	0	0	0	0	0	0	0	0	0.943783	0.320751	0	0	0	0.836837	0	0	0	0	0	0	0	0	0
C14orf80	0	0	0	0	0	0	0	0	0.61433	0	0	0	0	0	0	0	0	0	0	0	0	0	0	0	0	0	0	0	0	0	0
C14orf93	0	0	0	0	3.00657	7.35881	0.450008	3.29581	4.90543	0	0	0	0	0	0	2.30762	4.27281	0.829477	0	0	0	1.46337	0	0	6.92602	0	0	0	2.64452	0	7.34452
C15orf17	1.89496	14.2775	37.7654	28.0612	27.4197	14.0508	10.8913	16.2181	35.1326	360.408	215.754	91.3553	61.1027	23.5224	84.4763	20.8746	21.5446	9.62475	11.4284	25.0216	30.6736	125.435	0	1.57311	19.5121	278.776	4.07616	21.1667	50.8628	1.61265	59.5448
C15orf2	0	0	0	0	0	0	0	0	0	0.134829	0.122416	0	0	0	0	0	0	0.10501	0.727938	0.503829	0	0	0	0	0	0	0.135555	0.223067	0	0	0
C15orf23	14.2493	127.905	18.1786	38.2432	48.5566	57.3449	30.0313	26.8006	27.1048	89.3144	36.1318	3.92113	15.3802	17.4639	55.4763	12.5274	43.7726	124.836	6.56605	4.71756	77.831	32.4564	22.332	15.9298	0	0	0	0	0	0	29.9458
C15orf24	14.8411	89.4701	111.582	98.7188	92.3256	184.481	209.761	240.621	335.829	64.5562	151.774	31.3706	82.0448	103.109	84.7281	53.3822	79.0761	81.7699	125.467	72.3133	146.159	2.10702	32.4986	77.9982	49.6176	37.3029	109.121	17.9717	69.6551	177.309	56.2381
C15orf26	0	0	0	0	0	0	1.34263	0	0	0	0	0	0	0	0	0	0	0	0	0	0	0	0	0	0	0	0	0	0	0	0
C15orf27	0	0	0	0	0	0	0	0	0	0	0	0	0	0	0	0	0	0	0	0	0	0	0	0	0	0	0	0	0	0	0
C15orf29	76.0187	11.7064	5.63549	4.95763	10.3643	5.5185	5.76616	8.41497	6.86494	0	0.545783	0.572066	3.48836	4.05827	20.5907	14.0231	3.67509	14.5845	2.64426	17.2513	1.00955	17.1465	5.36417	10.6337	0	0	0	9.655	0	0	11.4895
C15orf32	0	0	0	0	0	0	0	0	0	0	0	0	0	0	0	0	0	0	0	0	0	0	0	0	0	0	0	0	0	0	0
C15orf33	0	0	0	0.95906	2.56576	4.14425	0.268727	0.295391	0.834036	0	0	0.953611	0	0	0	2.87272	1.60752	0.315869	0	0	0	0	1.44615	0	0	0	0	0	0	2.4928	0
C15orf34	0	0	0	0.48128	0	0	0	0	0	0	0	0	0	0.378433	0	0	0	0	0	0	0.312347	0	0	0	0	0	0	0	0	0	0
C15orf37	0	3.8255	1.63115	1.06325	0.52841	0	3.41657	1.14429	0.615428	0	0	0	0	0	0	0	0	0	0	0	0	3.83774	0	2.26673	0	0	0	0	0	0	0
C15orf38	0	0	0.187298	0.411226	0	0.630789	1.09426	2.22824	1.15399	0	0	0	0	4.73482	0	0	0.887073	0.283817	0	0	0	0	0	0	0	0	3.21124	0	0	0	0
C15orf38-AP3S2	0	0	0	0	0	0.0981147	0	0	0	0	0	0	0	0	0	0.000309877	0	0	0	0	0	0	0	0	0	1.8661e-05	0	6.32526	0	0	0
C15orf39	0.338304	0	0.403569	0	0.0827883	0.0880065	0	0.694232	1.92322	0	0	0	0	0	0	0	0.396554	0.66915	0.636471	0	6.84819	0	0	0	0	0	0	0	0	0	0
C15orf40	108.008	16.1359	54.7777	45.4465	13.587	45.4041	54.63	14.4598	55.2451	9.18083	24.7697	10.4701	43.3788	17.8514	13.5217	12.8522	41.0636	21.2619	24.4541	26.4754	36.0206	58.1066	55.4871	42.6971	26.7417	39.8284	19.9172	0	21.0651	12.201	15.5326
C15orf41	0.737232	9.87031	5.14493	8.5775	16.254	7.34615	0.899923	2.8742	0.134731	0	0	0	0	14.0216	0	4.0259	2.10644	4.3488	3.10816	1.08293	0	0	0	0	0	5.89541	12.2171	2.57819	0	0	7.27002
C15orf42	0.294077	6.24122	0	0	0	0	0	0	0	0	0	0	0	0	2.31617	0	0	0.166328	0	0	0	0	0	3.30486	0	0	0.381094	0	0	0	0
C15orf43	0	0	0	0	0	0	0	0	0	0	0	0	0	0	0	0	0	0	0	0	0	0	0	0	0	0	0	0	0	0	0
C15orf44	0.473029	38.2453	3.75945	24.7582	36.0376	25.0188	13.5118	19.0078	8.14076	47.2821	30.9184	44.7032	11.9306	7.50385	8.4146	43.3886	24.0807	25.5774	1.9348	19.5605	30.6083	23.1554	28.3332	24.7375	11.7626	0	0.561455	63.8413	3.79117	29.938	2.47098
C15orf48	0	0	0.910902	4.96415	4.64996	39.2573	10.2935	14.176	33.1125	0	0	0	0	0	0	0	1.24251	0	3.41945	0	1.53351	0	0	0	0	0	0	0	0	0	0
C15orf5	0	0	0	0	0	0.37228	0	0	0.606277	0	0	0	0	0	0	0.96609	4.28133	0	4.08878	0	0	0	0	0	0	2.35237	0	0	0	0	0
C15orf50	0	0	0	0	0	0	0	0	0	0	0	0	0	0	0	0	0	0	0	0	0	0	0	0	0	0	0	0	0	0	0
C15orf52	0.374196	10.4431	3.89826	27.2656	21.9896	5.85816	9.45418	13.8318	7.25982	2.33742	1.48393	1.35793	1.87299	3.91662	14.5641	0.313598	1.05134	0.788962	2.09204	4.05017	5.45802	0	0.883809	2.43519	8.18428	5.9075	3.78592	0.388662	9.1373	1.74818	21.9215
C15orf53	0	0	0	0	0	0.254745	0	0	0	0	0	0	0	0	0	0	0	0	0	0	0	0	0	0	0	0	0	0	0	0	0
C15orf54	0	0	0	0	0	0	0	0	0	0	0	0	0	0	0	0	0	2.3177	1.7559	0.279416	0	0	0	0	0	0	0	0	0	0	0
C15orf55	0	0	0	0	0	0	0	0	0	0	0	0	0	0	0	0	0	0	0	0	0	0	0	0	0	0	0	0	0	0	0
C15orf56	0	0	0	0	0	0	0	0	0	0	0	0	0	0	0	0	0	0	0	0	0	0	0	0	0	0	0	0	0	0	0
C15orf57	2.51823	26.1537	10.9075	26.0057	33.6478	33.4144	53.1495	62.9618	64.4256	61.7807	1.37051	2.22634	41.6785	11.3892	28.8446	24.1726	10.3476	24.811	10.3687	31.0835	3.41978	3.57109	61.7971	0	0.606101	0	41.3092	73.5906	4.40197	0	17.1293
C15orf58	0	0	0	0	0	0	0	0	1.45943	0	0	0	0	0	0	0	0	0	0	0	0	0	0	0	0	1.08699	0	0	0	0	0
C15orf59	0	0	0	0	0	0	0	0	0	0	0	0	0	0	0	0	0	0	0	0	0	0	0	0	0	0	0	0	0	0	0
C15orf60	0	0	0	0	0	0	0	0	0	0	0	0	0	0	0	0	0	0	0	2.39499	0	0	0	0	0	0	0	0	0	0	0
C15orf61	0.702452	0	4.23983	3.12058	0.93027	0.426395	1.68045	2.18145	4.54564	0	0	1.14503	0	0.820104	0	2.17192	3.73557	1.71436	0	3.05144	0	0	0	22.2628	3.74688	0	0	19.5173	8.94784	0	0
C15orf62	0	0	0	0	0	0	0	0	0	0	0.45233	0	0	0	0	0	0	0	0	0	0	0	0	0	0	0	0	0	0	0	0
C15orf63	0	44.4698	60.7157	33.1065	36.2547	38.8966	72.4126	61.4832	104.183	19.3861	15.4297	28.7596	61.7024	43.434	18.157	7.5972	20.3258	31.1856	84.9025	22.2627	37.7974	17.2361	65.7765	15.3979	50.8534	2.90921	12.5545	23.2559	19.2945	59.1206	26.9818
C16orf11	0	0	0	0	0	0	0	0	0	0	0	0	0	0	0	0	0	0	0	0	0	0	0	0	0	0	0	0	0	0	0
C16orf13	7.3067	0	47.6233	15.8889	19.2744	17.9856	16.8499	15.5155	15.2154	0	0	60.6173	0	0	2.1944	0	23.0064	3.51549	13.5312	5.76837	0	8.54431	0	0	6.13728	0	0	0	0	0	0
C16orf3	0	0	0	0	0	0	0	0	0	0	0	0	0	0	0	0	0	0	0	0	0	0	0	0	0	0	0	0	0	0	0
C16orf42	104.166	4.8894	1.79808	2.61836	0.884593	1.82667	1.00371	2.9808	8.62683	6.17845	9.30864	0	4.76155	36.5139	0	3.69981	2.13338	1.42823	18.2181	0	0	0	0	13.2026	6.6566	0	2.58793	0	0	1.61084	0
C16orf45	14.6113	0.226387	17.4343	10.9218	34.294	39.419	9.32852	2.10371	9.82647	0	6.35841	14.0984	2.95645	22.3104	4.42346	19.7641	20.2436	5.23279	39.4446	31.9565	0.518531	25.8814	43.9366	0.638227	19.8879	18.9247	5.30742	0	18.6587	5.26193	15.0299
C16orf46	0	0	0	1.0442	0	0.739463	0	0.367723	1.0996	0	0	0	0	0	0	0	1.97102	0.520071	0	7.23579	0	0	0	0	0	0	1.00883	0	0	0	0
C16orf48	0	0	0	0	0.966653	0.51894	0	0	0.618474	0	0	1.31977	0	0	0	0	0	0	3.54644	0	0	0	0	0	0	0	0	0	0	0	0
C16orf5	109.156	16.3254	14.7155	14.5099	0.549057	12.9613	9.56835	17.9922	13.5942	50.3852	9.51708	0	0	0	18.394	10.1576	3.41068	7.2014	24.6026	3.4133	4.15983	0	0	0	24.3857	0	19.1256	0	25.9845	0	0
C16orf52	0.183244	0	0.0808388	0.0585521	0.40468	0	0.173445	0.193222	1.13925	0	5.45551	2.97705	0.348452	0	0	1.23792	2.48165	0.733704	0.862665	0.281983	0.52209	0.503787	0.35204	0	0.177718	0	1.37823	0	0	0	1.23876
C16orf53	17.5005	1.80477	0.356501	0.597181	1.54961	0.95252	0.31697	0.861025	0.325901	14.6139	0	0	1.85492	0.620893	1.12302	1.16171	7.52699	2.4049	6.98932	0.245665	1.68957	2.91478	0	1.64616	0.995613	27.8862	0	0	0.439384	3.73005	0.336097
C16orf54	0	0.257791	0	0	0	0.391873	0	0	0	0	0	0	0	0	0	0	0	0	4.91235	1.73405	0	0.603964	0	0	0	0	0	0	0	0	0
C16orf55	14.5784	0.31526	0	0.232562	0	0	0.253668	0	0.261778	0	0	0	0	0	0	0	4.89844	0	30.2135	0.542116	0	3.84933	0	0	0	0	0	0	0	0	0
C16orf57	4.52508	25.1013	24.6253	13.9555	16.6457	23.9225	13.3555	20.3858	27.8038	8.94286	0	6.86264	4.07301	0	0	14.0035	12.3426	14.2312	2.80221	16.4695	2.65072	0.712124	0	9.31044	0	0	9.08329	2.04111	11.1097	12.703	12.2848
C16orf58	53.8457	2.23876	7.85094	3.62966	5.06115	3.35874	14.1318	17.1375	12.5288	48.9001	14.3184	0	4.19068	0.688142	4.43025	13.6344	11.6202	12.7842	91.155	7.8423	8.67165	0	12.9508	33.7935	6.30753	43.9858	0	0	0	0	0.528625
C16orf59	0	2.42016	0	0	0	0	0	0	0	0	0	0	0	0	0	3.02183	0	1.1745	0	0	0	0	0	0	0	0	0	0	0	0	0
C16orf62	2.46827	34.1225	61.7985	64.6361	88.444	47.1682	8.79263	17.5191	15.5355	81.1075	62.802	76.4044	41.3316	39.6632	86.2255	14.7812	29.9896	28.4705	6.29046	26.6298	22.3043	44.4476	24.2589	15.1595	41.7021	73.5778	9.61931	67.8332	43.7074	33.5228	42.0958
C16orf7	0.731308	0	1.42659	0	0.694766	0.375115	0.431738	0	0.672393	0	0	0	0	0	0	0	0	0.564205	1.33779	0.442503	0	0	0	0	0	0	0	0	0	0	0
C16orf70	0.346322	7.43795	4.17449	1.11678	9.41171	5.63486	5.04335	3.9203	1.52032	0.366978	2.34598	10.6469	0	18.9406	13.4627	6.50839	2.40603	2.06994	0	0.281208	1.43967	0	0	0	0.599089	0	12.7576	0	5.26473	0	6.26841
C16orf71	0	0	0	0	0.227866	0	0	3.48484	0	0	0	0	0	0	0	0.930587	0	0.355289	0	0	10.0171	0	7.09317	0	1.09751	0	0	0	0	0	0
C16orf72	1.21328	6.7976	5.43667	7.12063	2.8507	3.75114	4.59737	4.33954	3.17571	3.39466	46.4532	1.07265	14.8663	5.5212	3.59039	20.3543	8.78364	9.83335	3.4117	10.3124	0	22.9344	4.81211	34.6743	12.048	3.48978	4.95574	26.7271	13.6815	0	14.3492
C16orf73	0	0	0	0	0	0	0	0	0	0	0	0	0	0	0.723937	0	0	0.300379	0	0	0	0	0	0	0	0	0	0	0	0	0
C16orf74	2.72588	0	0	0	0	0	0	0	1.30956	0	0	0	0	0	0	0	0	1.27368	0	0	0	0	0	0	0	0	0	0	0	0	0
C16orf78	0	0	0	0	0	0	0	0	0	0	0	0	0	0	0	0	0	0	0	0	0	0	0	0	0	0	0	0	0	0	0
C16orf79	0	0	0	0	0	0	0	0	0	0	0	0	0	0	0	0	0	0	8.87901	0	0	0	0	1.23629	2.83705	0	0	0	0	0	0
C16orf80	0.582098	54.8819	7.99283	34.7407	70.5046	71.8709	64.9858	72.1673	92.2771	0	10.5126	6.0013	48.5346	38.525	35.5062	40.7816	27.2628	39.245	57.4775	31.2186	35.0443	4.49262	57.2649	0	113.911	0	0	89.1851	1.83053	15.7338	81.0687
C16orf82	0	0	0	0	0	0	0	0	0	0	0	0	0	0	0	0	0	0	0	0.463477	0	0	0	0	0	0	0	0	0	0	0
C16orf86	0	0	0	0	0	0	0	0	0	0	0	0	0	0	0	0	0	0	0	0	0	0	0	3.30692	0	0	0	0	0	0	0
C16orf87	2.82479	2.16983	8.28195	18.8162	11.8887	14.9588	17.5117	33.0891	22.3753	63.6409	29.3998	0	13.4717	4.08174	0	20.2398	11.1712	18.4712	5.10036	13.0189	11.7283	6.60232	0	6.20229	11.6032	0	0	64.3617	0	10.469	29.5877
C16orf88	5.80286	33.3124	11.032	19.6518	18.9589	31.9781	40.2079	31.5943	25.7839	5.48392	0	12.6975	25.2102	6.0222	26.3814	27.4103	20.1476	14.2753	26.4628	19.6589	23.2231	35.4958	35.0589	17.8612	7.41248	42.5748	13.0125	7.32985	0	20.6348	28.687
C16orf89	0	0	0	0	0	0	0	0	0	0	0	0	0	0	0	0	0	0	0	0	0	0	0	0	0	0	0	0	0	0	0
C16orf90	0	0	0	0	0	0	0	0	0	0	0	0	0	0	0	0	0	0	0	0	0	0	0	0	0	0	0	0	0	0	0
C16orf91	0	0	0	2.10384	0.714148	3.75249	6.3276	3.18	0	0	0	0	0	0	0	0	1.58674	1.06362	0	0	0	0	0	0	0	0	0	3.17124	0	2.50569	4.98423
C16orf92	0	0	0	0	0	0	0	0	0	0	0	0	0	0	0	0	0	0	0	0	0	0	0	0	0	0	0	0	0	0	0
C16orf93	0	3.00677	7.93982	2.19307	1.12884	2.41246	1.89291	4.4236	6.66481	0	0	0	0	0	0	0	1.7442	0	0	2.00749	0	0	0	0	0	24.2635	0	19.3502	0	19.8588	0
C16orf95	2.04882	0	2.58333	4.61058	5.86045	1.00297	0	0	1.05853	2.60193	0	0	0	0	0	0	3.61052	2.40428	0	0	0	0	0	0	0	0	0	0	0	0	0
C16orf96	0	0	0	0	0	0	0	0	0	0	0	0	0	0	0	0	0	0	0	0	0	0	0	0	0	0	0	0	0	0	0
C17orf100	0	0	0	0	0	0.561919	0	0	0	0	0	0	0	0	0	0	0	0	0	0	0	0	0	0	0	0	0	0	0	0	0
[truncated: 21,274 more rows]

## Sheet: 2D-D28 vs 3D-BSA
2D/D28 vs 3D/BSA
Total genes = 12055								Genes with q < 0.5 = 375
	lb	mle	ub	ce	Z	cZ			Lower bound	log2 fold change	Upper bound	q-value			Lower bound	log2 fold change	Upper bound	q-value			Lower bound	log2 fold change	Upper bound	q-value
2016-03-02	-4.89879	-3.99285	-1.84543	-1.84543	-3.1409	-1.94483		AAMP	-5.5363	-3.65732	-1.67767	0.0183107		AAMP	-5.5363	-3.65732	-1.67767	0.0183107		AAMP	-5.5363	-3.65732	-1.67767	0.0183107
2016-03-02	-2.24807	0	3.48955	0	-0.0538302	0		ACP2	-4.39549	-3.32178	-1.71122	0.0485695		ACP2	-4.39549	-3.32178	-1.71122	0.0485695		ACP2	-4.39549	-3.32178	-1.71122	0.0485695
1/2-SBSRNA4	-2.55005	-1.20792	1.5099	0	-0.926879	-0.333774		ACTG1	-3.28823	-2.41584	-1.44279	0.000337887		ACTG1	-3.28823	-2.41584	-1.44279	0.000337887		ACTG1	-3.28823	-2.41584	-1.44279	0.000337887
A1BG	-1.34213	0	1.81188	0	0	0		ACTG2	-10.8713	-6.14026	-2.24807	0.000290228		ACTG2	-10.8713	-6.14026	-2.24807	0.000290228		ACTG2	-10.8713	-6.14026	-2.24807	0.000290228
A2LD1	-1.74477	-0.268427	2.41584	0	-0.32345	-0.079747		ACVR2A	1.47635	3.48955	4.86524	0.0411989		ACVR2A	1.47635	3.48955	4.86524	0.0411989		ACVR2A	1.47635	3.48955	4.86524	0.0411989
A2M	-0.5033	1.87899	4.12706	0	1.59199	0.741046		ACY1	-5.06656	-2.71782	-0.973047	0.0371331		ACY1	-5.06656	-2.71782	-0.973047	0.0371331		ACY1	-5.06656	-2.71782	-0.973047	0.0371331
A4GALT	-0.536854	0.10066	2.65072	0	0.672454	0.221684		AEBP2	2.41584	4.0264	5.16722	0.00187645		AEBP2	2.41584	4.0264	5.16722	0.00187645		AEBP2	2.41584	4.0264	5.16722	0.00187645
AAAS	-3.28823	-1.61056	-0.369087	-0.369087	-2.54454	-1.46898		AES	0.872387	2.04675	3.18757	0.0403346		AES	0.872387	2.04675	3.18757	0.0403346		AES	0.872387	2.04675	3.18757	0.0403346
AACS	-2.85204	0.939494	3.42244	0	0.348468	0.0893346		AHR	1.24147	3.08691	4.73102	0.0391246		AHR	1.24147	3.08691	4.73102	0.0391246		AHR	1.24147	3.08691	4.73102	0.0391246
AADAT	-2.38229	-1.47635	1.57701	0	-0.729282	-0.241511		AIP	-6.34158	-5.40209	-2.38229	0.028603		AIP	-6.34158	-5.40209	-2.38229	0.028603		AIP	-6.34158	-5.40209	-2.38229	0.028603
AAGAB	-1.34213	0.771727	2.55005	0	0.774611	0.258721		AKR1C1	1.44279	3.28823	4.93234	0.0351944		AKR1C1	1.44279	3.28823	4.93234	0.0351944		AKR1C1	1.44279	3.28823	4.93234	0.0351944
AAK1	0.436194	2.58361	4.63036	0.436194	2.3966	1.35246		AKR1C2	2.68427	4.19417	5.50275	0.000305133		AKR1C2	2.68427	4.19417	5.50275	0.000305133		AKR1C2	2.68427	4.19417	5.50275	0.000305133
AAMP	-5.5363	-3.65732	-1.67767	-1.67767	-3.58608	-2.35927		AKR1C3	2.24807	3.62376	4.86524	6.96198e-05		AKR1C3	2.24807	3.62376	4.86524	6.96198e-05		AKR1C3	2.24807	3.62376	4.86524	6.96198e-05
AARS	-1.24147	0.335534	1.57701	0	0.392004	0.107439		ALDOA	-3.85864	-2.68427	-1.64411	6.71445e-05		ALDOA	-3.85864	-2.68427	-1.64411	6.71445e-05		ALDOA	-3.85864	-2.68427	-1.64411	6.71445e-05
AARS2	-1.97965	-0.0335534	2.88559	0	-0.0840038	-0.00203649		ANAPC11	-2.88559	-1.67767	-0.637514	0.0482958		ANAPC11	-2.88559	-1.67767	-0.637514	0.0482958		ANAPC11	-2.88559	-1.67767	-0.637514	0.0482958
AARSD1	-1.74477	-0.5033	0.771727	0	-0.761413	-0.255557		AP2M1	-3.08691	-1.77833	-0.70462	0.0406684		AP2M1	-3.08691	-1.77833	-0.70462	0.0406684		AP2M1	-3.08691	-1.77833	-0.70462	0.0406684
AASDH	-1.40924	0.30198	2.14741	0	0.349931	0.090082		ARF6	1.30858	2.88559	4.09351	0.0333439		ARF6	1.30858	2.88559	4.09351	0.0333439		ARF6	1.30858	2.88559	4.09351	0.0333439
AASDHPPT	-2.04675	0.40264	2.08031	0	0.303546	0.0722744		ARID2	1.30858	2.9527	4.42904	0.0247825		ARID2	1.30858	2.9527	4.42904	0.0247825		ARID2	1.30858	2.9527	4.42904	0.0247825
AASS	0.0335534	2.18097	3.92574	0.0335534	2.00778	1.05381		ARL2	-6.40869	-3.38889	-1.57701	0.0254119		ARL2	-6.40869	-3.38889	-1.57701	0.0254119		ARL2	-6.40869	-3.38889	-1.57701	0.0254119
AATF	-3.55666	-0.838834	0.838834	0	-1.00587	-0.374897		ARL8A	1.0066	2.55005	4.26128	0.0462276		ARL8A	1.0066	2.55005	4.26128	0.0462276		ARL8A	1.0066	2.55005	4.26128	0.0462276
ABAT	-2.04675	1.0066	3.0198	0	0.284479	0.0650193		ATOX1	-2.5165	-1.67767	-0.872387	0.00680851		ATOX1	-2.5165	-1.67767	-0.872387	0.00680851		ATOX1	-2.5165	-1.67767	-0.872387	0.00680851
ABCA1	0.20132	2.31518	3.89219	0.20132	2.17817	1.18308		ATP5E	-1.94609	-1.24147	-0.536854	0.0354287		ATP5E	-1.94609	-1.24147	-0.536854	0.0354287		ATP5E	-1.94609	-1.24147	-0.536854	0.0354287
ABCA10	-2.31518	-1.5099	1.0066	0	-0.944491	-0.339259		ATP5G1	-2.04675	-1.24147	-0.536854	0.0357766		ATP5G1	-2.04675	-1.24147	-0.536854	0.0357766		ATP5G1	-2.04675	-1.24147	-0.536854	0.0357766
ABCA11P	-1.64411	1.04015	2.85204	0	0.606533	0.195642		ATP6V1A	1.74477	3.22112	4.49615	0.00680851		ATP6V1A	1.74477	3.22112	4.49615	0.00680851		ATP6V1A	1.74477	3.22112	4.49615	0.00680851
ABCA4	-2.04675	0	1.30858	0	-0.606363	-0.195642		ATP6V1F	-3.9593	-2.58361	-1.40924	0.000770014		ATP6V1F	-3.9593	-2.58361	-1.40924	0.000770014		ATP6V1F	-3.9593	-2.58361	-1.40924	0.000770014
ABCA5	-2.08031	-0.0671067	2.78493	0	-0.0866602	-0.00203649		ATRX	1.14081	2.68427	4.05996	0.0373826		ATRX	1.14081	2.68427	4.05996	0.0373826		ATRX	1.14081	2.68427	4.05996	0.0373826
ABCA6	-1.91254	-0.0671067	3.25468	0	0.269535	0.0595058		BAG4	2.31518	3.85864	5.033	0.00182612		BAG4	2.31518	3.85864	5.033	0.00182612		BAG4	2.31518	3.85864	5.033	0.00182612
ABCA8	-2.24807	1.34213	4.09351	0	0.627305	0.202991		BBX	1.14081	2.5165	4.0264	0.0233449		BBX	1.14081	2.5165	4.0264	0.0233449		BBX	1.14081	2.5165	4.0264	0.0233449
ABCA9	-1.27503	-0.10066	2.85204	0	0	0		BCLAF1	0.973047	2.31518	3.72442	0.0340169		BCLAF1	0.973047	2.31518	3.72442	0.0340169		BCLAF1	0.973047	2.31518	3.72442	0.0340169
ABCB10	-0.905941	2.44939	4.0264	0	1.18627	0.476768		BLOC1S1	-3.72442	-2.34873	-1.30858	0.0013505		BLOC1S1	-3.72442	-2.34873	-1.30858	0.0013505		BLOC1S1	-3.72442	-2.34873	-1.30858	0.0013505
ABCB6	-3.08691	-2.11386	-0.570407	-0.570407	-2.38294	-1.34111		BNC2	1.20792	3.0198	4.32838	0.049126		BNC2	1.20792	3.0198	4.32838	0.049126		BNC2	1.20792	3.0198	4.32838	0.049126
ABCB7	-2.08031	1.14081	2.75138	0	0.582256	0.186286		BRD8	1.24147	2.75138	4.05996	0.0338787		BRD8	1.24147	2.75138	4.05996	0.0338787		BRD8	1.24147	2.75138	4.05996	0.0338787
ABCB8	-1.34213	-0.0335534	2.04675	0	-0.0447488	0		BRK1	-2.78493	-1.77833	-0.973047	0.00288115		BRK1	-2.78493	-1.77833	-0.973047	0.00288115		BRK1	-2.78493	-1.77833	-0.973047	0.00288115
ABCC1	-0.872387	1.57701	3.38889	0	1.25234	0.518892		C12orf10	-6.74422	-2.18097	-0.905941	0.046666		C12orf10	-6.74422	-2.18097	-0.905941	0.046666		C12orf10	-6.74422	-2.18097	-0.905941	0.046666
ABCC10	-2.0132	0	1.14081	0	-0.266931	-0.0595058		C12orf45	-4.56326	-2.61716	-1.0066	0.0456617		C12orf45	-4.56326	-2.61716	-1.0066	0.0456617		C12orf45	-4.56326	-2.61716	-1.0066	0.0456617
ABCC3	-2.58361	-1.10726	1.57701	0	-0.764311	-0.256042		C12orf57	-4.5297	-3.15402	-2.11386	2.17293e-06		C12orf57	-4.5297	-3.15402	-2.11386	2.17293e-06		C12orf57	-4.5297	-3.15402	-2.11386	2.17293e-06
ABCC4	-0.905941	1.34213	3.5231	0	1.1143	0.433853		C15orf48	-5.20077	-3.89219	-2.18097	0.02358		C15orf48	-5.20077	-3.89219	-2.18097	0.02358		C15orf48	-5.20077	-3.89219	-2.18097	0.02358
ABCC5	-1.34213	0.905941	2.78493	0	0.725686	0.241511		C17orf61	-4.0264	-2.21452	-1.17437	0.00477865		C17orf61	-4.0264	-2.21452	-1.17437	0.00477865		C17orf61	-4.0264	-2.21452	-1.17437	0.00477865
ABCC9	0.637514	2.04675	4.12706	0.637514	2.84516	1.69078		C17orf76-AS1	-2.78493	-1.91254	-1.0066	0.00634734		C17orf76-AS1	-2.78493	-1.91254	-1.0066	0.00634734		C17orf76-AS1	-2.78493	-1.91254	-1.0066	0.00634734
ABCD3	-1.27503	0.771727	2.91914	0	0.713763	0.237189		C1orf63	-5.40209	-4.5297	-1.84543	0.0140751		C1orf63	-5.40209	-4.5297	-1.84543	0.0140751		C1orf63	-5.40209	-4.5297	-1.84543	0.0140751
ABCD4	-1.67767	0.335534	2.0132	0	0.306143	0.0725634		C1orf85	-3.69087	-2.04675	-0.872387	0.029198		C1orf85	-3.69087	-2.04675	-0.872387	0.029198		C1orf85	-3.69087	-2.04675	-0.872387	0.029198
ABCE1	-0.369087	1.64411	3.12046	0	1.64095	0.775346		C20orf196	-4.9659	-4.0264	-2.24807	0.0205485		C20orf196	-4.9659	-4.0264	-2.24807	0.0205485		C20orf196	-4.9659	-4.0264	-2.24807	0.0205485
ABCF2	-0.10066	1.37569	2.5165	0	1.85517	0.937721		C6orf1	-5.80473	-4.63036	-1.81188	0.0251415		C6orf1	-5.80473	-4.63036	-1.81188	0.0251415		C6orf1	-5.80473	-4.63036	-1.81188	0.0251415
ABCF3	-2.98625	-0.335534	1.30858	0	-0.49442	-0.151845		C6orf106	1.34213	2.68427	3.85864	0.0106605		C6orf106	1.34213	2.68427	3.85864	0.0106605		C6orf106	1.34213	2.68427	3.85864	0.0106605
ABHD10	-2.78493	0.40264	1.94609	0	0.0986707	0.00667765		C7orf59	-3.59021	-2.48295	-1.54345	0.000169278		C7orf59	-3.59021	-2.48295	-1.54345	0.000169278		C7orf59	-3.59021	-2.48295	-1.54345	0.000169278
ABHD11	-2.31518	0.805281	2.38229	0	0.562277	0.175704		C9orf23	-6.20737	-5.50275	-1.30858	0.04439		C9orf23	-6.20737	-5.50275	-1.30858	0.04439		C9orf23	-6.20737	-5.50275	-1.30858	0.04439
ABHD12	-3.79153	-2.61716	0.234873	0	-1.78343	-0.884395		CCDC159	-5.43564	-4.32838	-2.44939	0.0148162		CCDC159	-5.43564	-4.32838	-2.44939	0.0148162		CCDC159	-5.43564	-4.32838	-2.44939	0.0148162
ABHD13	-2.04675	0	1.77833	0	-0.131205	-0.0153395		CCDC167	-4.26128	-2.41584	-1.30858	0.00622419		CCDC167	-4.26128	-2.41584	-1.30858	0.00622419		CCDC167	-4.26128	-2.41584	-1.30858	0.00622419
ABHD14A	-3.79153	-2.55005	0.20132	0	-1.78895	-0.887231		CCDC56	-2.88559	-1.74477	-0.738174	0.0411753		CCDC56	-2.88559	-1.74477	-0.738174	0.0411753		CCDC56	-2.88559	-1.74477	-0.738174	0.0411753
ABHD14B	-3.75798	-2.31518	0.738174	0	-1.30689	-0.552043		CCL7	2.98625	4.99945	6.77778	0.000967379		CCL7	2.98625	4.99945	6.77778	0.000967379		CCL7	2.98625	4.99945	6.77778	0.000967379
ABHD15	-2.5165	-0.0671067	0.738174	0	-0.930417	-0.335445		CDV3	1.47635	2.55005	3.89219	0.000752039		CDV3	1.47635	2.55005	3.89219	0.000752039		CDV3	1.47635	2.55005	3.89219	0.000752039
ABHD2	-1.44279	0.70462	2.5165	0	0.615531	0.199113		CEP95	1.64411	2.98625	4.59681	0.00301158		CEP95	1.64411	2.98625	4.59681	0.00301158		CEP95	1.64411	2.98625	4.59681	0.00301158
ABHD3	-1.27503	0	2.55005	0	0.0810771	0.00203649		CERKL	1.54345	4.22772	5.56986	0.0340169		CERKL	1.54345	4.22772	5.56986	0.0340169		CERKL	1.54345	4.22772	5.56986	0.0340169
ABHD4	-0.738174	0.905941	2.21452	0	1.11577	0.434544		CHCHD6	-6.4758	-5.40209	-3.12046	0.00629537		CHCHD6	-6.4758	-5.40209	-3.12046	0.00629537		CHCHD6	-6.4758	-5.40209	-3.12046	0.00629537
ABHD5	-1.10726	1.17437	2.65072	0	1.0004	0.369503		CHCHD8	-4.42904	-2.5165	-1.24147	0.00629537		CHCHD8	-4.42904	-2.5165	-1.24147	0.00629537		CHCHD8	-4.42904	-2.5165	-1.24147	0.00629537
ABHD6	-3.38889	-2.18097	1.44279	0	-1.05253	-0.398441		CHMP2A	-3.72442	-2.41584	-1.20792	0.0096889		CHMP2A	-3.72442	-2.41584	-1.20792	0.0096889		CHMP2A	-3.72442	-2.41584	-1.20792	0.0096889
ABI1	-0.10066	1.5099	2.75138	0	1.86739	0.946182		CIB1	-5.63696	-1.94609	-0.838834	0.0285457		CIB1	-5.63696	-1.94609	-0.838834	0.0285457		CIB1	-5.63696	-1.94609	-0.838834	0.0285457
ABI2	0	1.84543	3.5231	0	1.96782	1.02621		CINP	-5.40209	-2.61716	-1.40924	0.0025		CINP	-5.40209	-2.61716	-1.40924	0.0025		CINP	-5.40209	-2.61716	-1.40924	0.0025
ABI3BP	-0.30198	2.08031	4.39549	0	1.73673	0.848906		CNN2	-3.89219	-2.18097	-0.973047	0.0217319		CNN2	-3.89219	-2.18097	-0.973047	0.0217319		CNN2	-3.89219	-2.18097	-0.973047	0.0217319
ABL1	-3.22112	-2.21452	-0.40264	-0.40264	-2.21055	-1.20877		COMMD4	-7.28108	-6.5429	-2.9527	0.000128273		COMMD4	-7.28108	-6.5429	-2.9527	0.000128273		COMMD4	-7.28108	-6.5429	-2.9527	0.000128273
ABL2	-2.38229	-0.268427	2.21452	0	-0.151051	-0.0194712		COX4I1	-2.04675	-1.34213	-0.60396	0.0237481		COX4I1	-2.04675	-1.34213	-0.60396	0.0237481		COX4I1	-2.04675	-1.34213	-0.60396	0.0237481
ABLIM1	-1.87899	1.97965	4.26128	0	1.13843	0.446357		COX6A1	-2.48295	-1.77833	-1.07371	0.000472449		COX6A1	-2.48295	-1.77833	-1.07371	0.000472449		COX6A1	-2.48295	-1.77833	-1.07371	0.000472449
ABLIM3	-2.91914	-2.0132	1.07371	0	-1.06694	-0.407465		COX7C	-2.91914	-2.11386	-1.34213	0.000142615		COX7C	-2.91914	-2.11386	-1.34213	0.000142615		COX7C	-2.91914	-2.11386	-1.34213	0.000142615
ABR	-2.61716	-1.67767	0.973047	0	-1.16544	-0.461829		COX8A	-3.25468	-2.24807	-1.30858	0.000862674		COX8A	-3.25468	-2.24807	-1.30858	0.000862674		COX8A	-3.25468	-2.24807	-1.30858	0.000862674
ABT1	-5.10011	0.20132	1.54345	0	-0.517087	-0.156724		CREB3	-3.18757	-1.91254	-0.872387	0.022452		CREB3	-3.18757	-1.91254	-0.872387	0.022452		CREB3	-3.18757	-1.91254	-0.872387	0.022452
ABTB1	-1.34213	0	2.48295	0	0	0		CRKL	1.57701	3.48955	4.9659	0.0333823		CRKL	1.57701	3.48955	4.9659	0.0333823		CRKL	1.57701	3.48955	4.9659	0.0333823
ABTB2	0.5033	2.28163	4.56326	0.5033	2.55905	1.47846		CSNK1G2	1.57701	3.99285	5.16722	0.0284634		CSNK1G2	1.57701	3.99285	5.16722	0.0284634		CSNK1G2	1.57701	3.99285	5.16722	0.0284634
ACAA1	-3.75798	-2.75138	1.0066	0	-1.21858	-0.49786		CXCL12	1.71122	3.12046	4.26128	0.00312735		CXCL12	1.71122	3.12046	4.26128	0.00312735		CXCL12	1.71122	3.12046	4.26128	0.00312735
ACAA2	-1.81188	-0.60396	0.40264	0	-1.16025	-0.458903		CYP1B1	2.65072	3.9593	5.23432	1.01823e-05		CYP1B1	2.65072	3.9593	5.23432	1.01823e-05		CYP1B1	2.65072	3.9593	5.23432	1.01823e-05
ACACA	-1.74477	-0.369087	2.81848	0	0.0557613	0		DCN	1.14081	2.34873	3.18757	0.00623571		DCN	1.14081	2.34873	3.18757	0.00623571		DCN	1.14081	2.34873	3.18757	0.00623571
ACAD10	-2.81848	-1.71122	-0.30198	-0.30198	-2.18289	-1.18428		DCPS	-5.80473	-4.79813	-3.35534	0.00124611		DCPS	-5.80473	-4.79813	-3.35534	0.00124611		DCPS	-5.80473	-4.79813	-3.35534	0.00124611
ACAD11	-3.38889	-0.771727	1.34213	0	-0.802744	-0.269034		DCUN1D4	1.44279	3.18757	4.39549	0.0354287		DCUN1D4	1.44279	3.18757	4.39549	0.0354287		DCUN1D4	1.44279	3.18757	4.39549	0.0354287
ACAD8	-1.27503	0.771727	3.59021	0	0.838368	0.290539		DCXR	-5.30143	-3.9593	-2.31518	0.0185701		DCXR	-5.30143	-3.9593	-2.31518	0.0185701		DCXR	-5.30143	-3.9593	-2.31518	0.0185701
ACAD9	-3.18757	-0.738174	1.20792	0	-0.730767	-0.241511		DDIT3	-5.06656	-3.75798	-2.41584	7.38435e-07		DDIT3	-5.06656	-3.75798	-2.41584	7.38435e-07		DDIT3	-5.06656	-3.75798	-2.41584	7.38435e-07
ACADM	-0.234873	1.30858	2.58361	0	1.701	0.825513		DNAJC9	-5.90539	-5.06656	-2.11386	0.0274525		DNAJC9	-5.90539	-5.06656	-2.11386	0.0274525		DNAJC9	-5.90539	-5.06656	-2.11386	0.0274525
ACADSB	-1.64411	0.0671067	3.35534	0	0.471847	0.142646		DPCD	-2.71782	-1.74477	-0.872387	0.00623571		DPCD	-2.71782	-1.74477	-0.872387	0.00623571		DPCD	-2.71782	-1.74477	-0.872387	0.00623571
ACADVL	-4.26128	-0.771727	0.738174	0	-1.02389	-0.382844		DPM1	-5.30143	-2.68427	-1.34213	0.00627794		DPM1	-5.30143	-2.68427	-1.34213	0.00627794		DPM1	-5.30143	-2.68427	-1.34213	0.00627794
ACAP2	0.268427	2.5165	4.16062	0.268427	2.26011	1.24372		DPP8	1.14081	2.88559	4.22772	0.0470297		DPP8	1.14081	2.88559	4.22772	0.0470297		DPP8	1.14081	2.88559	4.22772	0.0470297
ACAT1	-2.04675	-0.234873	1.20792	0	-0.333633	-0.0818456		DPT	2.5165	5.20077	6.61001	0.0133633		DPT	2.5165	5.20077	6.61001	0.0133633		DPT	2.5165	5.20077	6.61001	0.0133633
ACAT2	-1.84543	-0.268427	0.905941	0	-0.457995	-0.134956		DPYSL2	1.57701	2.68427	3.82508	0.000474032		DPYSL2	1.57701	2.68427	3.82508	0.000474032		DPYSL2	1.57701	2.68427	3.82508	0.000474032
ACBD3	0.469747	2.08031	3.42244	0.469747	2.49707	1.43189		DRAM1	3.35534	4.76458	5.90539	3.32361e-07		DRAM1	3.35534	4.76458	5.90539	3.32361e-07		DRAM1	3.35534	4.76458	5.90539	3.32361e-07
ACBD5	-1.17437	0.536854	2.75138	0	0.65253	0.212207		DST	1.20792	3.05336	4.56326	0.0450427		DST	1.20792	3.05336	4.56326	0.0450427		DST	1.20792	3.05336	4.56326	0.0450427
ACBD6	-5.4692	-0.469747	1.14081	0	-0.7532	-0.251979		DTD1	-6.61001	-5.87184	-2.11386	0.00331237		DTD1	-6.61001	-5.87184	-2.11386	0.00331237		DTD1	-6.61001	-5.87184	-2.11386	0.00331237
ACCN2	-1.67767	0	1.84543	0	0	0		DYNLL1	-3.08691	-2.24807	-1.44279	3.093e-05		DYNLL1	-3.08691	-2.24807	-1.44279	3.093e-05		DYNLL1	-3.08691	-2.24807	-1.44279	3.093e-05
ACCS	-2.34873	-1.14081	0.872387	0	-1.3064	-0.55192		ECH1	-2.9527	-1.81188	-0.738174	0.0456617		ECH1	-2.9527	-1.81188	-0.738174	0.0456617		ECH1	-2.9527	-1.81188	-0.738174	0.0456617
ACD	-2.58361	-1.61056	-0.0335534	-0.0335534	-1.9772	-1.03308		ECSCR	-6.84488	-6.0396	-4.19417	0.00022126		ECSCR	-6.84488	-6.0396	-4.19417	0.00022126		ECSCR	-6.84488	-6.0396	-4.19417	0.00022126
ACER3	-0.771727	1.24147	3.72442	0	1.25271	0.518892		EDF1	-3.32178	-2.41584	-1.54345	0.000146423		EDF1	-3.32178	-2.41584	-1.54345	0.000146423		EDF1	-3.32178	-2.41584	-1.54345	0.000146423
ACIN1	-1.67767	0.536854	2.34873	0	0.488562	0.149353		EEF1B2	-2.9527	-2.08031	-1.37569	1.9702e-05		EEF1B2	-2.9527	-2.08031	-1.37569	1.9702e-05		EEF1B2	-2.9527	-2.08031	-1.37569	1.9702e-05
ACLY	-0.5033	0.905941	2.0132	0	1.28451	0.538955		EEF1D	-3.38889	-2.24807	-1.17437	0.00595587		EEF1D	-3.38889	-2.24807	-1.17437	0.00595587		EEF1D	-3.38889	-2.24807	-1.17437	0.00595587
ACN9	-0.838834	1.17437	2.58361	0	1.15428	0.455259		EEF1G	-2.21452	-1.47635	-0.738174	0.0140751		EEF1G	-2.21452	-1.47635	-0.738174	0.0140751		EEF1G	-2.21452	-1.47635	-0.738174	0.0140751
ACO1	-2.78493	0.40264	1.91254	0	0.116443	0.0118017		EIF1	-3.25468	-2.24807	-1.40924	5.21529e-05		EIF1	-3.25468	-2.24807	-1.40924	5.21529e-05		EIF1	-3.25468	-2.24807	-1.40924	5.21529e-05
ACO2	-4.63036	-2.28163	0.167767	0	-1.7485	-0.855061		EIF4A1	-4.09351	-2.44939	-1.14081	0.0133633		EIF4A1	-4.09351	-2.44939	-1.14081	0.0133633		EIF4A1	-4.09351	-2.44939	-1.14081	0.0133633
ACOT1	-0.536854	1.54345	3.55666	0	1.48711	0.664045		EIF6	-3.05336	-1.94609	-1.0066	0.0071874		EIF6	-3.05336	-1.94609	-1.0066	0.0071874		EIF6	-3.05336	-1.94609	-1.0066	0.0071874
ACOT13	-1.04015	0.738174	1.97965	0	0.856092	0.295434		EMG1	-4.42904	-2.18097	-0.872387	0.0251415		EMG1	-4.42904	-2.18097	-0.872387	0.0251415		EMG1	-4.42904	-2.18097	-0.872387	0.0251415
ACOT2	-1.17437	1.64411	3.456	0	1.28427	0.538955		ENPP2	2.61716	4.19417	5.50275	0.000255645		ENPP2	2.61716	4.19417	5.50275	0.000255645		ENPP2	2.61716	4.19417	5.50275	0.000255645
ACOT4	-1.24147	0	1.20792	0	-0.237173	-0.0477437		ERI3	-5.70407	-3.12046	-1.40924	0.0274525		ERI3	-5.70407	-3.12046	-1.40924	0.0274525		ERI3	-5.70407	-3.12046	-1.40924	0.0274525
ACOT7	-5.77118	-4.99945	0.973047	0	-1.08794	-0.416816		ETHE1	-6.91199	-3.5231	-1.10726	0.04439		ETHE1	-6.91199	-3.5231	-1.10726	0.04439		ETHE1	-6.91199	-3.5231	-1.10726	0.04439
ACOT8	-5.033	-4.19417	-0.30198	-0.30198	-2.16201	-1.17387		EXOSC5	-5.77118	-3.18757	-1.34213	0.0121621		EXOSC5	-5.77118	-3.18757	-1.34213	0.0121621		EXOSC5	-5.77118	-3.18757	-1.34213	0.0121621
ACOT9	-3.32178	-1.61056	-0.20132	-0.20132	-2.18708	-1.18612		FABP5	-7.01265	-3.22112	-1.74477	0.000189163		FABP5	-7.01265	-3.22112	-1.74477	0.000189163		FABP5	-7.01265	-3.22112	-1.74477	0.000189163
ACOX1	-1.40924	0.805281	2.55005	0	0.613284	0.198112		FAM20A	2.0132	4.29483	5.80473	0.019911		FAM20A	2.0132	4.29483	5.80473	0.019911		FAM20A	2.0132	4.29483	5.80473	0.019911
ACOX2	-4.12706	-0.0335534	2.14741	0	-0.359307	-0.0949467		FAU	-3.35534	-2.28163	-1.20792	0.00623571		FAU	-3.35534	-2.28163	-1.20792	0.00623571		FAU	-3.35534	-2.28163	-1.20792	0.00623571
ACOX3	-3.32178	-1.94609	0.167767	0	-1.83102	-0.919063		FBXO17	1.10726	2.48295	3.62376	0.032336		FBXO17	1.10726	2.48295	3.62376	0.032336		FBXO17	1.10726	2.48295	3.62376	0.032336
ACP1	-1.34213	-0.0671067	0.872387	0	-0.181324	-0.0272106		FBXO32	1.61056	3.38889	4.83168	0.0351944		FBXO32	1.61056	3.38889	4.83168	0.0351944		FBXO32	1.61056	3.38889	4.83168	0.0351944
ACP2	-4.39549	-3.32178	-1.71122	-1.71122	-3.17414	-1.97235		FEM1B	2.28163	4.99945	6.37514	0.00542294		FEM1B	2.28163	4.99945	6.37514	0.00542294		FEM1B	2.28163	4.99945	6.37514	0.00542294
ACP6	-3.18757	-1.97965	0.335534	0	-1.44585	-0.638632		FGF7	1.40924	5.033	6.91199	0.0331193		FGF7	1.40924	5.033	6.91199	0.0331193		FGF7	1.40924	5.033	6.91199	0.0331193
ACPL2	-1.94609	2.34873	3.89219	0	0.999609	0.369286		FIBP	-3.25468	-2.0132	-0.872387	0.0379677		FIBP	-3.25468	-2.0132	-0.872387	0.0379677		FIBP	-3.25468	-2.0132	-0.872387	0.0379677
ACRC	-2.38229	-0.167767	1.97965	0	-0.434762	-0.124221		FIS1	-3.79153	-2.5165	-1.57701	0.000101372		FIS1	-3.79153	-2.5165	-1.57701	0.000101372		FIS1	-3.79153	-2.5165	-1.57701	0.000101372
ACSF2	-3.25468	-2.21452	-0.738174	-0.738174	-2.47987	-1.41531		FLJ39051	-5.50275	-4.32838	-2.81848	0.00578506		FLJ39051	-5.50275	-4.32838	-2.81848	0.00578506		FLJ39051	-5.50275	-4.32838	-2.81848	0.00578506
ACSL1	-1.17437	0.60396	2.75138	0	0.694165	0.228427		FNDC1	1.57701	4.0264	5.36854	0.0411989		FNDC1	1.57701	4.0264	5.36854	0.0411989		FNDC1	1.57701	4.0264	5.36854	0.0411989
ACSL3	-1.84543	0.335534	2.98625	0	0.414225	0.116472		FOS	-6.14026	-5.10011	-2.44939	0.0241191		FOS	-6.14026	-5.10011	-2.44939	0.0241191		FOS	-6.14026	-5.10011	-2.44939	0.0241191
ACSL4	-0.30198	1.61056	3.69087	0	1.68329	0.810726		FXYD5	-4.32838	-2.55005	-1.30858	0.00500633		FXYD5	-4.32838	-2.55005	-1.30858	0.00500633		FXYD5	-4.32838	-2.55005	-1.30858	0.00500633
ACSL5	-1.40924	0	1.81188	0	-0.0332084	0		GAPDH	-2.0132	-1.47635	-0.939494	0.000105099		GAPDH	-2.0132	-1.47635	-0.939494	0.000105099		GAPDH	-2.0132	-1.47635	-0.939494	0.000105099
ACSM3	-2.04675	-0.0335534	0.973047	0	-0.665758	-0.219553		GAS1	1.71122	3.79153	5.4692	0.0236732		GAS1	1.71122	3.79153	5.4692	0.0236732		GAS1	1.71122	3.79153	5.4692	0.0236732
ACSM5	-0.469747	0.0671067	3.0198	0	0.842365	0.292073		GFPT1	1.24147	2.78493	4.12706	0.0272333		GFPT1	1.24147	2.78493	4.12706	0.0272333		GFPT1	1.24147	2.78493	4.12706	0.0272333
ACSS2	-3.69087	-2.75138	1.81188	0	-0.898432	-0.316243		GLS	2.11386	3.75798	5.13366	0.00347467		GLS	2.11386	3.75798	5.13366	0.00347467		GLS	2.11386	3.75798	5.13366	0.00347467
ACSS3	-2.28163	-1.24147	3.69087	0	-0.242085	-0.0477437		GMPPA	-5.93894	-5.033	-2.0132	0.00623571		GMPPA	-5.93894	-5.033	-2.0132	0.00623571		GMPPA	-5.93894	-5.033	-2.0132	0.00623571
ACTA2	-2.91914	-1.17437	-0.335534	-0.335534	-3.13469	-1.94269		GNB2L1	-2.0132	-1.37569	-0.671067	0.0175919		GNB2L1	-2.0132	-1.37569	-0.671067	0.0175919		GNB2L1	-2.0132	-1.37569	-0.671067	0.0175919
ACTB	-1.5099	-0.671067	0.167767	0	-1.51965	-0.691097		GPC6	1.24147	2.98625	4.29483	0.0404818		GPC6	1.24147	2.98625	4.29483	0.0404818		GPC6	1.24147	2.98625	4.29483	0.0404818
ACTBL2	-2.5165	-1.54345	0.10066	0	-1.82069	-0.90845		GPR108	-4.69747	-3.75798	-1.64411	0.0332439		GPR108	-4.69747	-3.75798	-1.64411	0.0332439		GPR108	-4.69747	-3.75798	-1.64411	0.0332439
ACTC1	-1.94609	-0.167767	1.44279	0	-0.607972	-0.195642		GSS	-7.28108	-4.32838	-2.55005	0.00400512		GSS	-7.28108	-4.32838	-2.55005	0.00400512		GSS	-7.28108	-4.32838	-2.55005	0.00400512
ACTG1	-3.28823	-2.41584	-1.44279	-1.44279	-4.78175	-3.58437		GSTP1	-4.36194	-3.456	-2.44939	1.04049e-07		GSTP1	-4.36194	-3.456	-2.44939	1.04049e-07		GSTP1	-4.36194	-3.456	-2.44939	1.04049e-07
ACTG2	-10.8713	-6.14026	-2.24807	-2.24807	-4.81876	-3.62387		GUK1	-6.67712	-3.5231	-1.71122	0.0156893		GUK1	-6.67712	-3.5231	-1.71122	0.0156893		GUK1	-6.67712	-3.5231	-1.71122	0.0156893
ACTL10	-1.67767	0	1.07371	0	-0.511757	-0.156091		HAX1	-3.05336	-1.74477	-0.805281	0.017938		HAX1	-3.05336	-1.74477	-0.805281	0.017938		HAX1	-3.05336	-1.74477	-0.805281	0.017938
ACTL6A	-0.536854	1.04015	2.38229	0	1.3005	0.548865		HDDC3	-4.76458	-3.79153	-2.28163	0.0188749		HDDC3	-4.76458	-3.79153	-2.28163	0.0188749		HDDC3	-4.76458	-3.79153	-2.28163	0.0188749
ACTN1	-2.24807	-0.167767	1.47635	0	-0.242265	-0.0477437		HIF1A	1.44279	3.42244	4.69747	0.0419938		HIF1A	1.44279	3.42244	4.69747	0.0419938		HIF1A	1.44279	3.42244	4.69747	0.0419938
ACTN4	-1.81188	0.469747	2.14741	0	0.402371	0.112758		HIF1A-AS2	1.64411	3.38889	4.86524	0.0133633		HIF1A-AS2	1.64411	3.38889	4.86524	0.0133633		HIF1A-AS2	1.64411	3.38889	4.86524	0.0133633
ACTR10	-2.34873	-0.671067	0.738174	0	-0.959645	-0.345826		HIGD2A	-3.25468	-2.24807	-1.27503	0.000858706		HIGD2A	-3.25468	-2.24807	-1.27503	0.000858706		HIGD2A	-3.25468	-2.24807	-1.27503	0.000858706
ACTR1A	-2.21452	-0.973047	0.0671067	0	-1.80934	-0.900794		HINT1	-2.68427	-1.84543	-1.14081	0.000121491		HINT1	-2.68427	-1.84543	-1.14081	0.000121491		HINT1	-2.68427	-1.84543	-1.14081	0.000121491
ACTR1B	-3.55666	-1.47635	0.973047	0	-1.07626	-0.410772		HIST1H2AE	-5.80473	-4.69747	-2.44939	0.0185701		HIST1H2AE	-5.80473	-4.69747	-2.44939	0.0185701		HIST1H2AE	-5.80473	-4.69747	-2.44939	0.0185701
ACTR2	0.335534	1.47635	2.58361	0.335534	2.56694	1.48265		HIST1H2BG	-5.40209	-4.4626	-1.91254	0.0371331		HIST1H2BG	-5.40209	-4.4626	-1.91254	0.0371331		HIST1H2BG	-5.40209	-4.4626	-1.91254	0.0371331
ACTR3	-1.77833	0	1.40924	0	-0.0412255	0		HIST1H4C	-2.44939	-1.61056	-0.771727	0.00932394		HIST1H4C	-2.44939	-1.61056	-0.771727	0.00932394		HIST1H4C	-2.44939	-1.61056	-0.771727	0.00932394
ACTR3B	-1.44279	0	2.41584	0	-0.0234524	0		HIST1H4E	-5.4692	-4.56326	-2.75138	0.00758449		HIST1H4E	-5.4692	-4.56326	-2.75138	0.00758449		HIST1H4E	-5.4692	-4.56326	-2.75138	0.00758449
ACTR3C	-0.436194	0.0335534	3.12046	0	0.890937	0.311877		HMOX2	-6.10671	-3.59021	-1.77833	0.00538213		HMOX2	-6.10671	-3.59021	-1.77833	0.00538213		HMOX2	-6.10671	-3.59021	-1.77833	0.00538213
ACTR5	-1.10726	0	2.71782	0	0.292959	0.0676269		HN1	-4.32838	-2.34873	-0.973047	0.0367577		HN1	-4.32838	-2.34873	-0.973047	0.0367577		HN1	-4.32838	-2.34873	-0.973047	0.0367577
ACTR6	-0.436194	1.17437	2.55005	0	1.45683	0.644474		HNRNPA1P10	-7.88504	-4.12706	-1.24147	0.0228423		HNRNPA1P10	-7.88504	-4.12706	-1.24147	0.0228423		HNRNPA1P10	-7.88504	-4.12706	-1.24147	0.0228423
ACTR8	-1.37569	0.570407	2.31518	0	0.53715	0.165079		HOXB6	1.54345	3.25468	4.76458	0.00964418		HOXB6	1.54345	3.25468	4.76458	0.00964418		HOXB6	1.54345	3.25468	4.76458	0.00964418
ACVR1	-0.60396	1.54345	3.35534	0	1.46361	0.649895		HP1BP3	0.771727	1.97965	3.12046	0.0456617		HP1BP3	0.771727	1.97965	3.12046	0.0456617		HP1BP3	0.771727	1.97965	3.12046	0.0456617
ACVR1B	-2.04675	0	4.83168	0	0.474488	0.143144		HSD17B10	-4.86524	-2.58361	-1.14081	0.023739		HSD17B10	-4.86524	-2.58361	-1.14081	0.023739		HSD17B10	-4.86524	-2.58361	-1.14081	0.023739
ACVR1C	-0.436194	0	3.85864	0	0.952151	0.342695		IFI27L2	-3.79153	-2.21452	-1.14081	0.00399117		IFI27L2	-3.79153	-2.21452	-1.14081	0.00399117		IFI27L2	-3.79153	-2.21452	-1.14081	0.00399117
ACVR2A	1.47635	3.48955	4.86524	1.47635	3.24555	2.04152		IFITM3	-2.44939	-1.67767	-0.973047	0.000530578		IFITM3	-2.44939	-1.67767	-0.973047	0.000530578		IFITM3	-2.44939	-1.67767	-0.973047	0.000530578
ACVRL1	-3.15402	-1.87899	-0.167767	-0.167767	-2.10655	-1.13448		IGFBP4	0.671067	1.87899	2.75138	0.0421721		IGFBP4	0.671067	1.87899	2.75138	0.0421721		IGFBP4	0.671067	1.87899	2.75138	0.0421721
ACY1	-5.06656	-2.71782	-0.973047	-0.973047	-3.29458	-2.0843		IGFBP5	1.81188	3.59021	4.86524	0.00794377		IGFBP5	1.81188	3.59021	4.86524	0.00794377		IGFBP5	1.81188	3.59021	4.86524	0.00794377
ACYP1	-4.09351	0.167767	1.5099	0	-0.292924	-0.0676269		IL1R1	1.30858	3.08691	4.66392	0.0370928		IL1R1	1.30858	3.08691	4.66392	0.0370928		IL1R1	1.30858	3.08691	4.66392	0.0370928
ACYP2	-3.55666	-1.04015	0.70462	0	-1.23216	-0.50662		IL32	-7.58306	-5.5363	-3.5231	2.58279e-05		IL32	-7.58306	-5.5363	-3.5231	2.58279e-05		IL32	-7.58306	-5.5363	-3.5231	2.58279e-05
ADA	-2.9527	-2.11386	2.34873	0	-0.693977	-0.228427		ILK	-3.12046	-1.84543	-0.771727	0.0334649		ILK	-3.12046	-1.84543	-0.771727	0.0334649		ILK	-3.12046	-1.84543	-0.771727	0.0334649
ADAL	-3.65732	0.939494	2.5165	0	0.0767166	0.00111822		INE2	1.71122	3.59021	5.20077	0.022452		INE2	1.71122	3.59021	5.20077	0.022452		INE2	1.71122	3.59021	5.20077	0.022452
ADAM10	-1.24147	1.47635	3.12046	0	1.02977	0.385818		ITPA	-6.24092	-5.16722	-3.65732	0.000520127		ITPA	-6.24092	-5.16722	-3.65732	0.000520127		ITPA	-6.24092	-5.16722	-3.65732	0.000520127
ADAM12	0.872387	2.31518	3.5231	0.872387	3.02322	1.84541		JMJD7	-4.89879	-3.75798	-1.94609	0.0333439		JMJD7	-4.89879	-3.75798	-1.94609	0.0333439		JMJD7	-4.89879	-3.75798	-1.94609	0.0333439
ADAM17	-0.637514	1.57701	3.15402	0	1.41471	0.617088		KIAA1199	1.61056	2.81848	4.16062	0.000520127		KIAA1199	1.61056	2.81848	4.16062	0.000520127		KIAA1199	1.61056	2.81848	4.16062	0.000520127
ADAM19	-3.35534	-1.24147	0.268427	0	-1.60039	-0.745994		KPNA6	1.44279	2.98625	4.05996	0.0189222		KPNA6	1.44279	2.98625	4.05996	0.0189222		KPNA6	1.44279	2.98625	4.05996	0.0189222
ADAM23	-3.05336	0	2.0132	0	-0.668813	-0.220416		KRT16	-4.4626	-3.55666	-1.94609	0.0333439		KRT16	-4.4626	-3.55666	-1.94609	0.0333439		KRT16	-4.4626	-3.55666	-1.94609	0.0333439
ADAM9	-0.5033	1.47635	2.88559	0	1.51211	0.684929		KRTCAP2	-2.68427	-1.77833	-0.973047	0.00238682		KRTCAP2	-2.68427	-1.77833	-0.973047	0.00238682		KRTCAP2	-2.68427	-1.77833	-0.973047	0.00238682
ADAMTS1	0.70462	2.34873	3.65732	0.70462	2.76482	1.62773		LGALS1	-1.84543	-1.34213	-0.70462	0.00240756		LGALS1	-1.84543	-1.34213	-0.70462	0.00240756		LGALS1	-1.84543	-1.34213	-0.70462	0.00240756
ADAMTS12	-3.0198	-0.973047	0.771727	0	-1.04031	-0.390801		LIN37	-5.40209	-4.4626	-2.48295	0.0235737		LIN37	-5.40209	-4.4626	-2.48295	0.0235737		LIN37	-5.40209	-4.4626	-2.48295	0.0235737
ADAMTS15	-1.20792	0	1.67767	0	0	0		LIN52	1.07371	2.55005	4.12706	0.0371331		LIN52	1.07371	2.55005	4.12706	0.0371331		LIN52	1.07371	2.55005	4.12706	0.0371331
ADAMTS16	-1.61056	0	3.18757	0	0.609316	0.196064		LINC00493	-3.08691	-1.81188	-0.771727	0.0241245		LINC00493	-3.08691	-1.81188	-0.771727	0.0241245		LINC00493	-3.08691	-1.81188	-0.771727	0.0241245
ADAMTS17	-2.14741	-0.0335534	0.905941	0	-0.70653	-0.234345		LOC100306951	-4.69747	-3.75798	-2.28163	0.0185141		LOC100306951	-4.69747	-3.75798	-2.28163	0.0185141		LOC100306951	-4.69747	-3.75798	-2.28163	0.0185141
ADAMTS18	-1.14081	0	1.67767	0	0	0		LOC550643	-2.55005	-1.67767	-0.805281	0.0165702		LOC550643	-2.55005	-1.67767	-0.805281	0.0165702		LOC550643	-2.55005	-1.67767	-0.805281	0.0165702
ADAMTS2	-0.973047	0.637514	2.04675	0	0.789248	0.265289		LOC644242	1.0066	2.55005	5.23432	0.0471749		LOC644242	1.0066	2.55005	5.23432	0.0471749		LOC644242	1.0066	2.55005	5.23432	0.0471749
ADAMTS4	-1.5099	0.536854	2.88559	0	0.587436	0.188183		LOC646576	-5.033	-4.12706	-2.14741	0.0391352		LOC646576	-5.033	-4.12706	-2.14741	0.0391352		LOC646576	-5.033	-4.12706	-2.14741	0.0391352
ADAMTS5	0.973047	3.32178	4.76458	0.973047	2.87361	1.71453		LOC728190	-5.93894	-5.13366	-2.38229	0.00301158		LOC728190	-5.93894	-5.13366	-2.38229	0.00301158		LOC728190	-5.93894	-5.13366	-2.38229	0.00301158
ADAMTS6	-2.55005	-1.61056	0.872387	0	-1.35143	-0.57939		LYRM4	-3.59021	-2.11386	-0.939494	0.015735		LYRM4	-3.59021	-2.11386	-0.939494	0.015735		LYRM4	-3.59021	-2.11386	-0.939494	0.015735
ADAMTSL1	-1.71122	0.738174	2.81848	0	0.573256	0.182526		MALAT1	1.57701	2.65072	4.83168	3.42817e-05		MALAT1	1.57701	2.65072	4.83168	3.42817e-05		MALAT1	1.57701	2.65072	4.83168	3.42817e-05
ADAMTSL3	-0.234873	1.37569	3.9593	0	1.46902	0.652851		MARCKS	1.10726	2.11386	3.05336	0.00451746		MARCKS	1.10726	2.11386	3.05336	0.00451746		MARCKS	1.10726	2.11386	3.05336	0.00451746
ADAMTSL5	-3.0198	-1.84543	0.167767	0	-1.69937	-0.824131		MDM2	1.17437	2.78493	4.19417	0.0471749		MDM2	1.17437	2.78493	4.19417	0.0471749		MDM2	1.17437	2.78493	4.19417	0.0471749
ADAR	0.637514	2.21452	3.48955	0.637514	2.6629	1.55255		MEA1	-3.35534	-2.31518	-1.34213	0.00141859		MEA1	-3.35534	-2.31518	-1.34213	0.00141859		MEA1	-3.35534	-2.31518	-1.34213	0.00141859
ADARB1	0	1.94609	4.29483	0	1.96129	1.02132		MED8	-3.69087	-2.08031	-0.905941	0.0268724		MED8	-3.69087	-2.08031	-0.905941	0.0268724		MED8	-3.69087	-2.08031	-0.905941	0.0268724
ADAT1	-0.234873	2.21452	4.0264	0	1.81226	0.90302		MIR4461	9.46205	11.3075	11.9114	2.14461e-09		MIR4461	9.46205	11.3075	11.9114	2.14461e-09		MIR4461	9.46205	11.3075	11.9114	2.14461e-09
ADAT2	-1.67767	1.04015	3.55666	0	0.564172	0.176726		MIR5047	-12.5825	-11.3746	-9.73047	2.14461e-09		MIR5047	-12.5825	-11.3746	-9.73047	2.14461e-09		MIR5047	-12.5825	-11.3746	-9.73047	2.14461e-09
ADC	-1.27503	-0.10066	2.31518	0	-0.0453089	0		MNF1	-2.28163	-1.37569	-0.60396	0.0245567		MNF1	-2.28163	-1.37569	-0.60396	0.0245567		MNF1	-2.28163	-1.37569	-0.60396	0.0245567
ADCK1	-3.75798	-1.14081	1.61056	0	-0.766102	-0.256542		MPI	-6.44224	-5.56986	-2.28163	0.00324169		MPI	-6.44224	-5.56986	-2.28163	0.00324169		MPI	-6.44224	-5.56986	-2.28163	0.00324169
ADCK2	-2.48295	-1.30858	0.40264	0	-1.46927	-0.652851		MRPL24	-4.42904	-2.98625	-1.94609	4.73542e-06		MRPL24	-4.42904	-2.98625	-1.94609	4.73542e-06		MRPL24	-4.42904	-2.98625	-1.94609	4.73542e-06
ADCK3	-2.78493	-1.47635	0.20132	0	-1.70888	-0.829215		MRPL43	-4.16062	-2.38229	-1.07371	0.0150351		MRPL43	-4.16062	-2.38229	-1.07371	0.0150351		MRPL43	-4.16062	-2.38229	-1.07371	0.0150351
ADCY3	-2.28163	-1.47635	0.536854	0	-1.32717	-0.561767		MRPL54	-6.74422	-5.9725	-1.87899	0.0245567		MRPL54	-6.74422	-5.9725	-1.87899	0.0245567		MRPL54	-6.74422	-5.9725	-1.87899	0.0245567
ADCY4	-1.87899	-0.0671067	1.0066	0	-0.644962	-0.208411		MRPS28	-4.83168	-1.74477	-0.738174	0.0462276		MRPS28	-4.83168	-1.74477	-0.738174	0.0462276		MRPS28	-4.83168	-1.74477	-0.738174	0.0462276
ADCY6	-1.67767	1.24147	2.61716	0	0.757703	0.254071		MT1M	-7.31463	-5.20077	-2.14741	0.0266693		MT1M	-7.31463	-5.20077	-2.14741	0.0266693		MT1M	-7.31463	-5.20077	-2.14741	0.0266693
ADCY7	-2.44939	0.40264	1.97965	0	0.140574	0.0171651		MT1X	-5.10011	-3.0198	-1.61056	0.00201407		MT1X	-5.10011	-3.0198	-1.61056	0.00201407		MT1X	-5.10011	-3.0198	-1.61056	0.00201407
ADCY9	-0.872387	0	3.22112	0	0.247668	0.0498485		MT2A	-4.89879	-3.42244	-2.0132	5.67466e-05		MT2A	-4.89879	-3.42244	-2.0132	5.67466e-05		MT2A	-4.89879	-3.42244	-2.0132	5.67466e-05
ADD1	-2.9527	-0.570407	1.14081	0	-0.706997	-0.234345		MYEOV2	-3.12046	-2.24807	-1.44279	0.000101372		MYEOV2	-3.12046	-2.24807	-1.44279	0.000101372		MYEOV2	-3.12046	-2.24807	-1.44279	0.000101372
ADD3	0.335534	1.77833	2.9527	0.335534	2.37139	1.33044		MYL6B	-3.32178	-1.97965	-0.939494	0.0117888		MYL6B	-3.32178	-1.97965	-0.939494	0.0117888		MYL6B	-3.32178	-1.97965	-0.939494	0.0117888
ADH1B	-3.89219	0	2.85204	0	-0.70293	-0.231751		MZT2B	1.17437	2.58361	3.82508	0.0224229		MZT2B	1.17437	2.58361	3.82508	0.0224229		MZT2B	1.17437	2.58361	3.82508	0.0224229
ADH1C	-2.81848	0	4.5297	0	0.207825	0.0366276		NCOA3	1.30858	3.456	5.033	0.0426947		NCOA3	1.30858	3.456	5.033	0.0426947		NCOA3	1.30858	3.456	5.033	0.0426947
ADH5	-0.469747	0.570407	1.5099	0	1.08921	0.417658		NDUFA11	-2.78493	-1.71122	-0.805281	0.0158321		NDUFA11	-2.78493	-1.71122	-0.805281	0.0158321		NDUFA11	-2.78493	-1.71122	-0.805281	0.0158321
ADHFE1	-3.12046	-2.08031	0.70462	0	-1.39887	-0.608449		NDUFA13	-3.38889	-2.31518	-1.40924	0.000136916		NDUFA13	-3.38889	-2.31518	-1.40924	0.000136916		NDUFA13	-3.38889	-2.31518	-1.40924	0.000136916
ADI1	-1.04015	0.60396	2.08031	0	0.690717	0.227717		NDUFA3	-2.75138	-1.81188	-1.0066	0.00216051		NDUFA3	-2.75138	-1.81188	-1.0066	0.00216051		NDUFA3	-2.75138	-1.81188	-1.0066	0.00216051
ADIPOR1	-1.87899	0.134213	1.57701	0	0.0269809	0		NDUFA7	-3.25468	-2.08031	-0.872387	0.0233813		NDUFA7	-3.25468	-2.08031	-0.872387	0.0233813		NDUFA7	-3.25468	-2.08031	-0.872387	0.0233813
ADIPOR2	-3.05336	-1.84543	0.872387	0	-1.25298	-0.518892		NDUFB2	-2.04675	-1.20792	-0.5033	0.0391352		NDUFB2	-2.04675	-1.20792	-0.5033	0.0391352		NDUFB2	-2.04675	-1.20792	-0.5033	0.0391352
ADK	-1.40924	-0.0671067	1.07371	0	-0.1075	-0.00914223		NDUFB8	-2.38229	-1.47635	-0.637514	0.029741		NDUFB8	-2.38229	-1.47635	-0.637514	0.029741		NDUFB8	-2.38229	-1.47635	-0.637514	0.029741
ADM	-2.85204	0.570407	2.85204	0	0.312738	0.0745608		NDUFB9	-2.58361	-1.67767	-0.838834	0.00891779		NDUFB9	-2.58361	-1.67767	-0.838834	0.00891779		NDUFB9	-2.58361	-1.67767	-0.838834	0.00891779
ADM2	-3.75798	-1.84543	0.939494	0	-1.35158	-0.579397		NDUFS4	-2.78493	-1.94609	-1.10726	0.00183551		NDUFS4	-2.78493	-1.94609	-1.10726	0.00183551		NDUFS4	-2.78493	-1.94609	-1.10726	0.00183551
ADNP	-1.64411	0.939494	3.42244	0	0.775434	0.258754		NDUFS5	-1.87899	-1.14081	-0.469747	0.0471749		NDUFS5	-1.87899	-1.14081	-0.469747	0.0471749		NDUFS5	-1.87899	-1.14081	-0.469747	0.0471749
ADNP2	-2.28163	1.34213	2.91914	0	0.549023	0.169545		NEK7	1.47635	3.08691	4.42904	0.0173013		NEK7	1.47635	3.08691	4.42904	0.0173013		NEK7	1.47635	3.08691	4.42904	0.0173013
ADO	-0.20132	1.77833	3.55666	0	1.77656	0.879469		NHP2	-4.42904	-2.85204	-1.67767	0.000514425		NHP2	-4.42904	-2.85204	-1.67767	0.000514425		NHP2	-4.42904	-2.85204	-1.67767	0.000514425
ADORA2A	-1.10726	0	3.12046	0	0.237165	0.0477437		NME2	-2.61716	-1.64411	-0.738174	0.0215905		NME2	-2.61716	-1.64411	-0.738174	0.0215905		NME2	-2.61716	-1.64411	-0.738174	0.0215905
ADORA2B	-2.24807	0.30198	2.44939	0	0.247498	0.0498485		NR3C1	1.64411	3.08691	4.26128	0.00625115		NR3C1	1.64411	3.08691	4.26128	0.00625115		NR3C1	1.64411	3.08691	4.26128	0.00625115
ADPGK	-0.838834	1.74477	3.59021	0	1.37004	0.588815		NUDT4P1	1.77833	3.99285	5.5363	0.0157491		NUDT4P1	1.77833	3.99285	5.5363	0.0157491		NUDT4P1	1.77833	3.99285	5.5363	0.0157491
ADPRH	-1.84543	-0.234873	0.905941	0	-0.886362	-0.309622		NUTF2	-2.78493	-1.84543	-0.973047	0.00620748		NUTF2	-2.78493	-1.84543	-0.973047	0.00620748		NUTF2	-2.78493	-1.84543	-0.973047	0.00620748
ADPRHL1	-2.61716	-1.24147	0.234873	0	-1.73523	-0.847671		NXT1	-4.32838	-3.35534	-1.74477	0.0464421		NXT1	-4.32838	-3.35534	-1.74477	0.0464421		NXT1	-4.32838	-3.35534	-1.74477	0.0464421
ADPRHL2	-3.72442	-1.34213	0.838834	0	-1.13505	-0.444115		OAZ1	-3.79153	-2.55005	-1.44279	0.00108162		OAZ1	-3.79153	-2.55005	-1.44279	0.00108162		OAZ1	-3.79153	-2.55005	-1.44279	0.00108162
ADRB2	-2.31518	-0.0335534	0.905941	0	-0.725383	-0.241511		OCIAD2	-3.69087	-2.24807	-1.07371	0.0140751		OCIAD2	-3.69087	-2.24807	-1.07371	0.0140751		OCIAD2	-3.69087	-2.24807	-1.07371	0.0140751
ADRBK2	-0.0671067	2.18097	3.79153	0	1.88481	0.959231		OSBPL8	1.24147	3.08691	4.63036	0.0371411		OSBPL8	1.24147	3.08691	4.63036	0.0371411		OSBPL8	1.24147	3.08691	4.63036	0.0371411
ADRM1	-0.973047	1.47635	3.15402	0	1.16755	0.463196		OST4	-1.81188	-1.07371	-0.469747	0.0354287		OST4	-1.81188	-1.07371	-0.469747	0.0354287		OST4	-1.81188	-1.07371	-0.469747	0.0354287
ADSL	-2.38229	-1.20792	-0.134213	-0.134213	-2.18853	-1.18612		PAFAH1B2	1.37569	2.71782	3.82508	0.0105868		PAFAH1B2	1.37569	2.71782	3.82508	0.0105868		PAFAH1B2	1.37569	2.71782	3.82508	0.0105868
ADSS	-1.37569	1.24147	3.28823	0	1.02089	0.380975		PAM16	-5.60341	-4.19417	-2.75138	0.00672975		PAM16	-5.60341	-4.19417	-2.75138	0.00672975		PAM16	-5.60341	-4.19417	-2.75138	0.00672975
ADTRP	-3.05336	-1.5099	0.838834	0	-1.14522	-0.449928		PCDH18	1.5099	3.5231	4.89879	0.0482958		PCDH18	1.5099	3.5231	4.89879	0.0482958		PCDH18	1.5099	3.5231	4.89879	0.0482958
AEBP1	-0.570407	1.17437	2.71782	0	1.32562	0.560947		PCNP	1.24147	2.48295	3.5231	0.0127999		PCNP	1.24147	2.48295	3.5231	0.0127999		PCNP	1.24147	2.48295	3.5231	0.0127999
AEBP2	2.41584	4.0264	5.16722	2.41584	4.32333	3.10912		PDGFRA	2.08031	3.99285	5.23432	0.0132623		PDGFRA	2.08031	3.99285	5.23432	0.0132623		PDGFRA	2.08031	3.99285	5.23432	0.0132623
AEN	-3.35534	-0.939494	1.44279	0	-0.715675	-0.237418		PDLIM1	-5.67052	-4.86524	-2.91914	0.00921399		PDLIM1	-5.67052	-4.86524	-2.91914	0.00921399		PDLIM1	-5.67052	-4.86524	-2.91914	0.00921399
AES	0.872387	2.04675	3.18757	0.872387	3.25748	2.05031		PDLIM3	-7.01265	-5.23432	-1.77833	0.0283671		PDLIM3	-7.01265	-5.23432	-1.77833	0.0283671		PDLIM3	-7.01265	-5.23432	-1.77833	0.0283671
AFAP1	-3.0198	-0.70462	1.84543	0	-0.402503	-0.112758		PEF1	-5.13366	-1.94609	-0.805281	0.0456617		PEF1	-5.13366	-1.94609	-0.805281	0.0456617		PEF1	-5.13366	-1.94609	-0.805281	0.0456617
AFAP1L1	-1.71122	-0.30198	0.872387	0	-1.02509	-0.382844		PFDN2	-4.19417	-2.28163	-1.14081	0.00751477		PFDN2	-4.19417	-2.28163	-1.14081	0.00751477		PFDN2	-4.19417	-2.28163	-1.14081	0.00751477
AFF1	-0.335534	2.68427	4.19417	0	1.63018	0.766718		PFDN5	-2.21452	-1.44279	-0.738174	0.00805075		PFDN5	-2.21452	-1.44279	-0.738174	0.00805075		PFDN5	-2.21452	-1.44279	-0.738174	0.00805075
AFF3	-2.58361	-1.37569	2.38229	0	-0.490445	-0.149582		PFN1	-3.08691	-1.84543	-0.771727	0.0375383		PFN1	-3.08691	-1.84543	-0.771727	0.0375383		PFN1	-3.08691	-1.84543	-0.771727	0.0375383
AFF4	-0.167767	1.91254	3.79153	0	1.78983	0.887979		PGM2L1	1.84543	3.5231	4.93234	0.00625115		PGM2L1	1.84543	3.5231	4.93234	0.00625115		PGM2L1	1.84543	3.5231	4.93234	0.00625115
AFG3L1P	-1.97965	-1.17437	4.56326	0	0.350196	0.090082		PHPT1	-2.88559	-2.0132	-1.17437	0.00126504		PHPT1	-2.88559	-2.0132	-1.17437	0.00126504		PHPT1	-2.88559	-2.0132	-1.17437	0.00126504
AFG3L2	-1.87899	0.10066	1.81188	0	0.0588372	0		PIGO	-4.22772	-3.28823	-1.84543	0.0402817		PIGO	-4.22772	-3.28823	-1.84543	0.0402817		PIGO	-4.22772	-3.28823	-1.84543	0.0402817
AFMID	-3.18757	0.20132	1.84543	0	-0.116418	-0.0118017		PIGP	-6.84488	-6.14026	-2.11386	0.0105851		PIGP	-6.84488	-6.14026	-2.11386	0.0105851		PIGP	-6.84488	-6.14026	-2.11386	0.0105851
AFP	-2.11386	-0.0335534	1.07371	0	-0.461591	-0.136752		PJA2	1.30858	3.05336	4.36194	0.049287		PJA2	1.30858	3.05336	4.36194	0.049287		PJA2	1.30858	3.05336	4.36194	0.049287
AFTPH	-0.570407	1.54345	3.18757	0	1.43181	0.630342		PLAUR	-3.89219	-2.34873	-0.973047	0.0236732		PLAUR	-3.89219	-2.34873	-0.973047	0.0236732		PLAUR	-3.89219	-2.34873	-0.973047	0.0236732
AGA	-2.55005	0.939494	2.08031	0	0.691316	0.227717		PLDN	1.24147	2.91914	4.49615	0.0372991		PLDN	1.24147	2.91914	4.49615	0.0372991		PLDN	1.24147	2.91914	4.49615	0.0372991
AGAP1	-1.10726	0	1.91254	0	0	0		PLOD3	-5.30143	-4.22772	-2.24807	0.0241191		PLOD3	-5.30143	-4.22772	-2.24807	0.0241191		PLOD3	-5.30143	-4.22772	-2.24807	0.0241191
AGAP11	-0.40264	0	3.62376	0	1.05392	0.39851		PLP2	-2.88559	-1.81188	-0.905941	0.00565531		PLP2	-2.88559	-1.81188	-0.905941	0.00565531		PLP2	-2.88559	-1.81188	-0.905941	0.00565531
AGAP3	-2.81848	-1.34213	1.71122	0	-0.679174	-0.225534		PMM1	-5.80473	-2.21452	-1.0066	0.0271505		PMM1	-5.80473	-2.21452	-1.0066	0.0271505		PMM1	-5.80473	-2.21452	-1.0066	0.0271505
AGAP5	-1.44279	0	2.11386	0	-0.0489277	0		POLR2G	-2.48295	-1.5099	-0.637514	0.0332439		POLR2G	-2.48295	-1.5099	-0.637514	0.0332439		POLR2G	-2.48295	-1.5099	-0.637514	0.0332439
AGAP6	-0.939494	0	3.38889	0	0.563765	0.176639		POP5	-3.18757	-1.67767	-0.671067	0.0414806		POP5	-3.18757	-1.67767	-0.671067	0.0414806		POP5	-3.18757	-1.67767	-0.671067	0.0414806
AGBL5	-3.65732	-2.58361	2.14741	0	-0.821937	-0.280536		PPIB	-1.94609	-1.34213	-0.70462	0.00549742		PPIB	-1.94609	-1.34213	-0.70462	0.00549742		PPIB	-1.94609	-1.34213	-0.70462	0.00549742
AGFG1	-2.38229	-1.47635	2.0132	0	-0.753346	-0.251979		PPP1CB	0.973047	2.18097	3.25468	0.0378124		PPP1CB	0.973047	2.18097	3.25468	0.0378124		PPP1CB	0.973047	2.18097	3.25468	0.0378124
AGFG2	-1.0066	0	2.85204	0	0.303606	0.0722744		PPP3CA	1.24147	2.68427	3.89219	0.0296232		PPP3CA	1.24147	2.68427	3.89219	0.0296232		PPP3CA	1.24147	2.68427	3.89219	0.0296232
AGGF1	-1.61056	-0.167767	3.82508	0	0.305108	0.0725425		PQBP1	-6.5429	-4.89879	-1.77833	0.0188749		PQBP1	-6.5429	-4.89879	-1.77833	0.0188749		PQBP1	-6.5429	-4.89879	-1.77833	0.0188749
AGK	-1.30858	0.469747	2.85204	0	0.615437	0.199113		PRDX5	-2.98625	-1.97965	-1.07371	0.00270881		PRDX5	-2.98625	-1.97965	-1.07371	0.00270881		PRDX5	-2.98625	-1.97965	-1.07371	0.00270881
AGL	-0.268427	2.24807	3.99285	0	1.73496	0.847651		PRMT1	-6.17382	-5.30143	-1.91254	0.0357766		PRMT1	-6.17382	-5.30143	-1.91254	0.0357766		PRMT1	-6.17382	-5.30143	-1.91254	0.0357766
AGMAT	0.436194	2.9527	4.26128	0.436194	2.44893	1.39266		PRPSAP2	-5.30143	-4.42904	-2.58361	0.0188749		PRPSAP2	-5.30143	-4.42904	-2.58361	0.0188749		PRPSAP2	-5.30143	-4.42904	-2.58361	0.0188749
AGMO	-1.94609	-0.0335534	3.5231	0	0.127886	0.0149504		PSMA7	-2.9527	-1.87899	-0.973047	0.00565531		PSMA7	-2.9527	-1.87899	-0.973047	0.00565531		PSMA7	-2.9527	-1.87899	-0.973047	0.00565531
AGPAT1	-1.87899	0.0335534	3.05336	0	0.386522	0.106649		PSMB3	-2.28163	-1.47635	-0.771727	0.00623571		PSMB3	-2.28163	-1.47635	-0.771727	0.00623571		PSMB3	-2.28163	-1.47635	-0.771727	0.00623571
AGPAT3	-2.38229	-1.47635	1.04015	0	-1.23481	-0.507624		PSMB4	-3.15402	-1.91254	-1.0066	0.00270504		PSMB4	-3.15402	-1.91254	-1.0066	0.00270504		PSMB4	-3.15402	-1.91254	-1.0066	0.00270504
AGPAT4	-2.14741	1.27503	3.25468	0	0.6181	0.200297		PSMB6	-2.24807	-1.34213	-0.570407	0.0406684		PSMB6	-2.24807	-1.34213	-0.570407	0.0406684		PSMB6	-2.24807	-1.34213	-0.570407	0.0406684
AGPAT4-IT1	-1.61056	-0.0335534	4.36194	0	0.853652	0.294756		PSMB7	-2.58361	-1.74477	-0.939494	0.00426909		PSMB7	-2.58361	-1.74477	-0.939494	0.00426909		PSMB7	-2.58361	-1.74477	-0.939494	0.00426909
AGPAT5	-2.38229	-1.54345	1.94609	0	-0.774934	-0.258721		PTEN	1.04015	2.44939	3.55666	0.0445447		PTEN	1.04015	2.44939	3.55666	0.0445447		PTEN	1.04015	2.44939	3.55666	0.0445447
AGPAT6	-2.68427	-1.77833	1.5099	0	-1.05164	-0.397687		PTOV1	-5.73762	-3.69087	-1.47635	0.0409157		PTOV1	-5.73762	-3.69087	-1.47635	0.0409157		PTOV1	-5.73762	-3.69087	-1.47635	0.0409157
AGPHD1	-4.19417	-3.32178	1.97965	0	-0.95353	-0.342886		PTPN14	1.5099	3.0198	4.42904	0.0133633		PTPN14	1.5099	3.0198	4.42904	0.0133633		PTPN14	1.5099	3.0198	4.42904	0.0133633
AGPS	-0.671067	1.87899	3.5231	0	1.41281	0.616349		PTPRE	1.61056	3.42244	5.033	0.0251415		PTPRE	1.61056	3.42244	5.033	0.0251415		PTPRE	1.61056	3.42244	5.033	0.0251415
AGT	-3.92574	-2.98625	-0.10066	-0.10066	-2.05381	-1.08868		RAB21	1.67767	2.98625	4.19417	0.00331237		RAB21	1.67767	2.98625	4.19417	0.00331237		RAB21	1.67767	2.98625	4.19417	0.00331237
AGTPBP1	-1.97965	-0.0335534	3.28823	0	0.0488156	0		RANBP3L	2.28163	5.13366	6.81133	0.0245567		RANBP3L	2.28163	5.13366	6.81133	0.0245567		RANBP3L	2.28163	5.13366	6.81133	0.0245567
AGTR1	-1.54345	0	2.85204	0	0.187465	0.0306104		RDX	1.87899	3.0198	4.29483	0.00022126		RDX	1.87899	3.0198	4.29483	0.00022126		RDX	1.87899	3.0198	4.29483	0.00022126
AGTRAP	-4.29483	-1.54345	0.0671067	0	-1.84421	-0.930317		REV3L	1.74477	3.75798	4.9659	0.0106605		REV3L	1.74477	3.75798	4.9659	0.0106605		REV3L	1.74477	3.75798	4.9659	0.0106605
AGXT2L2	-3.65732	-2.48295	0.671067	0	-1.50921	-0.68182		RGL1	1.24147	3.05336	4.63036	0.0430834		RGL1	1.24147	3.05336	4.63036	0.0430834		RGL1	1.24147	3.05336	4.63036	0.0430834
AHCTF1	-1.40924	0.973047	3.85864	0	0.734148	0.243181		RHOBTB3	1.61056	3.32178	4.56326	0.0214849		RHOBTB3	1.61056	3.32178	4.56326	0.0214849		RHOBTB3	1.61056	3.32178	4.56326	0.0214849
AHCY	-3.69087	-1.81188	-0.5033	-0.5033	-2.7079	-1.58392		RHOC	-3.08691	-2.14741	-1.20792	0.00222043		RHOC	-3.08691	-2.14741	-1.20792	0.00222043		RHOC	-3.08691	-2.14741	-1.20792	0.00222043
AHCYL1	0.40264	1.74477	2.91914	0.40264	2.55849	1.47846		RN45S	-3.42244	-2.38229	-1.44279	9.62532e-05		RN45S	-3.42244	-2.38229	-1.44279	9.62532e-05		RN45S	-3.42244	-2.38229	-1.44279	9.62532e-05
AHCYL2	-1.17437	0.0335534	3.48955	0	0.573975	0.182741		RNASEK	-3.08691	-1.81188	-0.771727	0.0236732		RNASEK	-3.08691	-1.81188	-0.771727	0.0236732		RNASEK	-3.08691	-1.81188	-0.771727	0.0236732
AHDC1	0.0671067	1.44279	3.32178	0.0671067	2.12481	1.14685		RPL11	-2.55005	-1.74477	-0.973047	0.00270881		RPL11	-2.55005	-1.74477	-0.973047	0.00270881		RPL11	-2.55005	-1.74477	-0.973047	0.00270881
AHI1	0.0671067	2.04675	3.9593	0.0671067	2.05392	1.08868		RPL12	-2.91914	-2.18097	-1.40924	3.093e-05		RPL12	-2.91914	-2.18097	-1.40924	3.093e-05		RPL12	-2.91914	-2.18097	-1.40924	3.093e-05
AHNAK	0.70462	2.55005	4.22772	0.70462	2.698	1.57661		RPL13A	-2.9527	-2.0132	-1.24147	6.71445e-05		RPL13A	-2.9527	-2.0132	-1.24147	6.71445e-05		RPL13A	-2.9527	-2.0132	-1.24147	6.71445e-05
AHNAK2	-1.5099	0.905941	3.62376	0	0.798885	0.269034		RPL13AP5	-2.55005	-1.81188	-1.07371	0.000867527		RPL13AP5	-2.55005	-1.81188	-1.07371	0.000867527		RPL13AP5	-2.55005	-1.81188	-1.07371	0.000867527
AHR	1.24147	3.08691	4.73102	1.24147	3.27032	2.06287		RPL14	-2.08031	-1.30858	-0.536854	0.0456617		RPL14	-2.08031	-1.30858	-0.536854	0.0456617		RPL14	-2.08031	-1.30858	-0.536854	0.0456617
AHRR	-2.48295	-1.44279	1.44279	0	-0.987828	-0.362969		RPL18	-5.70407	-4.29483	-3.18757	2.14461e-09		RPL18	-5.70407	-4.29483	-3.18757	2.14461e-09		RPL18	-5.70407	-4.29483	-3.18757	2.14461e-09
AHSA1	-2.75138	-1.17437	0.167767	0	-1.68852	-0.815		RPL18A	-4.12706	-3.22112	-2.34873	4.97799e-09		RPL18A	-4.12706	-3.22112	-2.34873	4.97799e-09		RPL18A	-4.12706	-3.22112	-2.34873	4.97799e-09
AHSA2	-2.61716	-0.234873	2.28163	0	-0.316991	-0.0766919		RPL19	-2.55005	-1.94609	-1.24147	6.71445e-05		RPL19	-2.55005	-1.94609	-1.24147	6.71445e-05		RPL19	-2.55005	-1.94609	-1.24147	6.71445e-05
AICDA	-0.469747	0.134213	2.41584	0	0.815887	0.277339		RPL21	-2.28163	-1.30858	-0.570407	0.0403346		RPL21	-2.28163	-1.30858	-0.570407	0.0403346		RPL21	-2.28163	-1.30858	-0.570407	0.0403346
AIDA	-1.40924	0.872387	2.58361	0	0.625866	0.202991		RPL21P28	-3.18757	-2.14741	-1.27503	0.000218969		RPL21P28	-3.18757	-2.14741	-1.27503	0.000218969		RPL21P28	-3.18757	-2.14741	-1.27503	0.000218969
AIFM1	-5.16722	-0.335534	1.30858	0	-0.652094	-0.212109		RPL24	-2.04675	-1.34213	-0.637514	0.0147109		RPL24	-2.04675	-1.34213	-0.637514	0.0147109		RPL24	-2.04675	-1.34213	-0.637514	0.0147109
AIFM2	-3.55666	0.838834	3.18757	0	0.274706	0.0603342		RPL26	-2.11386	-1.34213	-0.570407	0.0366398		RPL26	-2.11386	-1.34213	-0.570407	0.0366398		RPL26	-2.11386	-1.34213	-0.570407	0.0366398
AIG1	-1.24147	-0.0335534	1.07371	0	-0.0399976	0		RPL29	-3.79153	-2.81848	-1.97965	7.29797e-08		RPL29	-3.79153	-2.81848	-1.97965	7.29797e-08		RPL29	-3.79153	-2.81848	-1.97965	7.29797e-08
AIM1	-1.84543	-0.10066	2.81848	0	-0.0114339	0		RPL3	-2.08031	-1.57701	-0.939494	0.000858706		RPL3	-2.08031	-1.57701	-0.939494	0.000858706		RPL3	-2.08031	-1.57701	-0.939494	0.000858706
AIM2	-2.11386	0	0.905941	0	-0.760848	-0.255383		RPL30	-2.08031	-1.34213	-0.637514	0.0148162		RPL30	-2.08031	-1.34213	-0.637514	0.0148162		RPL30	-2.08031	-1.34213	-0.637514	0.0148162
AIMP1	-1.27503	0.234873	1.44279	0	0.258664	0.0548261		RPL31	-2.44939	-1.64411	-0.905941	0.00331237		RPL31	-2.44939	-1.64411	-0.905941	0.00331237		RPL31	-2.44939	-1.64411	-0.905941	0.00331237
AIMP2	-2.41584	-0.872387	0.30198	0	-1.43382	-0.631368		RPL35	-2.98625	-2.34873	-1.64411	5.05255e-07		RPL35	-2.98625	-2.34873	-1.64411	5.05255e-07		RPL35	-2.98625	-2.34873	-1.64411	5.05255e-07
AIP	-6.34158	-5.40209	-2.38229	-2.38229	-3.39904	-2.18892		RPL35A	-2.0132	-1.30858	-0.637514	0.019674		RPL35A	-2.0132	-1.30858	-0.637514	0.019674		RPL35A	-2.0132	-1.30858	-0.637514	0.019674
AJUBA	-1.20792	1.40924	3.15402	0	0.952437	0.342695		RPL36	-3.15402	-2.55005	-1.84543	1.18505e-07		RPL36	-3.15402	-2.55005	-1.84543	1.18505e-07		RPL36	-3.15402	-2.55005	-1.84543	1.18505e-07
AK1	-2.48295	-0.771727	0.369087	0	-1.30157	-0.548865		RPL37A	-1.84543	-1.37569	-0.805281	0.00158103		RPL37A	-1.84543	-1.37569	-0.805281	0.00158103		RPL37A	-1.84543	-1.37569	-0.805281	0.00158103
AK2	-3.456	-0.973047	0.234873	0	-1.56988	-0.725204		RPL38	-2.44939	-1.71122	-1.0066	0.000520127		RPL38	-2.44939	-1.71122	-1.0066	0.000520127		RPL38	-2.44939	-1.71122	-1.0066	0.000520127
AK3	-1.04015	1.04015	2.91914	0	0.920865	0.330952		RPL39	-2.85204	-2.08031	-1.30858	3.20823e-05		RPL39	-2.85204	-2.08031	-1.30858	3.20823e-05		RPL39	-2.85204	-2.08031	-1.30858	3.20823e-05
AK4	-1.64411	0.30198	1.97965	0	0.250246	0.0512786		RPL5	-2.24807	-1.5099	-0.805281	0.00513345		RPL5	-2.24807	-1.5099	-0.805281	0.00513345		RPL5	-2.24807	-1.5099	-0.805281	0.00513345
AK5	-3.0198	-1.40924	2.81848	0	-0.182812	-0.0275899		RPL7A	-2.68427	-1.91254	-0.973047	0.00451746		RPL7A	-2.68427	-1.91254	-0.973047	0.00451746		RPL7A	-2.68427	-1.91254	-0.973047	0.00451746
AK8	-2.0132	-0.20132	0.872387	0	-0.875217	-0.304386		RPL9	-2.31518	-1.64411	-0.905941	0.00288115		RPL9	-2.31518	-1.64411	-0.905941	0.00288115		RPL9	-2.31518	-1.64411	-0.905941	0.00288115
AKAP1	-2.81848	-1.54345	1.94609	0	-0.714017	-0.237304		RPLP0	-1.74477	-1.24147	-0.60396	0.0150351		RPLP0	-1.74477	-1.24147	-0.60396	0.0150351		RPLP0	-1.74477	-1.24147	-0.60396	0.0150351
AKAP10	-1.44279	1.10726	3.55666	0	0.857792	0.295434		RPLP1	-2.88559	-2.31518	-1.81188	2.14461e-09		RPLP1	-2.88559	-2.31518	-1.81188	2.14461e-09		RPLP1	-2.88559	-2.31518	-1.81188	2.14461e-09
AKAP11	-0.70462	1.77833	4.36194	0	1.35982	0.583311		RPLP2	-3.22112	-2.41584	-1.64411	3.33032e-06		RPLP2	-3.22112	-2.41584	-1.64411	3.33032e-06		RPLP2	-3.22112	-2.41584	-1.64411	3.33032e-06
AKAP12	-0.10066	1.64411	3.55666	0	1.87128	0.949613		RPS10	-3.99285	-3.15402	-2.34873	4.11461e-09		RPS10	-3.99285	-3.15402	-2.34873	4.11461e-09		RPS10	-3.99285	-3.15402	-2.34873	4.11461e-09
AKAP13	-1.17437	1.61056	3.35534	0	1.03715	0.38918		RPS10-NUDT3	2.14741	3.5231	4.9659	0.000262432		RPS10-NUDT3	2.14741	3.5231	4.9659	0.000262432		RPS10-NUDT3	2.14741	3.5231	4.9659	0.000262432
AKAP14	-3.42244	-1.57701	0.40264	0	-1.28238	-0.538007		RPS11	-2.04675	-1.44279	-0.805281	0.00324592		RPS11	-2.04675	-1.44279	-0.805281	0.00324592		RPS11	-2.04675	-1.44279	-0.805281	0.00324592
AKAP2	0.0671067	2.0132	3.75798	0.0671067	2.04722	1.08264		RPS12	-3.28823	-2.5165	-1.74477	7.76121e-07		RPS12	-3.28823	-2.5165	-1.74477	7.76121e-07		RPS12	-3.28823	-2.5165	-1.74477	7.76121e-07
AKAP7	-0.771727	1.81188	4.16062	0	1.44359	0.636607		RPS13	-2.55005	-1.87899	-1.17437	0.000101372		RPS13	-2.55005	-1.87899	-1.17437	0.000101372		RPS13	-2.55005	-1.87899	-1.17437	0.000101372
AKAP8	-1.07371	0.570407	3.62376	0	0.823877	0.280974		RPS14	-2.9527	-2.24807	-1.5099	8.51488e-06		RPS14	-2.9527	-2.24807	-1.5099	8.51488e-06		RPS14	-2.9527	-2.24807	-1.5099	8.51488e-06
AKAP8L	-1.74477	-0.20132	0.905941	0	-0.856706	-0.295434		RPS15A	-2.81848	-1.94609	-1.24147	6.71445e-05		RPS15A	-2.81848	-1.94609	-1.24147	6.71445e-05		RPS15A	-2.81848	-1.94609	-1.24147	6.71445e-05
AKAP9	0.805281	2.28163	4.05996	0.805281	3.00452	1.82827		RPS16	-2.48295	-1.77833	-1.04015	0.000858706		RPS16	-2.48295	-1.77833	-1.04015	0.000858706		RPS16	-2.48295	-1.77833	-1.04015	0.000858706
AKD1	-2.24807	-0.167767	3.05336	0	-0.156654	-0.0204214		RPS2	-2.58361	-1.61056	-0.70462	0.029619		RPS2	-2.58361	-1.61056	-0.70462	0.029619		RPS2	-2.58361	-1.61056	-0.70462	0.029619
AKIP1	-3.85864	-1.74477	-0.134213	-0.134213	-2.11358	-1.13964		RPS21	-2.88559	-2.08031	-1.34213	6.71445e-05		RPS21	-2.88559	-2.08031	-1.34213	6.71445e-05		RPS21	-2.88559	-2.08031	-1.34213	6.71445e-05
AKIRIN1	-1.91254	1.84543	3.25468	0	0.85152	0.29369		RPS24	-2.08031	-1.37569	-0.671067	0.0139765		RPS24	-2.08031	-1.37569	-0.671067	0.0139765		RPS24	-2.08031	-1.37569	-0.671067	0.0139765
AKIRIN2	-1.37569	1.10726	3.12046	0	0.828743	0.284735		RPS25	-1.81188	-1.24147	-0.60396	0.0162655		RPS25	-1.81188	-1.24147	-0.60396	0.0162655		RPS25	-1.81188	-1.24147	-0.60396	0.0162655
AKR1A1	-2.85204	-1.77833	-0.671067	-0.671067	-3.1325	-1.94175		RPS28	-3.08691	-2.38229	-1.61056	4.33744e-06		RPS28	-3.08691	-2.38229	-1.61056	4.33744e-06		RPS28	-3.08691	-2.38229	-1.61056	4.33744e-06
AKR1B1	-0.369087	1.17437	2.81848	0	1.51912	0.690762		RPS29	-2.55005	-1.77833	-1.04015	0.000858706		RPS29	-2.55005	-1.77833	-1.04015	0.000858706		RPS29	-2.55005	-1.77833	-1.04015	0.000858706
AKR1B10	-2.61716	1.67767	3.28823	0	0.650018	0.212024		RPS3	-1.91254	-1.20792	-0.5033	0.0449397		RPS3	-1.91254	-1.20792	-0.5033	0.0449397		RPS3	-1.91254	-1.20792	-0.5033	0.0449397
AKR1C1	1.44279	3.28823	4.93234	1.44279	3.32103	2.10611		RPS3A	-2.21452	-1.54345	-0.805281	0.00716344		RPS3A	-2.21452	-1.54345	-0.805281	0.00716344		RPS3A	-2.21452	-1.54345	-0.805281	0.00716344
AKR1C2	2.68427	4.19417	5.50275	2.68427	4.80545	3.6109		RPS5	-3.48955	-2.65072	-1.77833	3.72805e-06		RPS5	-3.48955	-2.65072	-1.77833	3.72805e-06		RPS5	-3.48955	-2.65072	-1.77833	3.72805e-06
AKR1C3	2.24807	3.62376	4.86524	2.24807	5.16787	3.97758		RPS7	-2.55005	-1.81188	-1.07371	0.000795182		RPS7	-2.55005	-1.81188	-1.07371	0.000795182		RPS7	-2.55005	-1.81188	-1.07371	0.000795182
AKR1E2	-1.84543	0	2.68427	0	0.195878	0.0328049		RPS8	-2.68427	-1.91254	-1.04015	0.00361933		RPS8	-2.68427	-1.91254	-1.04015	0.00361933		RPS8	-2.68427	-1.91254	-1.04015	0.00361933
AKR7A2	-2.71782	-1.74477	2.04675	0	-0.670681	-0.221194		RPS9	-4.26128	-3.0198	-2.0132	3.33032e-06		RPS9	-4.26128	-3.0198	-2.0132	3.33032e-06		RPS9	-4.26128	-3.0198	-2.0132	3.33032e-06
AKT1	-2.58361	-1.37569	0.134213	0	-1.79676	-0.892314		RPSA	-2.71782	-1.71122	-0.805281	0.0130633		RPSA	-2.71782	-1.71122	-0.805281	0.0130633		RPSA	-2.71782	-1.71122	-0.805281	0.0130633
AKT1S1	-2.65072	-1.44279	0	0	-1.95854	-1.01959		S100A11	-2.08031	-1.37569	-0.671067	0.0183107		S100A11	-2.08031	-1.37569	-0.671067	0.0183107		S100A11	-2.08031	-1.37569	-0.671067	0.0183107
AKT2	-1.94609	-0.0335534	1.57701	0	-0.142217	-0.0175237		S100A13	-3.08691	-2.04675	-1.17437	0.000514425		S100A13	-3.08691	-2.04675	-1.17437	0.000514425		S100A13	-3.08691	-2.04675	-1.17437	0.000514425
AKT3	-1.20792	1.04015	2.9527	0	0.841902	0.292073		S100A16	-3.55666	-2.18097	-1.20792	0.00187645		S100A16	-3.55666	-2.18097	-1.20792	0.00187645		S100A16	-3.55666	-2.18097	-1.20792	0.00187645
AKTIP	-1.5099	0.536854	1.97965	0	0.502879	0.15526		SACM1L	1.47635	3.32178	4.73102	0.0290427		SACM1L	1.47635	3.32178	4.73102	0.0290427		SACM1L	1.47635	3.32178	4.73102	0.0290427
ALAD	-0.771727	1.0066	2.34873	0	1.13168	0.441237		SAMD8	1.47635	3.32178	4.56326	0.0379677		SAMD8	1.47635	3.32178	4.56326	0.0379677		SAMD8	1.47635	3.32178	4.56326	0.0379677
ALAS1	-1.0066	0.5033	1.74477	0	0.651073	0.212024		SATB1	2.08031	3.79153	5.30143	0.00324169		SATB1	2.08031	3.79153	5.30143	0.00324169		SATB1	2.08031	3.79153	5.30143	0.00324169
ALCAM	0.436194	2.14741	3.75798	0.436194	2.47241	1.40873		SEC13	-3.69087	-2.61716	-1.5099	0.00151277		SEC13	-3.69087	-2.61716	-1.5099	0.00151277		SEC13	-3.69087	-2.61716	-1.5099	0.00151277
ALDH16A1	-2.65072	-1.74477	1.71122	0	-0.458305	-0.135086		SEC61B	-2.88559	-1.87899	-1.0066	0.00270504		SEC61B	-2.88559	-1.87899	-1.0066	0.00270504		SEC61B	-2.88559	-1.87899	-1.0066	0.00270504
ALDH18A1	-0.469747	1.10726	2.31518	0	1.42803	0.628589		SEC62	1.10726	2.48295	3.72442	0.0340698		SEC62	1.10726	2.48295	3.72442	0.0340698		SEC62	1.10726	2.48295	3.72442	0.0340698
ALDH1A3	-1.67767	1.10726	3.32178	0	0.627299	0.202991		SEPW1	-3.12046	-2.14741	-1.27503	0.000474032		SEPW1	-3.12046	-2.14741	-1.27503	0.000474032		SEPW1	-3.12046	-2.14741	-1.27503	0.000474032
ALDH1B1	-1.07371	0.5033	1.71122	0	0.615008	0.198851		SERINC1	0.973047	2.31518	3.456	0.0413893		SERINC1	0.973047	2.31518	3.456	0.0413893		SERINC1	0.973047	2.31518	3.456	0.0413893
ALDH1L2	-0.268427	1.5099	3.0198	0	1.69652	0.822312		SERPINE2	2.0132	3.5231	4.73102	0.000453086		SERPINE2	2.0132	3.5231	4.73102	0.000453086		SERPINE2	2.0132	3.5231	4.73102	0.000453086
ALDH2	-2.31518	0.0335534	2.21452	0	0	0		SERPING1	1.30858	3.18757	4.5297	0.0379677		SERPING1	1.30858	3.18757	4.5297	0.0379677		SERPING1	1.30858	3.18757	4.5297	0.0379677
ALDH3A2	0.637514	2.58361	3.99285	0.637514	2.61261	1.51334		SETD3	2.24807	3.456	4.56326	7.53306e-05		SETD3	2.24807	3.456	4.56326	7.53306e-05		SETD3	2.24807	3.456	4.56326	7.53306e-05
ALDH3B1	-2.78493	-1.47635	2.04675	0	-0.729829	-0.241511		SH3BGR	-5.5363	-4.32838	-2.41584	0.0236732		SH3BGR	-5.5363	-4.32838	-2.41584	0.0236732		SH3BGR	-5.5363	-4.32838	-2.41584	0.0236732
ALDH4A1	-2.44939	-1.27503	0.436194	0	-1.339	-0.569232		SH3BGRL3	-2.44939	-1.54345	-0.671067	0.0251415		SH3BGRL3	-2.44939	-1.54345	-0.671067	0.0251415		SH3BGRL3	-2.44939	-1.54345	-0.671067	0.0251415
ALDH6A1	-2.0132	0.671067	2.14741	0	0.44294	0.128223		SH3GL1	1.24147	2.75138	4.05996	0.0245567		SH3GL1	1.24147	2.75138	4.05996	0.0245567		SH3GL1	1.24147	2.75138	4.05996	0.0245567
ALDH7A1	-1.27503	0.268427	1.47635	0	0.307338	0.072699		SHMT2	-4.32838	-2.55005	-1.17437	0.0182592		SHMT2	-4.32838	-2.55005	-1.17437	0.0182592		SHMT2	-4.32838	-2.55005	-1.17437	0.0182592
ALDH9A1	-1.97965	-0.0335534	1.54345	0	-0.087165	-0.00215668		SKIL	1.97965	3.65732	5.06656	0.00751477		SKIL	1.97965	3.65732	5.06656	0.00751477		SKIL	1.97965	3.65732	5.06656	0.00751477
ALDOA	-3.85864	-2.68427	-1.64411	-1.64411	-5.18749	-3.98618		SLC25A11	-6.00605	-5.23432	-2.5165	0.00160312		SLC25A11	-6.00605	-5.23432	-2.5165	0.00160312		SLC25A11	-6.00605	-5.23432	-2.5165	0.00160312
ALDOC	-6.67712	-5.73762	-1.04015	-1.04015	-2.73816	-1.60679		SLC38A2	1.24147	2.58361	3.82508	0.0133633		SLC38A2	1.24147	2.58361	3.82508	0.0133633		SLC38A2	1.24147	2.58361	3.82508	0.0133633
ALG1	-2.21452	-0.268427	1.84543	0	-0.726509	-0.241511		SLC5A3	2.31518	4.29483	6.0396	0.00451882		SLC5A3	2.31518	4.29483	6.0396	0.00451882		SLC5A3	2.31518	4.29483	6.0396	0.00451882
ALG10	-0.436194	0.167767	2.71782	0	0.959896	0.345852		SLIRP	-2.18097	-1.37569	-0.637514	0.0166218		SLIRP	-2.18097	-1.37569	-0.637514	0.0166218		SLIRP	-2.18097	-1.37569	-0.637514	0.0166218
ALG11	-0.167767	1.24147	2.5165	0	1.76257	0.865784		SLK	1.87899	3.38889	4.59681	0.00412299		SLK	1.87899	3.38889	4.59681	0.00412299		SLK	1.87899	3.38889	4.59681	0.00412299
ALG12	-2.88559	-1.34213	0.0335534	0	-1.92898	-0.996012		SNHG11	-4.63036	-3.62376	-1.97965	0.0330514		SNHG11	-4.63036	-3.62376	-1.97965	0.0330514		SNHG11	-4.63036	-3.62376	-1.97965	0.0330514
ALG13	-0.570407	1.27503	2.68427	0	1.44165	0.636233		SNHG15	-6.74422	-2.85204	-1.20792	0.0384409		SNHG15	-6.74422	-2.85204	-1.20792	0.0384409		SNHG15	-6.74422	-2.85204	-1.20792	0.0384409
ALG14	-3.55666	-1.40924	0.134213	0	-1.73995	-0.850722		SNHG6	-4.59681	-3.22112	-2.21452	7.35256e-07		SNHG6	-4.59681	-3.22112	-2.21452	7.35256e-07		SNHG6	-4.59681	-3.22112	-2.21452	7.35256e-07
ALG1L	-2.18097	0	0.939494	0	-0.663853	-0.219353		SNORA70	-10.8377	-10.0325	-2.21452	0.00357736		SNORA70	-10.8377	-10.0325	-2.21452	0.00357736		SNORA70	-10.8377	-10.0325	-2.21452	0.00357736
ALG2	-3.08691	-1.97965	1.04015	0	-1.30864	-0.552043		SNRPC	-2.98625	-1.91254	-0.939494	0.00923657		SNRPC	-2.98625	-1.91254	-0.939494	0.00923657		SNRPC	-2.98625	-1.91254	-0.939494	0.00923657
ALG3	-3.18757	-1.34213	0.872387	0	-1.02699	-0.383948		SRA1	-3.456	-2.0132	-0.872387	0.0236732		SRA1	-3.456	-2.0132	-0.872387	0.0236732		SRA1	-3.456	-2.0132	-0.872387	0.0236732
ALG5	-1.81188	-0.771727	0.20132	0	-1.54641	-0.707746		SSR4	-1.94609	-1.17437	-0.5033	0.0342219		SSR4	-1.94609	-1.17437	-0.5033	0.0342219		SSR4	-1.94609	-1.17437	-0.5033	0.0342219
ALG6	-3.48955	-2.5165	1.44279	0	-0.931168	-0.335812		SSSCA1	-7.58306	-6.87844	-5.4692	7.29797e-08		SSSCA1	-7.58306	-6.87844	-5.4692	7.29797e-08		SSSCA1	-7.58306	-6.87844	-5.4692	7.29797e-08
ALG8	-1.0066	0.369087	1.57701	0	0.495329	0.151975		ST8SIA1	1.64411	4.05996	5.40209	0.0425365		ST8SIA1	1.64411	4.05996	5.40209	0.0425365		ST8SIA1	1.64411	4.05996	5.40209	0.0425365
ALG9	-2.78493	-1.81188	2.41584	0	-0.319709	-0.0782204		STYXL1	-6.34158	-3.69087	-1.24147	0.0433777		STYXL1	-6.34158	-3.69087	-1.24147	0.0433777		STYXL1	-6.34158	-3.69087	-1.24147	0.0433777
ALKBH1	-3.82508	-2.88559	1.07371	0	-1.12039	-0.436014		TACC1	1.67767	3.32178	4.59681	0.0152106		TACC1	1.67767	3.32178	4.59681	0.0152106		TACC1	1.67767	3.32178	4.59681	0.0152106
ALKBH2	-5.26788	-4.42904	-0.637514	-0.637514	-2.55226	-1.47319		TAGLN	-4.4626	-3.22112	-2.41584	2.14461e-09		TAGLN	-4.4626	-3.22112	-2.41584	2.14461e-09		TAGLN	-4.4626	-3.22112	-2.41584	2.14461e-09
ALKBH3	-2.34873	-0.570407	0.838834	0	-0.783916	-0.264421		TAGLN2	-5.33498	-3.62376	-2.55005	7.29797e-08		TAGLN2	-5.33498	-3.62376	-2.55005	7.29797e-08		TAGLN2	-5.33498	-3.62376	-2.55005	7.29797e-08
ALKBH4	-1.34213	0.570407	2.85204	0	0.589983	0.189397		TALDO1	-2.81848	-1.77833	-0.838834	0.0154749		TALDO1	-2.81848	-1.77833	-0.838834	0.0154749		TALDO1	-2.81848	-1.77833	-0.838834	0.0154749
ALKBH5	-2.68427	-0.10066	2.04675	0	-0.0877861	-0.00237512		TAX1BP3	-6.50935	-4.0264	-2.34873	0.000530578		TAX1BP3	-6.50935	-4.0264	-2.34873	0.000530578		TAX1BP3	-6.50935	-4.0264	-2.34873	0.000530578
ALKBH6	-2.5165	-1.57701	1.10726	0	-1.15364	-0.455125		TBC1D23	1.40924	2.88559	4.09351	0.0235737		TBC1D23	1.40924	2.88559	4.09351	0.0235737		TBC1D23	1.40924	2.88559	4.09351	0.0235737
ALKBH7	-2.04675	1.27503	3.25468	0	0.458621	0.13528		TBL1XR1	1.57701	2.98625	4.49615	0.00613961		TBL1XR1	1.57701	2.98625	4.49615	0.00613961		TBL1XR1	1.57701	2.98625	4.49615	0.00613961
ALKBH8	-2.41584	-1.5099	2.0132	0	-0.755784	-0.252644		TCF4	1.54345	3.25468	4.5297	0.0251415		TCF4	1.54345	3.25468	4.5297	0.0251415		TCF4	1.54345	3.25468	4.5297	0.0251415
ALOX12	-0.905941	0	1.97965	0	0.325623	0.0802592		TIMP1	-2.14741	-1.37569	-0.738174	0.0120818		TIMP1	-2.14741	-1.37569	-0.738174	0.0120818		TIMP1	-2.14741	-1.37569	-0.738174	0.0120818
ALOX5AP	-4.49615	-3.62376	0.20132	0	-1.82627	-0.91353		TMED9	-5.50275	-3.59021	-1.84543	0.00368324		TMED9	-5.50275	-3.59021	-1.84543	0.00368324		TMED9	-5.50275	-3.59021	-1.84543	0.00368324
ALPK1	-2.44939	-1.40924	2.31518	0	-0.526995	-0.160216		TMEM14B	-3.38889	-1.97965	-0.838834	0.0233449		TMEM14B	-3.38889	-1.97965	-0.838834	0.0233449		TMEM14B	-3.38889	-1.97965	-0.838834	0.0233449
ALPK2	-2.11386	0.570407	2.38229	0	0.280692	0.0628247		TMEM208	-3.25468	-2.21452	-1.20792	0.0020329		TMEM208	-3.25468	-2.21452	-1.20792	0.0020329		TMEM208	-3.25468	-2.21452	-1.20792	0.0020329
ALS2	-2.61716	-1.64411	-0.0335534	-0.0335534	-1.96258	-1.02174		TMEM219	-4.4626	-1.91254	-0.771727	0.0391246		TMEM219	-4.4626	-1.91254	-0.771727	0.0391246		TMEM219	-4.4626	-1.91254	-0.771727	0.0391246
ALS2CL	-2.34873	-1.47635	0.30198	0	-1.55922	-0.718752		TMSB10	-1.54345	-1.04015	-0.5033	0.00595587		TMSB10	-1.54345	-1.04015	-0.5033	0.00595587		TMSB10	-1.54345	-1.04015	-0.5033	0.00595587
ALS2CR11	-2.5165	-0.10066	1.91254	0	-0.184864	-0.0289326		TMTC3	1.67767	3.28823	4.56326	0.0133633		TMTC3	1.67767	3.28823	4.56326	0.0133633		TMTC3	1.67767	3.28823	4.56326	0.0133633
ALS2CR12	-1.77833	0	1.14081	0	-0.355887	-0.0935872		TNFRSF11B	1.34213	2.61716	4.09351	0.00613403		TNFRSF11B	1.34213	2.61716	4.09351	0.00613403		TNFRSF11B	1.34213	2.61716	4.09351	0.00613403
ALS2CR8	-1.97965	-0.234873	0.838834	0	-0.982254	-0.359561		TOMM22	-3.55666	-2.11386	-0.905941	0.0333439		TOMM22	-3.55666	-2.11386	-0.905941	0.0333439		TOMM22	-3.55666	-2.11386	-0.905941	0.0333439
ALX1	-2.85204	-1.74477	1.44279	0	-1.00667	-0.374897		TOR1AIP2	1.27503	2.55005	3.82508	0.0130633		TOR1AIP2	1.27503	2.55005	3.82508	0.0130633		TOR1AIP2	1.27503	2.55005	3.82508	0.0130633
ALYREF	-1.0066	1.10726	3.55666	0	1.02416	0.382844		TPI1	-2.48295	-1.91254	-1.24147	4.96446e-05		TPI1	-2.48295	-1.91254	-1.24147	4.96446e-05		TPI1	-2.48295	-1.91254	-1.24147	4.96446e-05
AMACR	-2.08031	1.44279	3.59021	0	0.415799	0.116892		TPT1	-2.75138	-2.04675	-1.34213	5.8186e-05		TPT1	-2.75138	-2.04675	-1.34213	5.8186e-05		TPT1	-2.75138	-2.04675	-1.34213	5.8186e-05
AMD1	-0.0335534	1.71122	2.98625	0	1.95863	1.01959		TREX1	-5.36854	-4.4626	-1.87899	0.0357766		TREX1	-5.36854	-4.4626	-1.87899	0.0357766		TREX1	-5.36854	-4.4626	-1.87899	0.0357766
AMFR	-2.78493	0.134213	1.97965	0	-0.0248009	0		TRIP6	-4.93234	-3.85864	-1.77833	0.0271505		TRIP6	-4.93234	-3.85864	-1.77833	0.0271505		TRIP6	-4.93234	-3.85864	-1.77833	0.0271505
AMIGO2	-2.48295	-0.536854	1.0066	0	-0.705774	-0.234019		TRMT112	-2.61716	-1.74477	-0.905941	0.00623571		TRMT112	-2.61716	-1.74477	-0.905941	0.00623571		TRMT112	-2.61716	-1.74477	-0.905941	0.00623571
AMMECR1	-2.21452	-0.20132	2.08031	0	-0.163969	-0.0222021		TRPT1	-6.20737	-5.26788	-2.5165	0.0106605		TRPT1	-6.20737	-5.26788	-2.5165	0.0106605		TRPT1	-6.20737	-5.26788	-2.5165	0.0106605
AMMECR1L	-2.58361	-1.54345	2.0132	0	-0.448595	-0.130425		TUBA1C	-3.15402	-2.11386	-1.17437	0.00245577		TUBA1C	-3.15402	-2.11386	-1.17437	0.00245577		TUBA1C	-3.15402	-2.11386	-1.17437	0.00245577
AMN1	-1.10726	1.0066	2.98625	0	0.93642	0.336879		U2AF1L4	-6.71067	-6.00605	-1.64411	0.0279186		U2AF1L4	-6.71067	-6.00605	-1.64411	0.0279186		U2AF1L4	-6.71067	-6.00605	-1.64411	0.0279186
AMOT	-2.24807	0	2.34873	0	-0.326411	-0.0802592		UBC	-2.24807	-1.44279	-0.637514	0.0251415		UBC	-2.24807	-1.44279	-0.637514	0.0251415		UBC	-2.24807	-1.44279	-0.637514	0.0251415
AMOTL1	-1.74477	0.436194	2.44939	0	0.348634	0.089412		UBL5	-2.68427	-1.87899	-1.10726	0.00107727		UBL5	-2.68427	-1.87899	-1.10726	0.00107727		UBL5	-2.68427	-1.87899	-1.10726	0.00107727
AMOTL2	-0.70462	1.64411	3.35534	0	1.39958	0.608449		UCHL1	-3.38889	-2.11386	-0.973047	0.0205485		UCHL1	-3.38889	-2.11386	-0.973047	0.0205485		UCHL1	-3.38889	-2.11386	-0.973047	0.0205485
AMPD2	-1.27503	0.671067	2.61716	0	0.699203	0.229999		UQCRH	-2.75138	-1.87899	-0.973047	0.00511262		UQCRH	-2.75138	-1.87899	-0.973047	0.00511262		UQCRH	-2.75138	-1.87899	-0.973047	0.00511262
AMPH	-3.25468	-1.30858	0.5033	0	-1.2483	-0.51676		UXT	-3.38889	-1.97965	-0.838834	0.0276028		UXT	-3.38889	-1.97965	-0.838834	0.0276028		UXT	-3.38889	-1.97965	-0.838834	0.0276028
AMT	-2.0132	-0.134213	2.85204	0	-0.340235	-0.0849812		VCAN	0.838834	1.87899	3.05336	0.019911		VCAN	0.838834	1.87899	3.05336	0.019911		VCAN	0.838834	1.87899	3.05336	0.019911
AMTN	-2.55005	0	2.11386	0	-0.305459	-0.0725425		VPS25	-3.456	-2.41584	-1.40924	0.000910757		VPS25	-3.456	-2.41584	-1.40924	0.000910757		VPS25	-3.456	-2.41584	-1.40924	0.000910757
AMZ1	-2.0132	0	1.0066	0	-0.565634	-0.177744		VPS28	-3.82508	-2.68427	-1.57701	0.000530578		VPS28	-3.82508	-2.68427	-1.57701	0.000530578		VPS28	-3.82508	-2.68427	-1.57701	0.000530578
AMZ2	-2.38229	-0.637514	0.536854	0	-1.03306	-0.387079		VPS4B	1.54345	3.18757	4.49615	0.0214849		VPS4B	1.54345	3.18757	4.49615	0.0214849		VPS4B	1.54345	3.18757	4.49615	0.0214849
AMZ2P1	-1.67767	0.671067	2.11386	0	0.650245	0.212024		WHSC1L1	1.61056	2.85204	4.19417	0.00158103		WHSC1L1	1.61056	2.85204	4.19417	0.00158103		WHSC1L1	1.61056	2.85204	4.19417	0.00158103
ANAPC1	-0.469747	1.67767	3.55666	0	1.54365	0.706336		WISP2	1.40924	3.35534	4.86524	0.0255074		WISP2	1.40924	3.35534	4.86524	0.0255074		WISP2	1.40924	3.35534	4.86524	0.0255074
ANAPC10	-3.22112	-0.570407	1.27503	0	-0.652281	-0.212191		WNT5A	1.54345	3.59021	4.86524	0.0449397		WNT5A	1.54345	3.59021	4.86524	0.0449397		WNT5A	1.54345	3.59021	4.86524	0.0449397
ANAPC11	-2.88559	-1.67767	-0.637514	-0.637514	-3.17701	-1.97476		ZFAND2A	-4.73102	-3.0198	-1.14081	0.0255074		ZFAND2A	-4.73102	-3.0198	-1.14081	0.0255074		ZFAND2A	-4.73102	-3.0198	-1.14081	0.0255074
ANAPC13	-1.27503	-0.268427	0.838834	0	-0.427195	-0.122291		ZFP36L1	1.84543	3.32178	4.59681	0.00497377		ZFP36L1	1.84543	3.32178	4.59681	0.00497377		ZFP36L1	1.84543	3.32178	4.59681	0.00497377
ANAPC16	-1.64411	-0.134213	1.10726	0	-0.237295	-0.0477437		ZNFX1-AS1	-2.9527	-1.91254	-0.905941	0.0251415		ZNFX1-AS1	-2.9527	-1.91254	-0.905941	0.0251415		ZNFX1-AS1	-2.9527	-1.91254	-0.905941	0.0251415
ANAPC4	-3.05336	-0.805281	1.84543	0	-0.484555	-0.14905		ZNHIT1	-4.49615	-2.65072	-1.14081	0.0105851		ZNHIT1	-4.49615	-2.65072	-1.14081	0.0105851		ZNHIT1	-4.49615	-2.65072	-1.14081	0.0105851
ANAPC5	-1.67767	-0.369087	0.671067	0	-0.68119	-0.225828
ANAPC7	-1.91254	0.30198	2.08031	0	0.200661	0.0348167
ANG	-3.28823	-0.469747	1.04015	0	-0.679714	-0.225534
ANGEL1	0.10066	2.5165	4.79813	0.10066	2.0681	1.10045
ANGEL2	-1.34213	1.0066	3.0198	0	0.969887	0.350721
ANGPT1	1.17437	4.05996	6.27448	1.17437	2.81628	1.66998
ANGPT2	-2.31518	0.134213	3.55666	0	0.390209	0.107439
ANGPTL1	-1.30858	2.75138	4.69747	0	1.33896	0.569232
ANGPTL2	-0.167767	2.11386	3.75798	0	1.83433	0.922094
ANGPTL4	-2.08031	-1.0066	1.94609	0	-0.326879	-0.0802592
ANK1	-2.65072	-1.64411	0.536854	0	-1.12804	-0.439056
ANK2	-1.67767	-0.167767	1.0066	0	-0.711159	-0.235884
ANK3	0.268427	2.38229	4.42904	0.268427	2.18123	1.18428
ANKDD1A	-1.0066	0	2.81848	0	0.576405	0.183443
ANKFY1	-2.21452	0.570407	2.08031	0	0.35022	0.090082
ANKH	1.0066	2.44939	3.75798	1.0066	3.14636	1.95054
ANKHD1	0.637514	2.44939	3.92574	0.637514	2.6403	1.53787
ANKHD1-EIF4EBP3	-1.87899	0.167767	2.68427	0	0.25361	0.0532306
ANKIB1	-0.536854	1.5099	3.08691	0	1.46971	0.652851
ANKLE2	-0.805281	1.14081	2.5165	0	1.12888	0.439217
ANKMY2	-1.91254	0.335534	1.97965	0	0.245497	0.0485762
ANKRA2	-3.12046	-0.234873	1.40924	0	-0.452842	-0.132962
ANKRD1	-5.77118	-3.42244	0.469747	0	-1.77924	-0.882203
ANKRD10	1.20792	3.32178	4.99945	1.20792	3.00504	1.82827
ANKRD11	-0.335534	1.24147	2.81848	0	1.57915	0.729548
ANKRD12	0.0335534	1.91254	3.5231	0.0335534	2.01902	1.06494
ANKRD13A	0.0335534	2.04675	3.35534	0.0335534	2.00041	1.04712
ANKRD13C	-0.973047	1.17437	3.55666	0	1.00325	0.371922
ANKRD13D	-0.771727	0.0671067	3.08691	0	0.711475	0.235884
ANKRD16	-2.0132	-0.0335534	2.31518	0	-0.164692	-0.0223185
ANKRD17	0.268427	1.97965	3.35534	0.268427	2.25529	1.24089
ANKRD19P	-0.771727	0.134213	2.41584	0	0.716585	0.238028
ANKRD26	-1.54345	1.67767	3.62376	0	0.85908	0.295434
ANKRD27	-1.71122	-0.167767	3.62376	0	0.129019	0.015273
ANKRD28	0.738174	2.9527	5.06656	0.738174	2.68426	1.56969
ANKRD29	-1.44279	-0.134213	3.12046	0	0.17021	0.0246294
ANKRD30B	-0.234873	1.5099	3.89219	0	1.4662	0.651423
ANKRD32	-1.91254	-0.134213	2.08031	0	-0.000238913	0
ANKRD34A	-1.27503	0	2.55005	0	0.0810771	0.00203649
ANKRD35	-0.436194	0	3.89219	0	1.22138	0.49883
ANKRD36	-1.0066	1.94609	3.85864	0	1.29677	0.547105
ANKRD36B	-1.14081	1.07371	2.9527	0	0.861837	0.297028
ANKRD36BP1	-2.41584	0.5033	2.28163	0	0.294101	0.0685316
ANKRD37	-4.16062	-1.24147	0.939494	0	-1.07373	-0.409054
ANKRD39	-5.33498	-4.56326	0.20132	0	-1.79624	-0.89221
ANKRD40	0.536854	2.08031	3.55666	0.536854	2.62884	1.52838
ANKRD42	-1.61056	0.167767	3.5231	0	0.485669	0.149353
ANKRD44	-1.64411	1.44279	3.25468	0	1.003	0.371922
ANKRD46	-0.369087	2.55005	4.05996	0	1.6871	0.813944
ANKRD49	-2.81848	-1.91254	2.85204	0	-0.0355069	0
ANKRD50	-1.94609	1.71122	3.55666	0	0.635146	0.206809
ANKRD52	-1.94609	-1.17437	2.14741	0	-0.323651	-0.0798642
ANKRD54	-0.973047	0.905941	2.58361	0	0.953042	0.342886
ANKS1A	-2.18097	-1.40924	2.75138	0	-0.0244671	0
ANKS1B	-0.536854	2.75138	4.12706	0	1.28835	0.541814
ANKS3	-1.91254	-0.167767	0.805281	0	-0.97197	-0.351804
ANKS6	-2.11386	-1.14081	2.58361	0	-0.122854	-0.0136758
ANKZF1	-4.36194	-3.18757	-0.838834	-0.838834	-2.57721	-1.48975
ANLN	-0.335534	2.81848	4.79813	0	1.74956	0.855061
ANO1	-1.81188	-0.167767	0.973047	0	-0.765519	-0.256177
ANO10	-3.28823	-1.17437	0.671067	0	-1.23218	-0.50662
ANO6	-0.5033	2.04675	3.65732	0	1.56272	0.721001
ANP32A	-3.5231	-1.40924	1.44279	0	-0.969924	-0.350721
ANP32B	-2.34873	-0.335534	1.30858	0	-0.399916	-0.111152
ANP32E	0.167767	1.61056	2.81848	0.167767	2.17083	1.17853
ANPEP	-3.79153	-0.5033	2.14741	0	-0.362796	-0.0955621
ANTXR1	0.335534	1.5099	2.58361	0.335534	2.49311	1.4281
ANTXR2	-0.268427	1.64411	3.18757	0	1.68456	0.811986
ANXA1	-0.671067	0.134213	0.872387	0	0.274583	0.060331
ANXA10	-3.59021	0.40264	3.05336	0	-0.14894	-0.0190674
ANXA11	-4.93234	-2.41584	-0.369087	-0.369087	-2.32525	-1.29786
ANXA13	-2.0132	0	2.28163	0	-0.143921	-0.0176153
ANXA2	-1.47635	-0.771727	-0.134213	-0.134213	-2.30886	-1.28432
ANXA2P1	-2.41584	-1.5099	1.27503	0	-1.0552	-0.398737
ANXA2P2	-0.30198	0.70462	1.57701	0	1.38342	0.599518
ANXA3	-6.50935	-5.83828	1.64411	0	-1.39055	-0.603647
ANXA4	-1.24147	-0.0671067	1.04015	0	-0.0867119	-0.00203649
ANXA5	-1.91254	-1.07371	-0.234873	-0.234873	-2.43356	-1.3848
ANXA6	-4.36194	-2.18097	-0.570407	-0.570407	-2.72121	-1.59413
ANXA7	-1.87899	-0.570407	0.570407	0	-0.960378	-0.345852
ANXA8L2	-2.0132	0	2.41584	0	-0.0831605	-0.00203649
AOX1	-1.71122	-0.134213	3.82508	0	0.230372	0.0447808
AP1AR	-0.436194	0	4.22772	0	1.2141	0.494211
AP1B1	-2.44939	-1.5099	2.41584	0	-0.511155	-0.156091
AP1G1	-1.24147	1.5099	3.12046	0	0.957894	0.34526
AP1G2	-2.75138	-1.17437	1.77833	0	-0.806095	-0.27159
AP1M1	-1.64411	0.10066	3.08691	0	0.398735	0.11055
AP1S1	-1.47635	0	1.17437	0	-0.330088	-0.0810575
AP1S2	-3.0198	-1.24147	0.805281	0	-1.21761	-0.497143
AP1S3	-1.81188	0	3.08691	0	0.337639	0.0836699
AP2A2	-2.55005	-1.57701	0.10066	0	-1.83855	-0.926763
AP2B1	-0.30198	1.27503	2.55005	0	1.62592	0.762864
AP2M1	-3.08691	-1.77833	-0.70462	-0.70462	-3.25258	-2.04689
AP2S1	-2.58361	-0.838834	0.40264	0	-1.30971	-0.553347
AP3B1	-1.34213	0.335534	1.71122	0	0.368427	0.0992166
AP3D1	-2.14741	-0.234873	2.11386	0	-0.0840964	-0.00203649
AP3M1	-1.20792	1.17437	2.58361	0	0.962687	0.346096
AP3M2	-3.35534	-1.5099	1.57701	0	-0.609083	-0.195918
AP3S1	-1.27503	-0.0671067	1.04015	0	-0.125637	-0.0137105
AP3S2	-0.671067	0.838834	2.08031	0	1.1138	0.433778
AP4B1	-0.973047	0.838834	2.24807	0	0.899467	0.316375
AP4E1	-0.5033	0.10066	3.75798	0	1.08333	0.413796
AP4M1	-4.86524	-3.82508	-1.0066	-1.0066	-2.58581	-1.49674
AP4S1	-1.74477	0.30198	2.34873	0	0.277458	0.0620948
APAF1	-0.637514	0	4.09351	0	0.790347	0.265953
APBA1	-1.44279	-0.0335534	2.75138	0	0.204956	0.0358026
APBB1	-3.18757	-2.24807	-0.234873	-0.234873	-2.10623	-1.13448
APBB2	-0.134213	2.08031	3.65732	0	1.86288	0.943046
APBB3	-1.34213	0	2.78493	0	0.0598433	0
APC	-0.637514	1.67767	3.82508	0	1.37177	0.590186
APCDD1L	-2.9527	-1.04015	0.234873	0	-1.58657	-0.73779
APEH	-2.81848	-0.671067	0.70462	0	-0.979796	-0.358086
APEX1	-2.18097	-1.20792	-0.234873	-0.234873	-2.33455	-1.30357
APEX2	-2.48295	-0.469747	1.04015	0	-0.604893	-0.195268
APH1A	-4.42904	-3.28823	-0.469747	-0.469747	-2.32584	-1.29786
APH1B	-1.81188	0.0671067	2.04675	0	0.0815595	0.00203649
API5	-1.10726	1.14081	2.85204	0	1.00155	0.370815
APIP	-0.671067	1.47635	3.12046	0	1.35759	0.582628
APITD1	-3.99285	-3.0198	-0.10066	-0.10066	-2.04281	-1.07899
APITD1-CORT	-2.65072	-0.234873	0.536854	0	-1.31505	-0.55689
APLF	-0.838834	0	2.38229	0	0.333393	0.0818456
APLP1	-2.44939	-1.57701	0.60396	0	-1.07021	-0.408388
APLP2	0.167767	1.34213	2.58361	0.167767	2.28082	1.26107
APOA1BP	-1.24147	0.671067	2.11386	0	0.680956	0.225825
APOBEC3A	-0.5033	0.0671067	3.18757	0	1.06803	0.408199
APOBEC3B	-4.09351	-0.805281	1.34213	0	-0.852224	-0.294036
APOBEC3C	-1.20792	-0.335534	0.536854	0	-0.700477	-0.230161
APOBEC3D	-2.34873	-1.5099	2.28163	0	-0.424022	-0.121344
APOBEC3F	-3.08691	0.40264	1.97965	0	-0.125137	-0.0137105
APOBEC3G	-3.22112	-0.40264	2.11386	0	-0.5114	-0.156091
APOBEC3H	-1.61056	0	1.81188	0	0.00656765	0
APOC1	-4.79813	-3.0198	1.20792	0	-1.37837	-0.594875
APOD	0.60396	3.18757	5.26788	0.60396	2.41573	1.36489
APOL1	0.570407	2.61716	3.9593	0.570407	2.46118	1.40302
APOL2	-1.94609	-0.268427	1.04015	0	-0.408478	-0.115015
APOL3	-3.28823	-1.97965	0.0671067	0	-1.88857	-0.962249
APOL6	-0.234873	1.77833	3.99285	0	1.73145	0.845459
APOLD1	-1.14081	0	2.44939	0	0	0
APOO	-6.00605	-3.0198	-0.872387	-0.872387	-2.83349	-1.6839
APOOL	-0.10066	2.0132	3.38889	0	1.87701	0.954273
APOPT1	-2.44939	0	1.91254	0	-0.0447335	0
APP	-3.42244	-1.74477	1.04015	0	-1.07371	-0.409054
APPBP2	-1.81188	0.570407	2.81848	0	0.485855	0.149353
APPL1	-0.60396	1.77833	3.18757	0	1.39213	0.604417
APPL2	-1.81188	1.04015	2.81848	0	0.695359	0.229164
APRT	-2.58361	-0.671067	1.04015	0	-0.708878	-0.234752
APTX	-0.905941	0.60396	1.84543	0	0.777848	0.260557
AQP1	-2.98625	-1.81188	-0.268427	-0.268427	-2.16231	-1.17392
AQP3	-2.08031	-1.20792	1.34213	0	-0.801106	-0.269034
AQP7P3	-2.5165	0	4.09351	0	0.155995	0.0202443
AQP9	-0.369087	0.20132	2.91914	0	1.10527	0.427146
AQR	-1.20792	1.94609	4.0264	0	1.25985	0.521103
ARAF	-4.09351	-1.17437	0.570407	0	-1.34608	-0.574597
ARAP1	-2.04675	-0.0671067	2.41584	0	0	0
ARCN1	0.10066	1.57701	2.71782	0.10066	2.08593	1.11587
ARF1	-1.74477	-0.570407	0.436194	0	-1.06049	-0.402232
ARF3	-1.47635	0.40264	2.08031	0	0.381786	0.105832
ARF4	-0.939494	-0.10066	0.70462	0	-0.199486	-0.0343392
ARF5	-5.033	-2.21452	-0.436194	-0.436194	-2.47208	-1.40873
ARF6	1.30858	2.88559	4.09351	1.30858	3.3441	2.12792
ARFGAP1	-2.41584	-1.34213	0.234873	0	-1.71824	-0.835952
ARFGAP2	-3.08691	-0.637514	0.872387	0	-0.856261	-0.295434
ARFGAP3	-0.436194	1.04015	2.21452	0	1.42978	0.629377
ARFGEF1	-0.637514	1.37569	3.35534	0	1.29947	0.548171
ARFGEF2	-0.0335534	2.34873	4.32838	0	1.93112	0.997307
ARFIP1	-0.872387	1.10726	2.65072	0	1.14205	0.448711
ARFIP2	-0.939494	1.0066	2.28163	0	1.05626	0.399281
ARFRP1	-1.40924	0	1.81188	0	0	0
ARG2	0.436194	2.24807	3.62376	0.436194	2.3976	1.35349
ARGLU1	-1.64411	0.10066	1.61056	0	0.054563	0
ARHGAP1	-2.24807	-0.905941	0.20132	0	-1.5889	-0.740301
ARHGAP10	-2.11386	1.5099	2.98625	0	0.725151	0.241511
ARHGAP11A	-0.771727	1.77833	3.55666	0	1.35564	0.581446
ARHGAP12	-0.369087	2.28163	3.75798	0	1.68272	0.810267
ARHGAP17	-1.94609	0.60396	2.41584	0	0.354449	0.0925935
ARHGAP18	-0.167767	1.27503	2.98625	0	1.74143	0.851791
ARHGAP19	-1.07371	0.0335534	2.85204	0	0.327691	0.0805232
ARHGAP19-SLIT1	-1.27503	0	2.48295	0	0.131338	0.0153395
ARHGAP21	-1.0066	0.838834	3.59021	0	0.961404	0.345853
ARHGAP22	-3.38889	-0.234873	2.65072	0	-0.576673	-0.183518
ARHGAP23	-2.04675	0.0335534	2.31518	0	0.0429611	0
ARHGAP24	0.369087	2.08031	3.59021	0.369087	2.35685	1.32133
ARHGAP28	-0.30198	0.0335534	3.79153	0	1.339	0.569232
ARHGAP29	-0.738174	1.84543	3.9593	0	1.30635	0.55192
ARHGAP31	-1.94609	-0.0671067	2.81848	0	0.0794641	0.00125891
ARHGAP32	-0.70462	2.31518	4.4626	0	1.4953	0.671308
ARHGAP35	-1.54345	1.17437	3.59021	0	0.734662	0.243181
ARHGAP36	-4.83168	0	0.771727	0	-0.859818	-0.295434
ARHGAP42	-1.10726	0	3.28823	0	0.122184	0.0136758
ARHGAP5	-0.0335534	1.94609	3.79153	0	1.95959	1.02019
ARHGAP5-AS1	-3.65732	-2.58361	-0.838834	-0.838834	-2.57131	-1.48443
ARHGDIA	-1.91254	-0.167767	0.805281	0	-0.993693	-0.365013
ARHGDIB	-5.06656	-2.08031	1.17437	0	-1.27669	-0.534169
ARHGEF10	-2.04675	-0.10066	2.44939	0	-0.120051	-0.0133004
ARHGEF11	-0.905941	0.134213	3.59021	0	0.868015	0.300081
ARHGEF12	-0.335534	1.94609	3.9593	0	1.64722	0.780728
ARHGEF17	-2.28163	0.60396	2.34873	0	0.291703	0.0671355
ARHGEF19	-3.456	-2.34873	-0.771727	-0.771727	-2.52184	-1.44704
ARHGEF2	-2.91914	-2.04675	1.10726	0	-1.31608	-0.557139
ARHGEF26-AS1	-0.20132	0.30198	3.48955	0	1.58065	0.730815
ARHGEF3	-2.68427	0.268427	2.68427	0	0.0737717	0
ARHGEF37	-2.11386	0	1.37569	0	-0.503872	-0.155853
ARHGEF40	-1.91254	-0.10066	2.08031	0	-0.0475262	0
ARHGEF6	-2.41584	-1.40924	1.67767	0	-0.634399	-0.206553
ARHGEF7	-2.71782	-0.40264	2.21452	0	-0.252072	-0.0529613
ARHGEF9	-2.65072	-0.40264	1.44279	0	-0.544056	-0.167221
ARID1A	-1.67767	0.0671067	3.15402	0	0.283962	0.0648089
ARID1B	0.469747	2.24807	3.89219	0.469747	2.51361	1.44142
ARID2	1.30858	2.9527	4.42904	1.30858	3.46078	2.24478
ARID4A	-0.30198	2.21452	3.72442	0	1.74825	0.855061
ARID4B	0.30198	1.94609	3.48955	0.30198	2.3588	1.32205
ARID5B	0.738174	2.38229	3.62376	0.738174	2.77184	1.63392
ARIH1	-1.54345	0	2.28163	0	0.134842	0.0163105
ARIH2	-0.40264	1.27503	3.12046	0	1.48652	0.664045
ARL1	-0.469747	0.771727	1.81188	0	1.25546	0.519768
ARL13B	-0.805281	1.17437	3.5231	0	1.15715	0.457327
ARL15	-2.58361	0.469747	2.34873	0	-0.0758592	-0.000879387
ARL16	-4.32838	-2.18097	-0.60396	-0.60396	-2.71631	-1.58959
ARL17A	-1.04015	0.20132	2.55005	0	0.713956	0.237304
ARL17B	-2.11386	-0.0335534	1.07371	0	-0.505326	-0.155853
ARL2	-6.40869	-3.38889	-1.57701	-1.57701	-3.4459	-2.23508
ARL2BP	-2.44939	-0.167767	1.30858	0	-0.303539	-0.0722744
ARL3	-0.973047	0.234873	1.27503	0	0.344793	0.0875024
ARL4A	-2.24807	-0.20132	1.67767	0	-0.203708	-0.0358026
ARL4C	-0.5033	1.5099	3.25468	0	1.49654	0.67203
ARL4D	-4.56326	-3.79153	1.57701	0	-1.01787	-0.380511
ARL5A	-0.771727	1.67767	3.18757	0	1.22514	0.501404
ARL6	-2.04675	0.0335534	2.44939	0	0.0751532	0.000351705
ARL6IP1	0.335534	1.61056	3.0198	0.335534	2.45402	1.39671
ARL6IP4	-3.69087	-2.78493	2.14741	0	-0.726036	-0.241511
ARL6IP5	0.268427	1.17437	2.08031	0.268427	2.56328	1.48193
ARL6IP6	-0.335534	3.15402	5.10011	0	1.63674	0.771994
ARL8A	1.0066	2.55005	4.26128	1.0066	3.19575	1.99331
ARL8B	-0.905941	1.24147	2.75138	0	1.13831	0.446357
ARL9	-2.5165	-0.0335534	0.637514	0	-1.0087	-0.375914
ARMC1	-1.14081	0.872387	2.41584	0	0.880847	0.307028
ARMC10	-2.81848	0.570407	2.34873	0	0.135104	0.0163105
ARMC2	-2.91914	-1.91254	-0.469747	-0.469747	-2.29879	-1.27735
ARMC4	-2.14741	-0.0335534	0.905941	0	-0.70653	-0.234345
ARMC5	-0.939494	0	2.0132	0	0.231492	0.0449753
ARMC6	-2.31518	-1.17437	0.469747	0	-1.37334	-0.591122
ARMC7	-0.771727	1.61056	3.82508	0	1.28154	0.537475
ARMC8	-0.872387	1.67767	3.456	0	1.30033	0.548822
ARMC9	-1.40924	-0.10066	1.07371	0	-0.144195	-0.0176153
ARMCX1	-3.25468	1.24147	2.85204	0	0.411752	0.115282
ARMCX2	-2.65072	-0.738174	0.905941	0	-0.859593	-0.295434
ARMCX3	-1.20792	0.536854	1.91254	0	0.598725	0.192761
ARMCX4	-1.67767	-0.30198	3.48955	0	-0.127466	-0.0146055
ARMCX5	-0.167767	1.84543	3.456	0	1.81086	0.902278
ARMCX5-GPRASP2	-2.11386	-0.0335534	2.58361	0	-0.0390664	0
ARMCX6	-2.68427	-1.34213	-0.134213	-0.134213	-2.16143	-1.17338
ARNT	-0.134213	1.94609	3.456	0	1.85969	0.941233
ARNT2	-2.44939	-0.20132	3.08691	0	0.218757	0.04044
ARNTL	-2.34873	-1.44279	1.30858	0	-1.07639	-0.410772
ARNTL2	-0.20132	1.64411	3.69087	0	1.75594	0.861072
ARPC1A	-2.18097	-1.24147	-0.335534	-0.335534	-2.65745	-1.55004
ARPC1B	-1.27503	0.5033	1.97965	0	0.533021	0.162326
ARPC2	-0.70462	0.0671067	0.838834	0	0.13475	0.0163105
ARPC3	-1.97965	-1.17437	-0.40264	-0.40264	-2.89783	-1.73279
ARPC4	-2.78493	-1.37569	-0.20132	-0.20132	-2.26754	-1.24992
ARPC4-TTLL3	-2.24807	-1.17437	0.469747	0	-1.45159	-0.641467
ARPC5	-1.04015	0.134213	1.20792	0	0.200602	0.0348167
ARPC5L	-4.26128	0.40264	1.81188	0	-0.0534072	0
ARPM1	-2.9527	-1.64411	0.369087	0	-1.43647	-0.631953
ARPP19	-0.134213	1.77833	3.32178	0	1.85709	0.93826
ARRB1	-2.11386	-0.20132	4.16062	0	0.222846	0.0422367
ARRB2	-0.805281	0	3.15402	0	0.383175	0.106116
ARRDC2	-2.9527	-1.94609	0.939494	0	-1.34817	-0.576889
[truncated: 11,412 more rows]

## Sheet: 2D-D28 vs 3D-COL1
2D/D28 vs 3D/COL1
[truncated: 12,085 more rows]

## Sheet: 2D-D28 vs 3D-FN
2D-D28 vs 3D/FN
[truncated: 13,482 more rows]

[truncated: 4 more sheets: 2D-D28 vs 3D-LN, 3D-BSA vs 3D-COL1, 3D-BSA vs 3D-FN, 3D-BSA vs 3D-LN]
