# Supplementary material for: Developmental Pathways Pervade Stem Cell Responses to Evolving Extracellular Matrices of 3D Bioprinted Microenvironments
Source: Stem Cells Int. 2018 Mar 29;2018:4809673. doi: 10.1155/2018/4809673 (PMC5896227; doi:10.1155/2018/4809673)
Supplement: Supplementary 3 — Supplemental Table 3: contains differentially expressed genes between sample types. [file 4809673.f3.xlsx]

## Sheet: 2D-D28 vs 3D-BSA
2D/D28 vs 3D/BSA Upregulated Genes															2D/D28 vs 3D/BSA Downregulated Genes
Annotation Cluster 1	Enrichment Score: 1.9103635624290682														Annotation Cluster 1	Enrichment Score: 37.782429300188305
Category	Term	Count	%	PValue	Genes	List Total	Pop Hits	Pop Total	Fold Enrichment	Bonferroni	Benjamini	FDR			Category	Term	Count	%	PValue	Genes	List Total	Pop Hits	Pop Total	Fold Enrichment	Bonferroni	Benjamini	FDR
GOTERM_MF_FAT	GO:0019838~growth factor binding	6	5.60748	0.000523585	810441, 816398, 818296, 821838, 787495, 776671	83	105	12983	8.93838	0.135492	0.0702108	0.689332			GOTERM_BP_FAT	GO:0006414~translational elongation	51	20.6478	4.60125e-67	823999, 777970, 794792, 808990, 791016, 821732, 778688, 785872, 786531, 800729, 822433, 796446, 776494, 797877, 794927, 804383, 789968, 798227, 777984, 790215, 775912, 811161, 790706, 776035, 786934, 778568, 796227, 816407, 813345, 823404, 800698, 798725, 796244, 803377, 781923, 783263, 807516, 773042, 810885, 786137, 816191, 811595, 782709, 803657, 776216, 793235, 802424, 781935, 788428, 817032,…	193	101	13528	35.3936	4.7945e-64	4.7945e-64	7.30795e-64
INTERPRO	IPR017891:Insulin-like growth factor binding protein, N-terminal	3	2.80374	0.00217563	810441, 816398, 787495	99	12	16659	42.0682	0.463617	0.267618	2.8479			SP_PIR_KEYWORDS	ribosome	44	17.8138	4.35904e-64	786934, 823999, 778568, 777970, 796227, 816407, 794792, 823404, 800698, 808990, 791016, 821732, 778688, 798725, 785872, 786531, 800729, 822433, 796446, 776494, 783263, 797877, 804383, 794927, 789968, 773042, 810885, 798227, 786137, 816191, 811595, 790215, 803657, 776216, 793235, 802424, 781935, 775912, 811161, 790706, 776035, 788428, 817032, 795615	240	73	19235	48.3071	1.22489e-61	1.22489e-61	5.76684e-61
UP_SEQ_FEATURE	domain:IGFBP N-terminal	3	2.80374	0.00522663	810441, 816398, 787495	105	20	19113	27.3043	0.925667	0.72736	7.26069			GOTERM_CC_FAT	GO:0022626~cytosolic ribosome	43	17.4089	2.2113e-56	786934, 823999, 796227, 816407, 794792, 823404, 800698, 808990, 821732, 778688, 798725, 785872, 786531, 803377, 800729, 822433, 796446, 797877, 807516, 804383, 794927, 789968, 773042, 810885, 798227, 777984, 786137, 816191, 811595, 782709, 790215, 803657, 776216, 793235, 802424, 781935, 775912, 811161, 790706, 776035, 788428, 817032, 795615	192	81	12782	35.3412	5.79361e-54	5.79361e-54	2.89387e-53
INTERPRO	IPR000867:Insulin-like growth factor-binding protein, IGFBP	3	2.80374	0.00607433	810441, 816398, 787495	99	20	16659	25.2409	0.824928	0.353149	7.76453			SP_PIR_KEYWORDS	ribosomal protein	52	21.0526	1.95204e-54	823999, 777970, 794792, 808990, 780756, 791016, 821732, 778688, 785872, 786531, 800729, 822433, 796446, 776494, 797877, 794927, 804383, 789968, 805124, 798227, 777984, 790215, 824637, 775912, 801201, 811161, 790706, 776035, 786934, 778568, 796227, 816407, 823404, 800698, 798725, 803377, 783263, 807516, 773042, 810885, 786137, 816191, 811595, 782709, 776216, 803657, 793235, 802424, 781935, 788428,…	240	188	19235	22.168	5.48523e-52	2.74261e-52	2.58247e-51
SMART	SM00121:IB	3	2.80374	0.0085648	810441, 816398, 787495	65	20	9079	20.9515	0.501792	0.501792	8.75948			KEGG_PATHWAY	hsa03010:Ribosome	46	18.6235	3.59931e-53	786934, 823999, 778568, 777970, 796227, 816407, 794792, 823404, 800698, 808990, 791016, 821732, 778688, 798725, 785872, 786531, 803377, 800729, 822433, 796446, 776494, 783263, 797877, 807516, 804383, 794927, 789968, 773042, 810885, 798227, 777984, 786137, 816191, 811595, 782709, 803657, 776216, 793235, 802424, 781935, 775912, 811161, 790706, 776035, 788428, 795615	121	87	5085	22.22	2.84346e-51	2.84346e-51	3.81695e-50
GOTERM_MF_FAT	GO:0005520~insulin-like growth factor binding	3	2.80374	0.0107594	810441, 816398, 787495	83	25	12983	18.7706	0.950576	0.394209	13.314			SP_PIR_KEYWORDS	protein biosynthesis	50	20.2429	2.57e-51	823999, 777970, 794792, 815474, 808990, 791016, 778688, 821732, 785872, 786531, 800729, 822433, 796446, 797877, 804383, 794927, 789968, 799570, 798227, 790215, 778310, 775912, 811161, 790706, 776035, 786934, 816407, 796227, 778568, 813345, 800698, 823404, 796327, 798725, 796244, 781923, 783263, 773042, 810885, 786137, 816191, 811595, 776216, 803657, 793235, 781935, 802424, 788428, 817032, 795615	240	188	19235	21.3154	7.22171e-49	2.40724e-49	3.40002e-48
GOTERM_BP_FAT	GO:0001558~regulation of cell growth	3	2.80374	0.381193	810441, 816398, 787495	93	194	13528	2.24942	1	0.975118	99.952			GOTERM_CC_FAT	GO:0033279~ribosomal subunit	46	18.6235	8.49051e-51	786934, 823999, 796227, 816407, 794792, 823404, 800698, 808990, 791016, 821732, 778688, 798725, 785872, 786531, 803377, 800729, 822433, 796446, 797877, 807516, 804383, 794927, 789968, 805124, 773042, 810885, 798227, 777984, 786137, 816191, 811595, 782709, 790215, 803657, 776216, 793235, 824637, 802424, 781935, 775912, 790706, 811161, 776035, 788428, 817032, 795615	192	128	12782	23.9246	2.22451e-48	1.11226e-48	1.11113e-47
GOTERM_BP_FAT	GO:0040008~regulation of growth	4	3.73832	0.410344	810441, 816398, 787495, 775926	93	341	13528	1.7063	1	0.977986	99.9777			GOTERM_CC_FAT	GO:0044445~cytosolic part	48	19.4332	5.00715e-50	786934, 823999, 816407, 796227, 794792, 784840, 823404, 800698, 808990, 821732, 778688, 798725, 785872, 786531, 803377, 800729, 822433, 796446, 797877, 807516, 804383, 794927, 789968, 773042, 810885, 798227, 796016, 777984, 786137, 816191, 811595, 798109, 782709, 824189, 790215, 803657, 776216, 793235, 802424, 779995, 781935, 775912, 790706, 811161, 776035, 788428, 817032, 795615	192	152	12782	21.023	1.31187e-47	4.37291e-48	6.55273e-47
															SP_PIR_KEYWORDS	ribonucleoprotein	55	22.2672	4.64171e-49	823999, 777970, 794792, 808990, 780756, 791016, 821732, 778688, 785872, 786531, 800729, 822433, 796446, 776494, 797877, 794927, 804383, 789968, 805124, 784998, 798227, 777984, 790215, 824637, 773325, 775912, 801201, 811161, 790706, 776035, 786934, 778568, 796227, 816407, 823404, 800698, 798725, 803377, 783263, 807516, 773042, 810885, 786137, 816191, 811595, 782709, 776216, 803657, 807300, 793235,…	240	279	19235	15.7994	1.30432e-46	3.2608e-47	6.14081e-46
Annotation Cluster 2	Enrichment Score: 1.8961198615153132														GOTERM_MF_FAT	GO:0003735~structural constituent of ribosome	48	19.4332	2.30618e-48	786934, 823999, 778568, 777970, 796227, 816407, 794792, 823404, 800698, 780756, 791016, 821732, 778688, 798725, 785872, 786531, 803377, 800729, 822433, 796446, 776494, 783263, 797877, 807516, 804383, 794927, 789968, 773042, 810885, 798227, 777984, 786137, 816191, 811595, 782709, 790215, 803657, 776216, 793235, 824637, 802424, 775912, 790706, 811161, 776035, 788428, 817032, 795615	189	168	12983	19.6266	8.39448e-46	8.39448e-46	3.17249e-45
Category	Term	Count	%	PValue	Genes	List Total	Pop Hits	Pop Total	Fold Enrichment	Bonferroni	Benjamini	FDR			GOTERM_CC_FAT	GO:0005840~ribosome	52	21.0526	8.14555e-48	823999, 777970, 794792, 808990, 780756, 791016, 821732, 778688, 785872, 786531, 800729, 822433, 796446, 776494, 797877, 794927, 804383, 789968, 805124, 798227, 777984, 790215, 824637, 775912, 801201, 811161, 790706, 776035, 786934, 778568, 796227, 816407, 823404, 800698, 798725, 803377, 783263, 807516, 773042, 810885, 786137, 816191, 811595, 782709, 776216, 803657, 793235, 802424, 781935, 788428,…	192	215	12782	16.1014	2.13414e-45	5.33534e-46	1.06599e-44
GOTERM_MF_FAT	GO:0001871~pattern binding	6	5.60748	0.00288274	806598, 824017, 800485, 808327, 776732, 773037	83	154	12983	6.09435	0.551819	0.181793	3.74116			GOTERM_BP_FAT	GO:0006412~translation	57	23.0769	3.77904e-45	823999, 777970, 794792, 815474, 808990, 780756, 791016, 821732, 778688, 785872, 786531, 800729, 822433, 796446, 776494, 797877, 794927, 804383, 789968, 799570, 798227, 777984, 790215, 824637, 778310, 775912, 811161, 790706, 776035, 786934, 778568, 796227, 816407, 813345, 823404, 800698, 796327, 798725, 796244, 803377, 781923, 783263, 807516, 773042, 810885, 786137, 816191, 811595, 782709, 776216,…	193	331	13528	12.0704	3.93776e-42	1.96888e-42	6.00209e-42
GOTERM_MF_FAT	GO:0030247~polysaccharide binding	6	5.60748	0.00288274	806598, 824017, 800485, 808327, 776732, 773037	83	154	12983	6.09435	0.551819	0.181793	3.74116			GOTERM_CC_FAT	GO:0030529~ribonucleoprotein complex	58	23.4818	2.3347e-34	823999, 777970, 794792, 808990, 780756, 791016, 821732, 778688, 785872, 782397, 786531, 800729, 822433, 796446, 776494, 797877, 794927, 804383, 789968, 805124, 784998, 798227, 777984, 790215, 824637, 773325, 775912, 801201, 811161, 790706, 776035, 786934, 778568, 796227, 816407, 823404, 800698, 798725, 803377, 783263, 807516, 821303, 773042, 810885, 786137, 816191, 811595, 821735, 782709, 776216,…	192	515	12782	7.49753	6.11691e-32	1.22338e-32	3.05536e-31
GOTERM_MF_FAT	GO:0005539~glycosaminoglycan binding	5	4.6729	0.0118434	806598, 824017, 800485, 776732, 773037	83	140	12983	5.58649	0.963561	0.376968	14.5601			GOTERM_CC_FAT	GO:0005829~cytosol	80	32.3887	2.48361e-29	823999, 777970, 821041, 794792, 808990, 791016, 778688, 821732, 790368, 785872, 783409, 786531, 794685, 802428, 800729, 822433, 796446, 800265, 776494, 802138, 797877, 775489, 794927, 804383, 785147, 789968, 792024, 798227, 796016, 777984, 802151, 774479, 813685, 824189, 790215, 789199, 778310, 779995, 775912, 782125, 813329, 784611, 790706, 805131, 811161, 776035, 819600, 786934, 816407, 796227,…	192	1330	12782	4.00439	6.50706e-27	1.08451e-27	3.25024e-26
GOTERM_MF_FAT	GO:0030246~carbohydrate binding	7	6.54206	0.0243561	806598, 824017, 800485, 808327, 776732, 773037, 775390	83	354	12983	3.09308	0.998946	0.366812	27.7958			GOTERM_CC_FAT	GO:0022627~cytosolic small ribosomal subunit	22	8.90688	1.52114e-28	773042, 816407, 798227, 816191, 786137, 811595, 808990, 821732, 776216, 790215, 803657, 781935, 800729, 775912, 822433, 790706, 797877, 788428, 794927, 789968, 817032, 795615	192	40	12782	36.6151	3.98537e-26	5.69339e-27	1.99067e-25
GOTERM_MF_FAT	GO:0008201~heparin binding	3	2.80374	0.137946	824017, 776732, 773037	83	103	12983	4.55597	1	0.846753	85.9214			GOTERM_CC_FAT	GO:0022625~cytosolic large ribosomal subunit	21	8.50202	2.93872e-27	786934, 823999, 796227, 810885, 794792, 777984, 823404, 800698, 782709, 798725, 778688, 785872, 803377, 786531, 793235, 802424, 796446, 811161, 776035, 807516, 804383	192	38	12782	36.7903	7.69945e-25	9.62431e-26	3.84583e-24
															GOTERM_MF_FAT	GO:0005198~structural molecule activity	53	21.4575	1.41114e-25	823999, 777970, 794792, 780756, 791016, 821732, 778688, 785872, 786531, 800729, 822433, 796446, 776494, 797877, 794927, 804383, 789968, 798227, 777984, 806467, 790215, 824637, 798986, 775912, 811161, 790706, 776035, 786934, 778568, 796227, 816407, 823404, 800698, 798725, 803377, 799223, 783263, 807516, 823156, 773042, 810885, 786137, 816191, 811595, 782709, 776216, 803657, 793235, 802424, 788428,…	189	634	12983	5.74248	5.13653e-23	2.56827e-23	1.94123e-22
Annotation Cluster 3	Enrichment Score: 1.6931340439922553														GOTERM_CC_FAT	GO:0015935~small ribosomal subunit	23	9.31174	6.07473e-25	773042, 816407, 798227, 816191, 786137, 811595, 808990, 821732, 776216, 790215, 803657, 781935, 800729, 775912, 822433, 790706, 788428, 797877, 794927, 789968, 817032, 795615, 805124	192	63	12782	24.3044	1.59158e-22	1.76842e-23	7.94984e-22
Category	Term	Count	%	PValue	Genes	List Total	Pop Hits	Pop Total	Fold Enrichment	Bonferroni	Benjamini	FDR			GOTERM_CC_FAT	GO:0015934~large ribosomal subunit	23	9.31174	2.96221e-24	786934, 823999, 796227, 810885, 794792, 777984, 823404, 800698, 791016, 782709, 798725, 778688, 785872, 803377, 786531, 793235, 824637, 802424, 796446, 811161, 776035, 807516, 804383	192	67	12782	22.8534	7.761e-22	7.761e-23	3.87657e-21
GOTERM_MF_FAT	GO:0047115~trans-1,2-dihydrobenzene-1,2-diol dehydrogenase activity	3	2.80374	0.000234508	800817, 820078, 780715	83	4	12983	117.316	0.0631208	0.0631208	0.309289			GOTERM_MF_FAT	GO:0003723~RNA binding	42	17.004	1.93839e-14	823999, 778568, 777970, 796227, 794792, 823404, 800698, 778688, 798725, 785872, 803377, 786531, 796446, 789661, 783263, 807516, 797877, 804383, 789968, 773042, 810885, 798227, 777984, 786137, 816191, 811595, 782709, 821735, 814344, 803657, 776216, 807300, 793235, 778310, 773325, 802424, 781935, 811161, 790706, 776035, 788428, 817032	189	718	12983	4.01826	7.07212e-12	2.35734e-12	2.67231e-11
INTERPRO	IPR018170:Aldo/keto reductase, conserved site	3	2.80374	0.00181999	800817, 820078, 780715	99	11	16659	45.8926	0.406068	0.406068	2.38756			GOTERM_CC_FAT	GO:0043232~intracellular non-membrane-bounded organelle	86	34.8178	2.49044e-14	823999, 774225, 777970, 794792, 808990, 780756, 791016, 778688, 821732, 790368, 785872, 782397, 786531, 800729, 813750, 822433, 815506, 796446, 776494, 797877, 794927, 804383, 789968, 805124, 782724, 811578, 799570, 801384, 798227, 777984, 806467, 790215, 777533, 775719, 824637, 773325, 779995, 798986, 775912, 801201, 782125, 784611, 790706, 772395, 811161, 776035, 792407, 786934, 816407, 796227,…	192	2596	12782	2.20542	6.51568e-12	5.92304e-13	3.25406e-11
UP_SEQ_FEATURE	site:Lowers pKa of active site Tyr	3	2.80374	0.00186779	800817, 820078, 780715	105	12	19113	45.5071	0.604375	0.604375	2.65333			GOTERM_CC_FAT	GO:0043228~non-membrane-bounded organelle	86	34.8178	2.49044e-14	823999, 774225, 777970, 794792, 808990, 780756, 791016, 778688, 821732, 790368, 785872, 782397, 786531, 800729, 813750, 822433, 815506, 796446, 776494, 797877, 794927, 804383, 789968, 805124, 782724, 811578, 799570, 801384, 798227, 777984, 806467, 790215, 777533, 775719, 824637, 773325, 779995, 798986, 775912, 801201, 782125, 784611, 790706, 772395, 811161, 776035, 792407, 786934, 816407, 796227,…	192	2596	12782	2.20542	6.51568e-12	5.92304e-13	3.25406e-11
INTERPRO	IPR001395:Aldo/keto reductase	3	2.80374	0.00439809	800817, 820078, 780715	99	17	16659	29.6952	0.716524	0.343091	5.67953			SP_PIR_KEYWORDS	blocked amino end	14	5.66802	1.13718e-10	773042, 816407, 816191, 786137, 776216, 790368, 781935, 800729, 775912, 782125, 772395, 797877, 794927, 795615	240	92	19235	12.1961	3.19547e-08	4.56495e-09	1.50444e-07
KEGG_PATHWAY	hsa00140:Steroid hormone biosynthesis	4	3.73832	0.00541729	800817, 820078, 780715, 809769	41	46	5085	10.7847	0.320007	0.320007	5.48199
GOTERM_MF_FAT	GO:0016628~oxidoreductase activity, acting on the CH-CH group of donors, NAD or NADP as acceptor	3	2.80374	0.00628484	800817, 820078, 780715	83	19	12983	24.6982	0.826695	0.295692	7.98978			Annotation Cluster 2	Enrichment Score: 7.106028651377784
KEGG_PATHWAY	hsa00980:Metabolism of xenobiotics by cytochrome P450	4	3.73832	0.0113207	800817, 820078, 780715, 809769	41	60	5085	8.26829	0.554408	0.332473	11.1454			Category	Term	Count	%	PValue	Genes	List Total	Pop Hits	Pop Total	Fold Enrichment	Bonferroni	Benjamini	FDR
GOTERM_MF_FAT	GO:0033764~steroid dehydrogenase activity, acting on the CH-OH group of donors, NAD or NADP as acceptor	3	2.80374	0.0124864	800817, 820078, 780715	83	27	12983	17.3802	0.969593	0.353792	15.2916			GOTERM_BP_FAT	GO:0042254~ribosome biogenesis	17	6.88259	1.59932e-11	773042, 777970, 796227, 816407, 810885, 799570, 777984, 800698, 823404, 814344, 785872, 782397, 773325, 790706, 804383, 817032, 795615	193	122	13528	9.76709	1.66649e-08	5.55497e-09	2.54013e-08
GOTERM_MF_FAT	GO:0016229~steroid dehydrogenase activity	3	2.80374	0.016275	800817, 820078, 780715	83	31	12983	15.1376	0.989555	0.316233	19.4848			GOTERM_BP_FAT	GO:0022613~ribonucleoprotein complex biogenesis	18	7.28745	7.07205e-10	773042, 777970, 796227, 816407, 810885, 799570, 777984, 800698, 823404, 814344, 785872, 807300, 782397, 773325, 790706, 804383, 817032, 795615	193	180	13528	7.00933	7.36908e-07	1.84227e-07	1.12322e-06
UP_SEQ_FEATURE	active site:Proton donor	5	4.6729	0.0215596	800817, 804478, 820078, 780715, 815981	105	194	19113	4.69146	0.99998	0.884918	26.9122			GOTERM_BP_FAT	GO:0006364~rRNA processing	13	5.26316	6.37779e-09	773325, 773042, 777970, 816407, 810885, 777984, 790706, 814344, 804383, 785872, 817032, 782397, 795615	193	92	13528	9.90448	6.64563e-06	1.32913e-06	1.01296e-05
GOTERM_BP_FAT	GO:0008202~steroid metabolic process	5	4.6729	0.0488658	820078, 817589, 780715, 809769, 825293	93	202	13528	3.60055	1	0.880955	54.9607			GOTERM_BP_FAT	GO:0016072~rRNA metabolic process	13	5.26316	1.04508e-08	773325, 773042, 777970, 816407, 810885, 777984, 790706, 814344, 804383, 785872, 817032, 782397, 795615	193	96	13528	9.4918	1.08897e-05	1.81496e-06	1.65986e-05
UP_SEQ_FEATURE	nucleotide phosphate-binding region:NADP	3	2.80374	0.0586127	800817, 820078, 780715	105	72	19113	7.58452	1	0.976361	58.055			GOTERM_BP_FAT	GO:0034470~ncRNA processing	16	6.47773	6.72251e-08	773042, 777970, 816407, 810885, 777984, 814344, 785872, 782397, 773325, 807457, 790706, 804383, 772373, 817032, 821303, 795615	193	187	13528	5.99728	7.00461e-05	8.75603e-06	0.000106771
SP_PIR_KEYWORDS	nadp	3	2.80374	0.206511	800817, 820078, 780715	105	156	19235	3.52289	1	0.813792	94.7144			GOTERM_BP_FAT	GO:0042273~ribosomal large subunit biogenesis	6	2.42915	1.30049e-07	777970, 810885, 777984, 800698, 804383, 785872	193	10	13528	42.056	0.000135502	1.50567e-05	0.000206551
UP_SEQ_FEATURE	binding site:Substrate	3	2.80374	0.482325	800817, 820078, 780715	105	297	19113	1.83867	1	0.999998	99.9923			GOTERM_BP_FAT	GO:0034660~ncRNA metabolic process	17	6.88259	1.75361e-07	773042, 777970, 816407, 810885, 777984, 815474, 814344, 785872, 782397, 773325, 790706, 807457, 804383, 772373, 817032, 821303, 795615	193	230	13528	5.18081	0.00018271	1.82725e-05	0.000278518
SP_PIR_KEYWORDS	oxidoreductase	4	3.73832	0.58943	800817, 820078, 780715, 809769	105	562	19235	1.30385	1	0.964774	99.9988			SP_PIR_KEYWORDS	diamond-blackfan anemia	5	2.02429	7.90088e-07	773042, 777970, 816407, 810885, 804383	240	7	19235	57.247	0.00022199	2.22012e-05	0.00104525
GOTERM_BP_FAT	GO:0055114~oxidation reduction	4	3.73832	0.816165	800817, 820078, 780715, 809769	93	639	13528	0.910563	1	0.999767	100			GOTERM_BP_FAT	GO:0042274~ribosomal small subunit biogenesis	5	2.02429	1.20051e-05	773042, 816407, 790706, 817032, 795615	193	11	13528	31.8606	0.0124315	0.00104191	0.0190655
															GOTERM_BP_FAT	GO:0006396~RNA processing	19	7.69231	0.00079396	773042, 777970, 816407, 810885, 777984, 821735, 814344, 785872, 807300, 782397, 773325, 789661, 790706, 807457, 804383, 772373, 817032, 821303, 795615	193	547	13528	2.43468	0.562918	0.0301881	1.25359
Annotation Cluster 4	Enrichment Score: 1.6430946582823416
Category	Term	Count	%	PValue	Genes	List Total	Pop Hits	Pop Total	Fold Enrichment	Bonferroni	Benjamini	FDR			Annotation Cluster 3	Enrichment Score: 5.145878523763129
GOTERM_BP_FAT	GO:0016311~dephosphorylation	6	5.60748	0.00397923	804478, 779920, 811645, 805528, 812140, 815981	93	154	13528	5.66736	0.985511	0.571247	6.15062			Category	Term	Count	%	PValue	Genes	List Total	Pop Hits	Pop Total	Fold Enrichment	Bonferroni	Benjamini	FDR
SP_PIR_KEYWORDS	protein phosphatase	5	4.6729	0.00544209	804478, 779920, 811645, 805528, 815981	105	130	19235	7.04579	0.695662	0.257256	6.70108			SP_PIR_KEYWORDS	respiratory chain	14	5.66802	3.72596e-12	802076, 776091, 801377, 783205, 816440, 802609, 812161, 813015, 827088, 791586, 774265, 775384, 794064, 802852	240	71	19235	15.8034	1.04698e-09	1.74497e-10	4.92923e-09
SP_PIR_KEYWORDS	phosphoric monoester hydrolase	4	3.73832	0.00621245	804478, 811645, 805528, 815981	105	69	19235	10.6197	0.742964	0.237923	7.61548			GOTERM_CC_FAT	GO:0019866~organelle inner membrane	23	9.31174	4.01308e-09	802076, 799570, 822309, 812540, 773666, 776091, 801377, 783205, 816440, 802706, 801222, 802609, 808603, 812161, 813015, 827088, 791586, 774265, 807457, 796232, 775384, 794064, 802852	192	329	12782	4.65403	1.05143e-06	8.76189e-08	5.25181e-06
GOTERM_BP_FAT	GO:0006470~protein amino acid dephosphorylation	5	4.6729	0.0128215	804478, 779920, 811645, 805528, 815981	93	133	13528	5.46851	0.999999	0.898131	18.5718			GOTERM_CC_FAT	GO:0005743~mitochondrial inner membrane	22	8.90688	5.85259e-09	802076, 822309, 812540, 773666, 776091, 801377, 783205, 816440, 802706, 801222, 802609, 808603, 812161, 813015, 827088, 791586, 774265, 807457, 796232, 775384, 794064, 802852	192	306	12782	4.78629	1.53338e-06	1.17952e-07	7.65913e-06
GOTERM_MF_FAT	GO:0004721~phosphoprotein phosphatase activity	5	4.6729	0.0204485	804478, 779920, 811645, 805528, 815981	83	165	12983	4.74005	0.996797	0.357132	23.8814			SP_PIR_KEYWORDS	mitochondrion	33	13.3603	1.37363e-08	774225, 812540, 773666, 776091, 801377, 815474, 780756, 813015, 827088, 791586, 807457, 805124, 802076, 794780, 796016, 795183, 816440, 783205, 788949, 802706, 801222, 802609, 824637, 808603, 802552, 812161, 822387, 801201, 774265, 820776, 775384, 794064, 802852	240	832	19235	3.17886	3.8599e-06	4.82489e-07	1.81727e-05
GOTERM_MF_FAT	GO:0016791~phosphatase activity	6	5.60748	0.0205812	804478, 779920, 811645, 805528, 812140, 815981	83	249	12983	3.7692	0.996915	0.338303	24.0175			GOTERM_BP_FAT	GO:0006091~generation of precursor metabolites and energy	21	8.50202	1.97814e-08	802076, 773666, 776091, 801377, 783205, 816440, 801768, 802609, 808603, 812161, 813015, 822387, 827088, 791586, 774265, 813329, 777169, 792407, 775384, 794064, 802852	193	313	13528	4.70274	2.0612e-05	2.94459e-06	3.14179e-05
GOTERM_BP_FAT	GO:0006793~phosphorus metabolic process	13	12.1495	0.0317371	804478, 779920, 777586, 811645, 818296, 808327, 805528, 821838, 812140, 788983, 808174, 806310, 815981	93	973	13528	1.94348	1	0.942402	40.1586			SP_PIR_KEYWORDS	mitochondrion inner membrane	16	6.47773	1.98251e-08	802076, 776091, 801377, 783205, 816440, 802706, 802609, 808603, 812161, 813015, 827088, 791586, 774265, 775384, 794064, 802852	240	193	19235	6.64421	5.57084e-06	6.18984e-07	2.62279e-05
GOTERM_BP_FAT	GO:0006796~phosphate metabolic process	13	12.1495	0.0317371	804478, 779920, 777586, 811645, 818296, 808327, 805528, 821838, 812140, 788983, 808174, 806310, 815981	93	973	13528	1.94348	1	0.942402	40.1586			GOTERM_CC_FAT	GO:0031967~organelle envelope	30	12.1457	4.12559e-08	774225, 822309, 812540, 773666, 823372, 776091, 801377, 780952, 794685, 813015, 827088, 791586, 807457, 796232, 802076, 811578, 799570, 816440, 783205, 802706, 801222, 790788, 802609, 808603, 802552, 812161, 774265, 775384, 794064, 802852	192	620	12782	3.22127	1.0809e-05	7.72075e-07	5.39906e-05
GOTERM_MF_FAT	GO:0004722~protein serine/threonine phosphatase activity	3	2.80374	0.0327406	804478, 779920, 815981	83	45	12983	10.4281	0.999904	0.439199	35.5749			GOTERM_CC_FAT	GO:0044455~mitochondrial membrane part	14	5.66802	4.36724e-08	802076, 773666, 776091, 801377, 801222, 802552, 808603, 812161, 827088, 791586, 774265, 775384, 794064, 802852	192	125	12782	7.45617	1.14421e-05	7.62811e-07	5.7153e-05
UP_SEQ_FEATURE	active site:Phosphocysteine intermediate	3	2.80374	0.0751283	779920, 811645, 805528	105	83	19113	6.57935	1	0.986488	67.4829			GOTERM_CC_FAT	GO:0031975~envelope	30	12.1457	4.4247e-08	774225, 822309, 812540, 773666, 823372, 776091, 801377, 780952, 794685, 813015, 827088, 791586, 807457, 796232, 802076, 811578, 799570, 816440, 783205, 802706, 801222, 790788, 802609, 808603, 802552, 812161, 774265, 775384, 794064, 802852	192	622	12782	3.21091	1.15926e-05	7.24544e-07	5.79048e-05
SP_PIR_KEYWORDS	hydrolase	14	13.0841	0.0761204	804478, 779920, 782994, 774934, 811645, 808327, 779532, 813016, 777586, 812140, 805528, 810492, 793488, 815981	105	1555	19235	1.6493	1	0.683571	63.4449			GOTERM_CC_FAT	GO:0031966~mitochondrial membrane	23	9.31174	1.02823e-07	802076, 822309, 812540, 773666, 776091, 801377, 783205, 816440, 802706, 801222, 802609, 808603, 802552, 812161, 813015, 827088, 791586, 774265, 807457, 796232, 775384, 794064, 802852	192	394	12782	3.88624	2.69392e-05	1.58468e-06	0.000134561
GOTERM_MF_FAT	GO:0004725~protein tyrosine phosphatase activity	3	2.80374	0.140101	779920, 811645, 805528	83	104	12983	4.51216	1	0.838687	86.3793			GOTERM_CC_FAT	GO:0070469~respiratory chain	11	4.45344	1.56596e-07	802076, 812161, 776091, 827088, 801377, 774265, 791586, 816440, 775384, 802852, 794064	192	75	12782	9.76403	4.10274e-05	2.27934e-06	0.000204933
															KEGG_PATHWAY	hsa00190:Oxidative phosphorylation	16	6.47773	2.81311e-07	802076, 773666, 776091, 801377, 783205, 816440, 802609, 808603, 812161, 813015, 827088, 791586, 774265, 777169, 775384, 794064	121	130	5085	5.17228	2.22233e-05	1.11117e-05	0.00029832
Annotation Cluster 5	Enrichment Score: 1.576797904849899														GOTERM_CC_FAT	GO:0005740~mitochondrial envelope	23	9.31174	2.98409e-07	802076, 822309, 812540, 773666, 776091, 801377, 783205, 816440, 802706, 801222, 802609, 808603, 802552, 812161, 813015, 827088, 791586, 774265, 807457, 796232, 775384, 794064, 802852	192	419	12782	3.65436	7.81802e-05	4.1149e-06	0.00039052
Category	Term	Count	%	PValue	Genes	List Total	Pop Hits	Pop Total	Fold Enrichment	Bonferroni	Benjamini	FDR			GOTERM_CC_FAT	GO:0005746~mitochondrial respiratory chain	10	4.04858	4.17121e-07	802076, 812161, 776091, 827088, 801377, 774265, 791586, 775384, 802852, 794064	192	64	12782	10.402	0.00010928	5.46427e-06	0.000545874
GOTERM_BP_FAT	GO:0010906~regulation of glucose metabolic process	3	2.80374	0.023535	804478, 817589, 801854	93	35	13528	12.4682	1	0.939815	31.5575			GOTERM_CC_FAT	GO:0005739~mitochondrion	39	15.7895	5.69639e-07	774225, 822309, 812540, 773666, 776091, 801377, 815474, 780756, 813015, 827088, 791586, 780172, 807457, 796232, 805124, 802076, 794780, 796016, 795183, 816440, 783205, 788949, 802706, 801222, 789199, 802609, 824637, 808603, 802552, 812161, 822387, 778788, 801201, 774265, 820776, 800981, 775384, 794064, 802852	192	1087	12782	2.38854	0.000149234	7.1069e-06	0.000745469
GOTERM_BP_FAT	GO:0010675~regulation of cellular carbohydrate metabolic process	3	2.80374	0.0274449	804478, 817589, 801854	93	38	13528	11.4839	1	0.947942	35.7927			GOTERM_CC_FAT	GO:0044429~mitochondrial part	27	10.9312	8.25995e-07	822309, 812540, 773666, 776091, 801377, 815474, 813015, 827088, 791586, 807457, 796232, 805124, 802076, 788949, 816440, 783205, 802706, 801222, 802609, 824637, 808603, 802552, 812161, 774265, 775384, 794064, 802852	192	595	12782	3.02096	0.000216387	9.83681e-06	0.00108095
GOTERM_BP_FAT	GO:0006109~regulation of carbohydrate metabolic process	3	2.80374	0.0288025	804478, 817589, 801854	93	39	13528	11.1894	1	0.940488	37.2049			GOTERM_BP_FAT	GO:0006119~oxidative phosphorylation	11	4.45344	1.24485e-06	802076, 808603, 812161, 773666, 776091, 827088, 801377, 791586, 777169, 775384, 794064	193	98	13528	7.86761	0.0012963	0.000117915	0.00197712
															KEGG_PATHWAY	hsa05012:Parkinson's disease	15	6.07287	1.39907e-06	802076, 773666, 776091, 801377, 783205, 802609, 808603, 812161, 813015, 827088, 791586, 774265, 786081, 775384, 794064	121	128	5085	4.92478	0.000110521	3.68416e-05	0.00148366
Annotation Cluster 6	Enrichment Score: 1.5583534758117468														GOTERM_MF_FAT	GO:0008137~NADH dehydrogenase (ubiquinone) activity	8	3.23887	2.47591e-06	802076, 812161, 776091, 827088, 801377, 791586, 802852, 794064	189	43	12983	12.7801	0.000900827	0.000225283	0.00340594
Category	Term	Count	%	PValue	Genes	List Total	Pop Hits	Pop Total	Fold Enrichment	Bonferroni	Benjamini	FDR			GOTERM_MF_FAT	GO:0050136~NADH dehydrogenase (quinone) activity	8	3.23887	2.47591e-06	802076, 812161, 776091, 827088, 801377, 791586, 802852, 794064	189	43	12983	12.7801	0.000900827	0.000225283	0.00340594
GOTERM_CC_FAT	GO:0005578~proteinaceous extracellular matrix	7	6.54206	0.00803838	785736, 806598, 827099, 800485, 820249, 794838, 800715	71	320	12782	3.93812	0.742286	0.492345	9.35927			GOTERM_MF_FAT	GO:0003954~NADH dehydrogenase activity	8	3.23887	2.47591e-06	802076, 812161, 776091, 827088, 801377, 791586, 802852, 794064	189	43	12983	12.7801	0.000900827	0.000225283	0.00340594
GOTERM_CC_FAT	GO:0031012~extracellular matrix	7	6.54206	0.0113907	785736, 806598, 827099, 800485, 820249, 794838, 800715	71	345	12782	3.65275	0.854069	0.473519	13.0192			GOTERM_CC_FAT	GO:0045271~respiratory chain complex I	8	3.23887	2.58312e-06	802076, 812161, 776091, 827088, 801377, 791586, 802852, 794064	192	42	12782	12.6806	0.00067655	2.94247e-05	0.00338041
GOTERM_BP_FAT	GO:0030198~extracellular matrix organization	4	3.73832	0.0338757	806598, 827099, 820249, 821838	93	104	13528	5.59471	1	0.940116	42.2286			GOTERM_CC_FAT	GO:0005747~mitochondrial respiratory chain complex I	8	3.23887	2.58312e-06	802076, 812161, 776091, 827088, 801377, 791586, 802852, 794064	192	42	12782	12.6806	0.00067655	2.94247e-05	0.00338041
SP_PIR_KEYWORDS	proteoglycan	3	2.80374	0.0345304	806598, 800485, 800715	105	54	19235	10.1772	0.999529	0.535162	36.024			GOTERM_CC_FAT	GO:0030964~NADH dehydrogenase complex	8	3.23887	2.58312e-06	802076, 812161, 776091, 827088, 801377, 791586, 802852, 794064	192	42	12782	12.6806	0.00067655	2.94247e-05	0.00338041
SP_PIR_KEYWORDS	extracellular matrix	5	4.6729	0.0418705	785736, 806598, 827099, 800485, 794838	105	241	19235	3.80063	0.999911	0.540231	41.9384			KEGG_PATHWAY	hsa05016:Huntington's disease	17	6.88259	3.85921e-06	802076, 821041, 773666, 776091, 801377, 783205, 789199, 802609, 808603, 812161, 813015, 827088, 789661, 791586, 774265, 775384, 794064	121	180	5085	3.96901	0.000304832	7.62167e-05	0.00409249
GOTERM_BP_FAT	GO:0043062~extracellular structure organization	4	3.73832	0.0995776	806598, 827099, 820249, 821838	93	163	13528	3.56963	1	0.892244	81.1745			SP_PIR_KEYWORDS	electron transport	10	4.04858	4.32655e-06	802076, 812161, 776091, 827088, 801377, 791586, 816440, 775384, 802852, 794064	240	100	19235	8.01458	0.00121502	0.000110518	0.00572371
															KEGG_PATHWAY	hsa05010:Alzheimer's disease	16	6.47773	5.18221e-06	802076, 773666, 776091, 801377, 783205, 801768, 802609, 808603, 812161, 813015, 827088, 791586, 774265, 807457, 775384, 794064	121	163	5085	4.12513	0.000409312	8.18757e-05	0.00549542
Annotation Cluster 7	Enrichment Score: 1.545087389903681														GOTERM_MF_FAT	GO:0016655~oxidoreductase activity, acting on NADH or NADPH, quinone or similar compound as acceptor	8	3.23887	6.13367e-06	802076, 812161, 776091, 827088, 801377, 791586, 802852, 794064	189	49	12983	11.2152	0.00223017	0.000446433	0.00843747
Category	Term	Count	%	PValue	Genes	List Total	Pop Hits	Pop Total	Fold Enrichment	Bonferroni	Benjamini	FDR			GOTERM_BP_FAT	GO:0042773~ATP synthesis coupled electron transport	8	3.23887	1.33954e-05	802076, 812161, 776091, 827088, 801377, 791586, 775384, 794064	193	56	13528	10.0133	0.0138611	0.00107312	0.0212732
SP_PIR_KEYWORDS	chromatin regulator	7	6.54206	0.00105893	792101, 797034, 805929, 817589, 812680, 805515, 775926	105	213	19235	6.02034	0.206236	0.109066	1.33766			GOTERM_BP_FAT	GO:0042775~mitochondrial ATP synthesis coupled electron transport	8	3.23887	1.33954e-05	802076, 812161, 776091, 827088, 801377, 791586, 775384, 794064	193	56	13528	10.0133	0.0138611	0.00107312	0.0212732
GOTERM_BP_FAT	GO:0006325~chromatin organization	8	7.47664	0.0144574	792101, 797034, 796971, 805929, 817589, 812680, 805515, 775926	93	378	13528	3.07857	1	0.890234	20.6938			UP_SEQ_FEATURE	transit peptide:Mitochondrion	19	7.69231	2.55656e-05	796016, 812540, 773666, 795183, 788949, 815474, 783205, 780756, 802609, 824637, 813015, 812161, 822387, 801201, 827088, 791586, 774265, 775384, 805124	240	467	19113	3.24007	0.0134333	0.0134333	0.0371009
GOTERM_BP_FAT	GO:0016568~chromatin modification	6	5.60748	0.0389109	797034, 805929, 817589, 812680, 805515, 775926	93	274	13528	3.18531	1	0.928231	46.8403			GOTERM_BP_FAT	GO:0006120~mitochondrial electron transport, NADH to ubiquinone	7	2.83401	2.59198e-05	802076, 812161, 776091, 827088, 801377, 791586, 794064	193	42	13528	11.6822	0.0266473	0.00192734	0.0411594
GOTERM_BP_FAT	GO:0051276~chromosome organization	8	7.47664	0.0470206	792101, 797034, 796971, 805929, 817589, 812680, 805515, 775926	93	485	13528	2.39938	1	0.891806	53.5493			SP_PIR_KEYWORDS	transit peptide	19	7.69231	3.02871e-05	796016, 812540, 773666, 795183, 788949, 815474, 783205, 780756, 802609, 824637, 813015, 812161, 822387, 801201, 827088, 791586, 774265, 775384, 805124	240	476	19235	3.1991	0.0084747	0.000708983	0.0400613
SP_PIR_KEYWORDS	transcription regulation	16	14.9533	0.129696	792101, 824666, 797034, 818242, 796198, 817179, 812680, 788868, 805929, 817589, 801854, 790577, 783251, 805515, 825423, 775926	105	2026	19235	1.44672	1	0.780004	82.8929			GOTERM_CC_FAT	GO:0031090~organelle membrane	35	14.17	3.21228e-05	774225, 822309, 812540, 773666, 776091, 801377, 807145, 813015, 827088, 791586, 807457, 796232, 802076, 799570, 801346, 813393, 816440, 783205, 802706, 801222, 790788, 789199, 802609, 808603, 802552, 812161, 780512, 774265, 824797, 777169, 800981, 775384, 803417, 794064, 802852	192	1096	12782	2.12596	0.00838099	0.000350618	0.0420301
SP_PIR_KEYWORDS	Transcription	16	14.9533	0.147649	792101, 824666, 797034, 818242, 796198, 817179, 812680, 788868, 805929, 817589, 801854, 790577, 783251, 805515, 825423, 775926	105	2071	19235	1.41528	1	0.765694	86.8746			GOTERM_BP_FAT	GO:0022904~respiratory electron transport chain	8	3.23887	3.26081e-05	802076, 812161, 776091, 827088, 801377, 791586, 775384, 794064	193	64	13528	8.76166	0.0334075	0.00226265	0.0517775
															GOTERM_BP_FAT	GO:0022900~electron transport chain	10	4.04858	3.48177e-05	802076, 812161, 776091, 827088, 801377, 791586, 816440, 775384, 802852, 794064	193	114	13528	6.14853	0.0356305	0.00226498	0.0552851
Annotation Cluster 8	Enrichment Score: 1.1497819612516602														GOTERM_MF_FAT	GO:0016651~oxidoreductase activity, acting on NADH or NADPH	8	3.23887	0.000195958	802076, 812161, 776091, 827088, 801377, 791586, 802852, 794064	189	83	12983	6.62102	0.0688509	0.0101391	0.269234
Category	Term	Count	%	PValue	Genes	List Total	Pop Hits	Pop Total	Fold Enrichment	Bonferroni	Benjamini	FDR			GOTERM_BP_FAT	GO:0045333~cellular respiration	8	3.23887	0.000455067	802076, 812161, 776091, 827088, 801377, 791586, 775384, 794064	193	97	13528	5.78089	0.377672	0.022332	0.72032
SP_PIR_KEYWORDS	lipid metabolism	5	4.6729	0.00915089	779920, 792054, 791626, 780715, 782320	105	151	19235	6.06591	0.865215	0.283955	11.0281			SP_PIR_KEYWORDS	ubiquinone	5	2.02429	0.000494113	802076, 776091, 827088, 801377, 791586	240	30	19235	13.3576	0.129668	0.00768587	0.651722
GOTERM_BP_FAT	GO:0006644~phospholipid metabolic process	5	4.6729	0.0405519	779920, 791626, 812140, 776732, 782320	93	190	13528	3.82796	1	0.91305	48.267			GOTERM_BP_FAT	GO:0015980~energy derivation by oxidation of organic compounds	8	3.23887	0.00446264	802076, 812161, 776091, 827088, 801377, 791586, 775384, 794064	193	144	13528	3.89407	0.990538	0.128093	6.85723
GOTERM_BP_FAT	GO:0006650~glycerophospholipid metabolic process	4	3.73832	0.0464325	779920, 812140, 776732, 782320	93	118	13528	4.93093	1	0.899252	53.0908			SP_PIR_KEYWORDS	oxidoreductase	15	6.07287	0.010875	796016, 801377, 783205, 801768, 802609, 778262, 795304, 803283, 813015, 827088, 791586, 774265, 807457, 775384, 794064	240	562	19235	2.13912	0.9537	0.107564	13.4684
GOTERM_BP_FAT	GO:0019637~organophosphate metabolic process	5	4.6729	0.0474192	779920, 791626, 812140, 776732, 782320	93	200	13528	3.63656	1	0.883479	53.8577			SP_PIR_KEYWORDS	nad	7	2.83401	0.0309969	827088, 801377, 791586, 807457, 801768, 772373, 794064	240	189	19235	2.96836	0.999856	0.248301	34.0694
GOTERM_BP_FAT	GO:0006665~sphingolipid metabolic process	3	2.80374	0.0923286	792054, 791626, 782320	93	75	13528	5.81849	1	0.903495	78.6111			GOTERM_BP_FAT	GO:0055114~oxidation reduction	16	6.47773	0.0386772	802076, 796016, 776091, 801377, 816440, 801768, 778262, 795304, 803283, 812161, 827088, 791586, 807457, 775384, 794064, 802852	193	639	13528	1.75507	1	0.575263	46.5534
GOTERM_BP_FAT	GO:0046486~glycerolipid metabolic process	4	3.73832	0.0982058	779920, 812140, 776732, 782320	93	162	13528	3.59166	1	0.89358	80.7126			SP_PIR_KEYWORDS	transport	27	10.9312	0.137045	773666, 823372, 776091, 801377, 799586, 794685, 827088, 791586, 775489, 802076, 811578, 801346, 774479, 816440, 802706, 801222, 789199, 808603, 812161, 786477, 776841, 807384, 777169, 800981, 775384, 802852, 794064	240	1670	19235	1.29577	1	0.601634	85.7719
GOTERM_BP_FAT	GO:0006643~membrane lipid metabolic process	3	2.80374	0.105074	792054, 791626, 782320	93	81	13528	5.3875	1	0.887328	82.9229			GOTERM_BP_FAT	GO:0016310~phosphorylation	13	5.26316	0.464464	802076, 773666, 776091, 801377, 808603, 812161, 827088, 791586, 782125, 777169, 775384, 815867, 794064	193	800	13528	1.13902	1	0.986939	99.9951
GOTERM_BP_FAT	GO:0008654~phospholipid biosynthetic process	3	2.80374	0.152829	791626, 776732, 782320	93	102	13528	4.2783	1	0.907469	92.8675			GOTERM_BP_FAT	GO:0006796~phosphate metabolic process	15	6.07287	0.519081	802076, 773666, 776091, 801377, 802428, 808603, 812161, 827088, 791586, 782125, 823806, 777169, 815867, 775384, 794064	193	973	13528	1.08057	1	0.990983	99.9991
GOTERM_BP_FAT	GO:0008610~lipid biosynthetic process	4	3.73832	0.377171	792054, 791626, 776732, 782320	93	323	13528	1.80139	1	0.975211	99.9468			GOTERM_BP_FAT	GO:0006793~phosphorus metabolic process	15	6.07287	0.519081	802076, 773666, 776091, 801377, 802428, 808603, 812161, 827088, 791586, 782125, 823806, 777169, 815867, 775384, 794064	193	973	13528	1.08057	1	0.990983	99.9991
Annotation Cluster 9	Enrichment Score: 1.0858148460158354														Annotation Cluster 4	Enrichment Score: 2.6991487002701917
Category	Term	Count	%	PValue	Genes	List Total	Pop Hits	Pop Total	Fold Enrichment	Bonferroni	Benjamini	FDR			Category	Term	Count	%	PValue	Genes	List Total	Pop Hits	Pop Total	Fold Enrichment	Bonferroni	Benjamini	FDR
GOTERM_BP_FAT	GO:0001501~skeletal system development	9	8.41121	0.00146277	810441, 820249, 818296, 794838, 821838, 783251, 787495, 775390, 794296	93	319	13528	4.10395	0.788726	0.540354	2.30361			GOTERM_CC_FAT	GO:0043233~organelle lumen	44	17.8138	0.00128011	786934, 778568, 812540, 800929, 815474, 813190, 782397, 803377, 798654, 784769, 813750, 815506, 789661, 784692, 804383, 821303, 813447, 789968, 805124, 773042, 784998, 799570, 810885, 798227, 806467, 814031, 788949, 821735, 814344, 790215, 803657, 776216, 807300, 773325, 824637, 802424, 781935, 808603, 800981, 786081, 819600, 817032, 802852, 811696	192	1820	12782	1.60946	0.285093	0.0128249	1.66234
GOTERM_BP_FAT	GO:0048706~embryonic skeletal system development	4	3.73832	0.0154997	818296, 783251, 775390, 794296	93	77	13528	7.55649	1	0.87428	22.0186			GOTERM_CC_FAT	GO:0070013~intracellular organelle lumen	43	17.4089	0.0014987	786934, 778568, 812540, 800929, 815474, 813190, 782397, 803377, 798654, 784769, 813750, 815506, 789661, 784692, 804383, 821303, 813447, 789968, 805124, 773042, 784998, 799570, 810885, 798227, 806467, 814031, 788949, 821735, 814344, 790215, 803657, 776216, 807300, 773325, 824637, 802424, 808603, 781935, 800981, 786081, 819600, 817032, 802852	192	1779	12782	1.60913	0.32494	0.0144484	1.94364
GOTERM_BP_FAT	GO:0048705~skeletal system morphogenesis	4	3.73832	0.0408032	821838, 783251, 775390, 794296	93	112	13528	5.19508	1	0.90256	48.4824			GOTERM_CC_FAT	GO:0005730~nucleolus	22	8.90688	0.00174959	786934, 773042, 778568, 799570, 810885, 798227, 806467, 814344, 776216, 803657, 803377, 782397, 773325, 802424, 781935, 813750, 804383, 786081, 789968, 817032, 821303, 813447	192	698	12782	2.09829	0.367955	0.016252	2.2656
GOTERM_BP_FAT	GO:0048704~embryonic skeletal system morphogenesis	3	2.80374	0.057373	783251, 775390, 794296	93	57	13528	7.65591	1	0.893647	60.9636			GOTERM_CC_FAT	GO:0031974~membrane-enclosed lumen	44	17.8138	0.00188673	786934, 778568, 812540, 800929, 815474, 813190, 782397, 803377, 798654, 784769, 813750, 815506, 789661, 784692, 804383, 821303, 813447, 789968, 805124, 773042, 784998, 799570, 810885, 798227, 806467, 814031, 788949, 821735, 814344, 790215, 803657, 776216, 807300, 773325, 824637, 802424, 781935, 808603, 800981, 786081, 819600, 817032, 802852, 811696	192	1856	12782	1.57824	0.390301	0.016917	2.44116
GOTERM_BP_FAT	GO:0043009~chordate embryonic development	6	5.60748	0.0750098	801854, 818296, 821838, 783251, 775390, 794296	93	331	13528	2.63678	1	0.899759	71.1015			GOTERM_CC_FAT	GO:0031981~nuclear lumen	35	14.17	0.00504253	786934, 778568, 800929, 813190, 782397, 803377, 798654, 813750, 815506, 789661, 784692, 804383, 813447, 789968, 821303, 773042, 784998, 799570, 810885, 798227, 806467, 821735, 814344, 790215, 803657, 776216, 807300, 773325, 802424, 781935, 800981, 786081, 819600, 817032, 802852	192	1450	12782	1.60693	0.73406	0.0418255	6.40164
GOTERM_BP_FAT	GO:0009792~embryonic development ending in birth or egg hatching	6	5.60748	0.0772898	801854, 818296, 821838, 783251, 775390, 794296	93	334	13528	2.6131	1	0.900624	72.215
GOTERM_BP_FAT	GO:0007389~pattern specification process	5	4.6729	0.108664	773823, 818296, 783251, 821438, 794296	93	267	13528	2.72401	1	0.891521	83.9816			Annotation Cluster 5	Enrichment Score: 2.3220473216790425
GOTERM_BP_FAT	GO:0048568~embryonic organ development	4	3.73832	0.112267	801854, 783251, 775390, 794296	93	172	13528	3.38285	1	0.895477	84.982			Category	Term	Count	%	PValue	Genes	List Total	Pop Hits	Pop Total	Fold Enrichment	Bonferroni	Benjamini	FDR
GOTERM_BP_FAT	GO:0003002~regionalization	4	3.73832	0.150443	773823, 818296, 783251, 794296	93	197	13528	2.95355	1	0.906697	92.5409			SP_PIR_KEYWORDS	oxidative phosphorylation	6	2.42915	6.80079e-05	802609, 813015, 773666, 774265, 783205, 775384	240	35	19235	13.7393	0.0189294	0.00146899	0.0899346
GOTERM_BP_FAT	GO:0048598~embryonic morphogenesis	5	4.6729	0.156469	818296, 794838, 783251, 775390, 794296	93	307	13528	2.36909	1	0.904332	93.3401			GOTERM_MF_FAT	GO:0015078~hydrogen ion transmembrane transporter activity	8	3.23887	0.000323908	802609, 808603, 813015, 773666, 774265, 783205, 777169, 775384	189	90	12983	6.10606	0.111234	0.0146321	0.444665
GOTERM_BP_FAT	GO:0048562~embryonic organ morphogenesis	3	2.80374	0.228852	783251, 775390, 794296	93	133	13528	3.28111	1	0.93318	98.4036			SP_PIR_KEYWORDS	membrane-associated complex	5	2.02429	0.000635872	802609, 813015, 773666, 774265, 783205	240	32	19235	12.5228	0.163674	0.00936309	0.837972
GOTERM_BP_FAT	GO:0009952~anterior/posterior pattern formation	3	2.80374	0.246456	773823, 818296, 783251	93	140	13528	3.11705	1	0.939706	98.8947			GOTERM_MF_FAT	GO:0015077~monovalent inorganic cation transmembrane transporter activity	8	3.23887	0.000777302	802609, 808603, 813015, 773666, 774265, 783205, 777169, 775384	189	104	12983	5.28409	0.246516	0.027908	1.06401
GOTERM_BP_FAT	GO:0009967~positive regulation of signal transduction	4	3.73832	0.324996	801854, 818296, 818242, 794296	93	295	13528	1.97237	1	0.965479	99.8084			SP_PIR_KEYWORDS	mitochondrial inner membrane	4	1.61943	0.00158443	802609, 813015, 774265, 783205	240	19	19235	16.8728	0.359546	0.0209945	2.07595
GOTERM_BP_FAT	GO:0010647~positive regulation of cell communication	4	3.73832	0.388275	801854, 818296, 818242, 794296	93	329	13528	1.76854	1	0.975963	99.96			GOTERM_MF_FAT	GO:0022890~inorganic cation transmembrane transporter activity	8	3.23887	0.00640708	802609, 808603, 813015, 773666, 774265, 783205, 777169, 775384	189	151	12983	3.63937	0.903642	0.177143	8.46261
															GOTERM_MF_FAT	GO:0015002~heme-copper terminal oxidase activity	4	1.61943	0.00750059	802609, 813015, 774265, 783205	189	28	12983	9.8133	0.935462	0.19007	9.83878
Annotation Cluster 10	Enrichment Score: 1.0635698428689917														GOTERM_MF_FAT	GO:0016676~oxidoreductase activity, acting on heme group of donors, oxygen as acceptor	4	1.61943	0.00750059	802609, 813015, 774265, 783205	189	28	12983	9.8133	0.935462	0.19007	9.83878
Category	Term	Count	%	PValue	Genes	List Total	Pop Hits	Pop Total	Fold Enrichment	Bonferroni	Benjamini	FDR			GOTERM_MF_FAT	GO:0016675~oxidoreductase activity, acting on heme group of donors	4	1.61943	0.00750059	802609, 813015, 774265, 783205	189	28	12983	9.8133	0.935462	0.19007	9.83878
GOTERM_CC_FAT	GO:0044421~extracellular region part	14	13.0841	0.0019073	785736, 810441, 824017, 806598, 827099, 800485, 820249, 794838, 800715, 773037, 773626, 776732, 787495, 821438	71	960	12782	2.62541	0.274382	0.274382	2.29763			GOTERM_MF_FAT	GO:0004129~cytochrome-c oxidase activity	4	1.61943	0.00750059	802609, 813015, 774265, 783205	189	28	12983	9.8133	0.935462	0.19007	9.83878
SP_PIR_KEYWORDS	Secreted	17	15.8879	0.0190379	810441, 824017, 816398, 808327, 819039, 806598, 800485, 827099, 814506, 820249, 794838, 800715, 776732, 773626, 773037, 787495, 821438	105	1689	19235	1.84384	0.984858	0.407725	21.6761			SP_PIR_KEYWORDS	electron transfer	4	1.61943	0.024191	802609, 813015, 774265, 783205	240	50	19235	6.41167	0.998973	0.211233	27.673
GOTERM_CC_FAT	GO:0005615~extracellular space	9	8.41121	0.0329941	810441, 824017, 794838, 800715, 776732, 773626, 773037, 787495, 821438	71	685	12782	2.36533	0.996435	0.676095	33.535			KEGG_PATHWAY	hsa04260:Cardiac muscle contraction	5	2.02429	0.111525	802609, 813015, 774265, 783205, 775384	121	78	5085	2.6939	0.999912	0.688921	71.4636
GOTERM_CC_FAT	GO:0005576~extracellular region	18	16.8224	0.0407642	785736, 810441, 824017, 816398, 808327, 819039, 806598, 800485, 827099, 814506, 820249, 794838, 800715, 776732, 773626, 773037, 787495, 821438	71	2010	12782	1.61219	0.999081	0.631694	39.7533			SP_PIR_KEYWORDS	transmembrane protein	8	3.23887	0.689452	802609, 813015, 773666, 801346, 774265, 804151, 783205, 802706	240	642	19235	0.998702	1	0.991455	100
SP_PIR_KEYWORDS	signal	24	22.4299	0.100727	810441, 824017, 799464, 816398, 811645, 808327, 821838, 804866, 819039, 806598, 800485, 827099, 814506, 820249, 794838, 818296, 800715, 776732, 773037, 773626, 787495, 776671, 821438, 794296	105	3250	19235	1.35279	1	0.723576	74.0624
UP_SEQ_FEATURE	signal peptide	24	22.4299	0.106211	810441, 824017, 799464, 816398, 811645, 808327, 821838, 804866, 819039, 806598, 800485, 827099, 814506, 820249, 794838, 818296, 800715, 776732, 773037, 773626, 787495, 776671, 821438, 794296	105	3250	19113	1.34421	1	0.993674	80.1136			Annotation Cluster 6	Enrichment Score: 2.0450115697224
SP_PIR_KEYWORDS	glycoprotein	28	26.1682	0.22583	810441, 799464, 808327, 804866, 819039, 806598, 825143, 818296, 773626, 817609, 785736, 784938, 792054, 824017, 811645, 821838, 798034, 800485, 814506, 820249, 794838, 800715, 776732, 773037, 787495, 776671, 794296, 782320	105	4318	19235	1.1879	1	0.806249	96.136			Category	Term	Count	%	PValue	Genes	List Total	Pop Hits	Pop Total	Fold Enrichment	Bonferroni	Benjamini	FDR
UP_SEQ_FEATURE	glycosylation site:N-linked (GlcNAc...)	26	24.2991	0.307654	799464, 808327, 804866, 819039, 806598, 825143, 818296, 773626, 817609, 785736, 784938, 824017, 792054, 811645, 821838, 798034, 800485, 814506, 820249, 794838, 776732, 773037, 787495, 776671, 794296, 782320	105	4129	19113	1.14622	1	0.99989	99.4951			UP_SEQ_FEATURE	cross-link:Glycyl lysine isopeptide (Lys-Gly) (interchain with G-Cter in ubiquitin)	10	4.04858	0.000926235	775719, 823999, 816191, 782125, 772395, 820197, 790215, 790368, 813447, 803417	240	199	19113	4.00188	0.3875	0.15075	1.33601
UP_SEQ_FEATURE	disulfide bond	14	13.0841	0.780802	810441, 792054, 808327, 821838, 806598, 827099, 800485, 820249, 818296, 773037, 773626, 787495, 776671, 821438	105	2819	19113	0.904009	1	1	100			SP_PIR_KEYWORDS	isopeptide bond	11	4.45344	0.00676479	775719, 823999, 816191, 782125, 772395, 820197, 784692, 790215, 790368, 813447, 803417	240	319	19235	2.76365	0.851529	0.0734568	8.58858
SP_PIR_KEYWORDS	disulfide bond	14	13.0841	0.816295	810441, 792054, 808327, 821838, 806598, 827099, 800485, 820249, 818296, 773037, 773626, 787495, 776671, 821438	105	2924	19235	0.877109	1	0.995626	100			SP_PIR_KEYWORDS	ubl conjugation	12	4.8583	0.116947	775719, 823999, 816191, 782125, 772395, 820197, 784692, 790215, 790368, 819600, 813447, 803417	240	588	19235	1.63563	1	0.573606	80.7059
Annotation Cluster 11	Enrichment Score: 1.0480753619047842														Annotation Cluster 7	Enrichment Score: 2.036723750175893
Category	Term	Count	%	PValue	Genes	List Total	Pop Hits	Pop Total	Fold Enrichment	Bonferroni	Benjamini	FDR			Category	Term	Count	%	PValue	Genes	List Total	Pop Hits	Pop Total	Fold Enrichment	Bonferroni	Benjamini	FDR
GOTERM_BP_FAT	GO:0030030~cell projection organization	7	6.54206	0.0393469	814212, 785736, 779920, 825257, 800485, 821438, 794296	93	368	13528	2.76695	1	0.918544	47.2229			UP_SEQ_FEATURE	region of interest:Alpha	3	1.21457	0.0065586	772388, 818766, 787401	240	10	19113	23.8912	0.969221	0.581145	9.10894
GOTERM_BP_FAT	GO:0044087~regulation of cellular component biogenesis	4	3.73832	0.0724986	814212, 779920, 825257, 790577	93	142	13528	4.09753	1	0.898087	69.8268			UP_SEQ_FEATURE	region of interest:Beta	3	1.21457	0.0065586	772388, 818766, 787401	240	10	19113	23.8912	0.969221	0.581145	9.10894
GOTERM_BP_FAT	GO:0051129~negative regulation of cellular component organization	3	2.80374	0.251497	814212, 779920, 825257	93	142	13528	3.07315	1	0.940536	99.0068			UP_SEQ_FEATURE	metal ion-binding site:Divalent metal cation; cluster B	3	1.21457	0.00795032	772388, 818766, 787401	240	11	19113	21.7193	0.985338	0.57023	10.9397
															UP_SEQ_FEATURE	metal ion-binding site:Divalent metal cation; cluster A	3	1.21457	0.00795032	772388, 818766, 787401	240	11	19113	21.7193	0.985338	0.57023	10.9397
Annotation Cluster 12	Enrichment Score: 1.006527684617098														INTERPRO	IPR018064:Metallothionein, vertebrate, metal binding site	3	1.21457	0.00859739	772388, 818766, 787401	218	11	16659	20.8411	0.968917	0.39096	11.3543
Category	Term	Count	%	PValue	Genes	List Total	Pop Hits	Pop Total	Fold Enrichment	Bonferroni	Benjamini	FDR			SP_PIR_KEYWORDS	metal-thiolate cluster	3	1.21457	0.00934747	772388, 818766, 787401	240	12	19235	20.0365	0.928567	0.0965186	11.6837
GOTERM_BP_FAT	GO:0008202~steroid metabolic process	5	4.6729	0.0488658	820078, 817589, 780715, 809769, 825293	93	202	13528	3.60055	1	0.880955	54.9607			INTERPRO	IPR003019:Metallothionein superfamily, eukaryotic	3	1.21457	0.0102289	772388, 818766, 787401	218	12	16659	19.1044	0.983969	0.403485	13.369
GOTERM_MF_FAT	GO:0005496~steroid binding	3	2.80374	0.061774	820078, 817589, 780715	83	64	12983	7.33227	1	0.626488	56.9231			INTERPRO	IPR000006:Metallothionein, vertebrate	3	1.21457	0.0102289	772388, 818766, 787401	218	12	16659	19.1044	0.983969	0.403485	13.369
GOTERM_MF_FAT	GO:0008289~lipid binding	5	4.6729	0.316669	779920, 820078, 817589, 780715, 810131	83	450	12983	1.73802	1	0.974014	99.3456			PIR_SUPERFAMILY	PIRSF002564:metallothionein	3	1.21457	0.0204349	772388, 818766, 787401	153	11	7396	13.1836	0.977606	0.977606	22.5275
Annotation Cluster 13	Enrichment Score: 1.0042631377690125														Annotation Cluster 8	Enrichment Score: 1.898015620063707
Category	Term	Count	%	PValue	Genes	List Total	Pop Hits	Pop Total	Fold Enrichment	Bonferroni	Benjamini	FDR			Category	Term	Count	%	PValue	Genes	List Total	Pop Hits	Pop Total	Fold Enrichment	Bonferroni	Benjamini	FDR
KEGG_PATHWAY	hsa05218:Melanoma	4	3.73832	0.0178182	779920, 773203, 821838, 776732	41	71	5085	6.98729	0.720987	0.346556	17.0229			INTERPRO	IPR001353:Proteasome, alpha and beta subunits	5	2.02429	2.53032e-05	801384, 789403, 800265, 785147, 783409	218	14	16659	27.2919	0.0101205	0.0101205	0.0353129
GOTERM_BP_FAT	GO:0042127~regulation of cell proliferation	11	10.2804	0.0408474	804478, 779920, 810441, 792054, 827099, 801854, 816398, 773203, 821838, 776732, 794296	93	787	13528	2.03315	1	0.890797	48.5202			GOTERM_BP_FAT	GO:0031397~negative regulation of protein ubiquitination	8	3.23887	8.38308e-05	801384, 789403, 800265, 790215, 775489, 785147, 783409, 819600	193	74	13528	7.57765	0.0836486	0.00512537	0.133062
KEGG_PATHWAY	hsa05200:Pathways in cancer	7	6.54206	0.0411615	779920, 773823, 801854, 773203, 794838, 821838, 776732	41	328	5085	2.64686	0.949426	0.525778	35.3553			INTERPRO	IPR001353:Proteasome, subunit alpha/beta	5	2.02429	9.3089e-05	801384, 789403, 800265, 785147, 783409	218	19	16659	20.1099	0.0367319	0.0185378	0.129857
GOTERM_BP_FAT	GO:0008284~positive regulation of cell proliferation	7	6.54206	0.0628198	804478, 792054, 801854, 773203, 821838, 776732, 794296	93	414	13528	2.45951	1	0.899414	64.404			SP_PIR_KEYWORDS	threonine protease	5	2.02429	9.62994e-05	801384, 789403, 800265, 785147, 783409	240	20	19235	20.0365	0.0266985	0.00180247	0.127325
KEGG_PATHWAY	hsa05214:Glioma	3	2.80374	0.0872875	779920, 773203, 821838	41	63	5085	5.90592	0.998473	0.513504	61.2475			GOTERM_MF_FAT	GO:0004298~threonine-type endopeptidase activity	5	2.02429	0.000172057	801384, 789403, 800265, 785147, 783409	189	20	12983	17.1733	0.0607128	0.0103847	0.23643
KEGG_PATHWAY	hsa05215:Prostate cancer	3	2.80374	0.154461	779920, 773203, 821838	41	89	5085	4.1806	0.999993	0.696157	82.473			GOTERM_MF_FAT	GO:0070003~threonine-type peptidase activity	5	2.02429	0.000172057	801384, 789403, 800265, 785147, 783409	189	20	12983	17.1733	0.0607128	0.0103847	0.23643
GOTERM_BP_FAT	GO:0007167~enzyme linked receptor protein signaling pathway	5	4.6729	0.203641	779920, 811645, 818296, 821838, 776732	93	342	13528	2.12664	1	0.925744	97.3357			GOTERM_CC_FAT	GO:0005839~proteasome core complex	5	2.02429	0.000194064	801384, 789403, 800265, 785147, 783409	192	20	12782	16.6432	0.0495785	0.00203192	0.253669
GOTERM_BP_FAT	GO:0051726~regulation of cell cycle	4	3.73832	0.391967	804478, 779920, 773203, 794296	93	331	13528	1.75785	1	0.976419	99.9637			GOTERM_BP_FAT	GO:0051436~negative regulation of ubiquitin-protein ligase activity during mitotic cell cycle	7	2.83401	0.000311488	801384, 789403, 800265, 790215, 785147, 783409, 819600	193	65	13528	7.54851	0.277199	0.0178728	0.493577
GOTERM_BP_FAT	GO:0007169~transmembrane receptor protein tyrosine kinase signaling pathway	3	2.80374	0.451992	779920, 821838, 776732	93	224	13528	1.94816	1	0.981999	99.9931			GOTERM_BP_FAT	GO:0031145~anaphase-promoting complex-dependent proteasomal ubiquitin-dependent protein catabolic process	7	2.83401	0.000311488	801384, 789403, 800265, 790215, 785147, 783409, 819600	193	65	13528	7.54851	0.277199	0.0178728	0.493577
															GOTERM_BP_FAT	GO:0051352~negative regulation of ligase activity	7	2.83401	0.000367623	801384, 789403, 800265, 790215, 785147, 783409, 819600	193	67	13528	7.32318	0.318278	0.019963	0.582284
Annotation Cluster 14	Enrichment Score: 1.0037987407809152														GOTERM_BP_FAT	GO:0051444~negative regulation of ubiquitin-protein ligase activity	7	2.83401	0.000367623	801384, 789403, 800265, 790215, 785147, 783409, 819600	193	67	13528	7.32318	0.318278	0.019963	0.582284
Category	Term	Count	%	PValue	Genes	List Total	Pop Hits	Pop Total	Fold Enrichment	Bonferroni	Benjamini	FDR			GOTERM_BP_FAT	GO:0051437~positive regulation of ubiquitin-protein ligase activity during mitotic cell cycle	7	2.83401	0.000398504	801384, 789403, 800265, 790215, 785147, 783409, 819600	193	68	13528	7.21548	0.339874	0.0205521	0.631053
GOTERM_BP_FAT	GO:0030030~cell projection organization	7	6.54206	0.0393469	814212, 785736, 779920, 825257, 800485, 821438, 794296	93	368	13528	2.76695	1	0.918544	47.2229			INTERPRO	IPR016050:Proteasome, beta-type subunit, conserved site	4	1.61943	0.000439694	801384, 789403, 785147, 783409	218	12	16659	25.4725	0.162049	0.0432365	0.611988
GOTERM_BP_FAT	GO:0008064~regulation of actin polymerization or depolymerization	3	2.80374	0.0646591	814212, 825257, 821438	93	61	13528	7.15389	1	0.898729	65.5002			GOTERM_BP_FAT	GO:0051443~positive regulation of ubiquitin-protein ligase activity	7	2.83401	0.000466326	801384, 789403, 800265, 790215, 785147, 783409, 819600	193	70	13528	7.00933	0.384934	0.0218498	0.738081
GOTERM_BP_FAT	GO:0051493~regulation of cytoskeleton organization	4	3.73832	0.0654687	814212, 785736, 825257, 821438	93	136	13528	4.2783	1	0.894298	65.9725			GOTERM_BP_FAT	GO:0051439~regulation of ubiquitin-protein ligase activity during mitotic cell cycle	7	2.83401	0.000503445	801384, 789403, 800265, 790215, 785147, 783409, 819600	193	71	13528	6.9106	0.40828	0.0225557	0.79661
GOTERM_BP_FAT	GO:0030832~regulation of actin filament length	3	2.80374	0.0684131	814212, 825257, 821438	93	63	13528	6.92678	1	0.897776	67.6398			GOTERM_BP_FAT	GO:0031396~regulation of protein ubiquitination	8	3.23887	0.0005472	801384, 789403, 800265, 790215, 775489, 785147, 783409, 819600	193	100	13528	5.60746	0.434666	0.023484	0.865564
GOTERM_BP_FAT	GO:0032956~regulation of actin cytoskeleton organization	3	2.80374	0.122749	814212, 825257, 821438	93	89	13528	4.90323	1	0.893887	87.5696			GOTERM_BP_FAT	GO:0051351~positive regulation of ligase activity	7	2.83401	0.000584556	801384, 789403, 800265, 790215, 785147, 783409, 819600	193	73	13528	6.72127	0.456261	0.0240768	0.924396
GOTERM_BP_FAT	GO:0032970~regulation of actin filament-based process	3	2.80374	0.129554	814212, 825257, 821438	93	92	13528	4.74334	1	0.892752	89.0191			GOTERM_BP_FAT	GO:0043161~proteasomal ubiquitin-dependent protein catabolic process	8	3.23887	0.000616456	801384, 789403, 801346, 800265, 790215, 785147, 783409, 819600	193	102	13528	5.49751	0.474048	0.0244104	0.97461
GOTERM_BP_FAT	GO:0033043~regulation of organelle organization	4	3.73832	0.183563	814212, 785736, 825257, 821438	93	217	13528	2.68133	1	0.91589	96.0396			GOTERM_BP_FAT	GO:0010498~proteasomal protein catabolic process	8	3.23887	0.000616456	801384, 789403, 801346, 800265, 790215, 785147, 783409, 819600	193	102	13528	5.49751	0.474048	0.0244104	0.97461
GOTERM_BP_FAT	GO:0032535~regulation of cellular component size	4	3.73832	0.280312	814212, 825257, 805515, 821438	93	271	13528	2.14705	1	0.949498	99.4684			GOTERM_BP_FAT	GO:0051438~regulation of ubiquitin-protein ligase activity	7	2.83401	0.000831928	801384, 789403, 800265, 790215, 785147, 783409, 819600	193	78	13528	6.29042	0.579886	0.0304978	1.31317
															GOTERM_BP_FAT	GO:0051340~regulation of ligase activity	7	2.83401	0.00101497	801384, 789403, 800265, 790215, 785147, 783409, 819600	193	81	13528	6.05744	0.652899	0.03583	1.59992
Annotation Cluster 15	Enrichment Score: 0.9729131457003601														GOTERM_BP_FAT	GO:0032269~negative regulation of cellular protein metabolic process	10	4.04858	0.00107784	801384, 789403, 800265, 790215, 775489, 785147, 783409, 819600, 802852, 811696	193	180	13528	3.89407	0.67493	0.0367643	1.69822
Category	Term	Count	%	PValue	Genes	List Total	Pop Hits	Pop Total	Fold Enrichment	Bonferroni	Benjamini	FDR			SP_PIR_KEYWORDS	proteinase	4	1.61943	0.00113245	801384, 789403, 800265, 785147	240	17	19235	18.8578	0.272688	0.0157939	1.48786
GOTERM_BP_FAT	GO:0030334~regulation of cell migration	7	6.54206	0.00102192	779920, 810441, 824017, 801854, 808327, 821838, 821438	93	169	13528	6.02507	0.662378	0.662378	1.61463			GOTERM_BP_FAT	GO:0031398~positive regulation of protein ubiquitination	7	2.83401	0.0012275	801384, 789403, 800265, 790215, 785147, 783409, 819600	193	84	13528	5.84111	0.721918	0.0404446	1.93188
GOTERM_BP_FAT	GO:0040012~regulation of locomotion	7	6.54206	0.00196163	779920, 810441, 824017, 801854, 808327, 821838, 821438	93	192	13528	5.30332	0.87573	0.500975	3.07778			GOTERM_BP_FAT	GO:0051248~negative regulation of protein metabolic process	10	4.04858	0.0014075	801384, 789403, 800265, 790215, 775489, 785147, 783409, 819600, 802852, 811696	193	187	13528	3.7483	0.769534	0.0448282	2.21221
GOTERM_BP_FAT	GO:0051270~regulation of cell motion	7	6.54206	0.00201366	779920, 810441, 824017, 801854, 808327, 821838, 821438	93	193	13528	5.27584	0.882424	0.414428	3.15821			GOTERM_BP_FAT	GO:0031400~negative regulation of protein modification process	8	3.23887	0.00152865	801384, 789403, 800265, 790215, 775489, 785147, 783409, 819600	193	119	13528	4.71215	0.796904	0.0471572	2.40047
GOTERM_BP_FAT	GO:0030030~cell projection organization	7	6.54206	0.0393469	814212, 785736, 779920, 825257, 800485, 821438, 794296	93	368	13528	2.76695	1	0.918544	47.2229			SP_PIR_KEYWORDS	proteasome	5	2.02429	0.00514918	801384, 789403, 800265, 785147, 783409	240	56	19235	7.15588	0.765584	0.0586536	6.60176
GOTERM_BP_FAT	GO:0000904~cell morphogenesis involved in differentiation	5	4.6729	0.0847638	785736, 800485, 801854, 821438, 794296	93	244	13528	2.98079	1	0.904785	75.5895			GOTERM_CC_FAT	GO:0000502~proteasome complex	5	2.02429	0.0130008	801384, 789403, 800265, 785147, 783409	192	61	12782	5.4568	0.967566	0.0986805	15.7393
GOTERM_BP_FAT	GO:0001568~blood vessel development	5	4.6729	0.0857432	790550, 779920, 773823, 801854, 821438	93	245	13528	2.96862	1	0.901922	76.0021			GOTERM_BP_FAT	GO:0006511~ubiquitin-dependent protein catabolic process	9	3.64372	0.0222472	801384, 789403, 801346, 800265, 790215, 785147, 786081, 783409, 819600	193	242	13528	2.60677	1	0.427747	30.046
GOTERM_BP_FAT	GO:0001944~vasculature development	5	4.6729	0.0917358	790550, 779920, 773823, 801854, 821438	93	251	13528	2.89766	1	0.907117	78.3876			KEGG_PATHWAY	hsa03050:Proteasome	5	2.02429	0.0241027	801384, 789403, 800265, 785147, 783409	121	47	5085	4.47072	0.854479	0.240692	22.797
GOTERM_BP_FAT	GO:0031175~neuron projection development	5	4.6729	0.0968799	785736, 779920, 800485, 821438, 794296	93	256	13528	2.84106	1	0.895077	80.2561			GOTERM_BP_FAT	GO:0032268~regulation of cellular protein metabolic process	13	5.26316	0.0379666	801384, 789403, 796327, 790215, 783409, 812161, 800265, 797877, 775489, 785147, 819600, 802852, 811696	193	474	13528	1.92239	1	0.576043	45.9225
GOTERM_BP_FAT	GO:0006928~cell motion	7	6.54206	0.104496	779920, 825257, 800485, 801854, 808327, 821438, 794296	93	475	13528	2.14366	1	0.890468	82.7466			GOTERM_BP_FAT	GO:0044092~negative regulation of molecular function	10	4.04858	0.0489584	802385, 801384, 789403, 816191, 800265, 790215, 815867, 785147, 783409, 819600	193	334	13528	2.0986	1	0.64142	54.944
GOTERM_BP_FAT	GO:0030335~positive regulation of cell migration	3	2.80374	0.122749	801854, 821838, 821438	93	89	13528	4.90323	1	0.893887	87.5696			GOTERM_BP_FAT	GO:0031401~positive regulation of protein modification process	7	2.83401	0.0506857	801384, 789403, 800265, 790215, 785147, 783409, 819600	193	187	13528	2.62381	1	0.640356	56.2263
GOTERM_BP_FAT	GO:0051272~positive regulation of cell motion	3	2.80374	0.143418	801854, 821838, 821438	93	98	13528	4.45293	1	0.904499	91.496			GOTERM_BP_FAT	GO:0031399~regulation of protein modification process	9	3.64372	0.0596659	812161, 801384, 789403, 800265, 790215, 775489, 785147, 783409, 819600	193	295	13528	2.13844	1	0.668868	62.3597
GOTERM_BP_FAT	GO:0040017~positive regulation of locomotion	3	2.80374	0.143418	801854, 821838, 821438	93	98	13528	4.45293	1	0.904499	91.496			GOTERM_BP_FAT	GO:0043086~negative regulation of catalytic activity	8	3.23887	0.0998587	801384, 789403, 800265, 790215, 815867, 785147, 783409, 819600	193	277	13528	2.02435	1	0.791127	81.1922
GOTERM_BP_FAT	GO:0007409~axonogenesis	4	3.73832	0.144072	785736, 800485, 821438, 794296	93	193	13528	3.01476	1	0.902409	91.5988			GOTERM_BP_FAT	GO:0032270~positive regulation of cellular protein metabolic process	7	2.83401	0.114318	801384, 789403, 800265, 790215, 785147, 783409, 819600	193	233	13528	2.10581	1	0.806562	85.4574
GOTERM_BP_FAT	GO:0048667~cell morphogenesis involved in neuron differentiation	4	3.73832	0.170078	785736, 800485, 821438, 794296	93	209	13528	2.78397	1	0.91058	94.8595			GOTERM_BP_FAT	GO:0051247~positive regulation of protein metabolic process	7	2.83401	0.132461	801384, 789403, 800265, 790215, 785147, 783409, 819600	193	243	13528	2.01915	1	0.828411	89.5318
GOTERM_BP_FAT	GO:0048514~blood vessel morphogenesis	4	3.73832	0.173421	790550, 779920, 801854, 821438	93	211	13528	2.75758	1	0.912575	95.1795			SP_PIR_KEYWORDS	host-virus interaction	7	2.83401	0.145478	796227, 821041, 801384, 789403, 800265, 785147, 783409	240	285	19235	1.96849	1	0.609345	87.5053
GOTERM_BP_FAT	GO:0048812~neuron projection morphogenesis	4	3.73832	0.176784	785736, 800485, 821438, 794296	93	213	13528	2.73169	1	0.914522	95.4823			GOTERM_BP_FAT	GO:0000278~mitotic cell cycle	9	3.64372	0.155566	801384, 789403, 800698, 800265, 790215, 785147, 783409, 819600, 822657	193	370	13528	1.70497	1	0.846549	93.1818
GOTERM_BP_FAT	GO:0048666~neuron development	5	4.6729	0.199436	785736, 779920, 800485, 821438, 794296	93	339	13528	2.14546	1	0.92329	97.1028			GOTERM_BP_FAT	GO:0010605~negative regulation of macromolecule metabolic process	14	5.66802	0.243769	783393, 801384, 789403, 816191, 800265, 790215, 803657, 775489, 785147, 817032, 819600, 783409, 811696, 802852	193	734	13528	1.33693	1	0.927409	98.8177
GOTERM_BP_FAT	GO:0000902~cell morphogenesis	5	4.6729	0.223602	785736, 800485, 801854, 821438, 794296	93	356	13528	2.04301	1	0.933793	98.2215			GOTERM_BP_FAT	GO:0022402~cell cycle process	11	4.45344	0.282148	802385, 801384, 789403, 800698, 800265, 790215, 815867, 785147, 783409, 819600, 822657	193	565	13528	1.36465	1	0.950392	99.483
GOTERM_BP_FAT	GO:0048858~cell projection morphogenesis	4	3.73832	0.232744	785736, 800485, 821438, 794296	93	245	13528	2.3749	1	0.931411	98.5272			GOTERM_BP_FAT	GO:0019941~modification-dependent protein catabolic process	11	4.45344	0.298524	826490, 801384, 800929, 789403, 801346, 800265, 790215, 785147, 786081, 783409, 819600	193	574	13528	1.34325	1	0.953987	99.6417
GOTERM_BP_FAT	GO:0032990~cell part morphogenesis	4	3.73832	0.252707	785736, 800485, 821438, 794296	93	256	13528	2.27285	1	0.939936	99.032			GOTERM_BP_FAT	GO:0043632~modification-dependent macromolecule catabolic process	11	4.45344	0.298524	826490, 801384, 800929, 789403, 801346, 800265, 790215, 785147, 786081, 783409, 819600	193	574	13528	1.34325	1	0.953987	99.6417
GOTERM_BP_FAT	GO:0001525~angiogenesis	3	2.80374	0.266637	779920, 801854, 821438	93	148	13528	2.94856	1	0.944366	99.2826			GOTERM_BP_FAT	GO:0044093~positive regulation of molecular function	11	4.45344	0.320735	798654, 801384, 789403, 816191, 782125, 800265, 790215, 815867, 785147, 783409, 819600	193	586	13528	1.31574	1	0.961222	99.785
GOTERM_BP_FAT	GO:0032989~cellular component morphogenesis	5	4.6729	0.284618	785736, 800485, 801854, 821438, 794296	93	397	13528	1.83202	1	0.949668	99.5168			GOTERM_BP_FAT	GO:0051603~proteolysis involved in cellular protein catabolic process	11	4.45344	0.347089	826490, 801384, 800929, 789403, 801346, 800265, 790215, 785147, 786081, 783409, 819600	193	600	13528	1.28504	1	0.968898	99.8853
GOTERM_BP_FAT	GO:0016477~cell migration	4	3.73832	0.289585	779920, 800485, 801854, 821438	93	276	13528	2.10815	1	0.950256	99.5675			GOTERM_BP_FAT	GO:0044257~cellular protein catabolic process	11	4.45344	0.352786	826490, 801384, 800929, 789403, 801346, 800265, 790215, 785147, 786081, 783409, 819600	193	603	13528	1.27865	1	0.969417	99.9002
GOTERM_BP_FAT	GO:0007155~cell adhesion	7	6.54206	0.34075	785736, 825257, 827099, 800485, 816398, 804866, 821438	93	700	13528	1.45462	1	0.970156	99.8684			GOTERM_BP_FAT	GO:0030163~protein catabolic process	11	4.45344	0.389154	826490, 801384, 800929, 789403, 801346, 800265, 790215, 785147, 786081, 783409, 819600	193	622	13528	1.23959	1	0.976459	99.9602
GOTERM_BP_FAT	GO:0022610~biological adhesion	7	6.54206	0.34197	785736, 825257, 827099, 800485, 816398, 804866, 821438	93	701	13528	1.45255	1	0.969791	99.8723			GOTERM_BP_FAT	GO:0007049~cell cycle	13	5.26316	0.42233	812674, 802385, 801384, 789403, 800698, 800265, 790215, 815867, 785147, 790368, 819600, 783409, 822657	193	776	13528	1.17424	1	0.981142	99.9836
GOTERM_BP_FAT	GO:0048870~cell motility	4	3.73832	0.347401	779920, 800485, 801854, 821438	93	307	13528	1.89528	1	0.97021	99.8881			GOTERM_BP_FAT	GO:0044265~cellular macromolecule catabolic process	12	4.8583	0.454356	826490, 801384, 800929, 789403, 793710, 801346, 800265, 790215, 785147, 786081, 783409, 819600	193	725	13528	1.16016	1	0.985949	99.9934
GOTERM_BP_FAT	GO:0051674~localization of cell	4	3.73832	0.347401	779920, 800485, 801854, 821438	93	307	13528	1.89528	1	0.97021	99.8881			GOTERM_BP_FAT	GO:0043085~positive regulation of catalytic activity	9	3.64372	0.459214	801384, 789403, 816191, 800265, 790215, 815867, 785147, 783409, 819600	193	520	13528	1.21315	1	0.986418	99.9942
GOTERM_BP_FAT	GO:0030182~neuron differentiation	5	4.6729	0.347856	785736, 779920, 800485, 821438, 794296	93	438	13528	1.66053	1	0.968746	99.8893			GOTERM_BP_FAT	GO:0009057~macromolecule catabolic process	12	4.8583	0.5549	826490, 801384, 800929, 789403, 793710, 801346, 800265, 790215, 785147, 786081, 783409, 819600	193	781	13528	1.07698	1	0.993975	99.9997
															GOTERM_MF_FAT	GO:0004175~endopeptidase activity	6	2.42915	0.636476	801384, 789403, 800265, 785147, 786081, 783409	189	375	12983	1.09909	1	0.999605	99.9999
Annotation Cluster 16	Enrichment Score: 0.9215217786643947														SP_PIR_KEYWORDS	Protease	6	2.42915	0.721879	801384, 789403, 800265, 785147, 786081, 783409	240	484	19235	0.993543	1	0.993684	100
Category	Term	Count	%	PValue	Genes	List Total	Pop Hits	Pop Total	Fold Enrichment	Bonferroni	Benjamini	FDR			SP_PIR_KEYWORDS	zymogen	3	1.21457	0.728299	801384, 785147, 783409	240	206	19235	1.16717	1	0.993814	100
GOTERM_MF_FAT	GO:0003714~transcription corepressor activity	5	4.6729	0.0133306	797034, 817842, 796198, 812680, 825423	83	145	12983	5.39385	0.976027	0.339353	16.243			GOTERM_MF_FAT	GO:0070011~peptidase activity, acting on L-amino acid peptides	7	2.83401	0.812032	792024, 801384, 789403, 800265, 785147, 786081, 783409	189	549	12983	0.875869	1	0.999972	100
GOTERM_MF_FAT	GO:0016564~transcription repressor activity	7	6.54206	0.0147857	797034, 824666, 817842, 773203, 796198, 812680, 825423	83	316	12983	3.46504	0.984095	0.339072	17.8598			GOTERM_MF_FAT	GO:0008233~peptidase activity	7	2.83401	0.843659	792024, 801384, 789403, 800265, 785147, 786081, 783409	189	574	12983	0.837721	1	0.999989	100
GOTERM_MF_FAT	GO:0008134~transcription factor binding	9	8.41121	0.0155045	797034, 801854, 817842, 790577, 808327, 818242, 796198, 812680, 825423	83	513	12983	2.74424	0.987016	0.326259	18.6479			GOTERM_BP_FAT	GO:0010604~positive regulation of macromolecule metabolic process	10	4.04858	0.86554	802385, 784998, 801384, 789403, 800265, 790215, 785147, 783409, 819600, 813447	193	857	13528	0.817891	1	0.999953	100
GOTERM_BP_FAT	GO:0000122~negative regulation of transcription from RNA polymerase II promoter	6	5.60748	0.0349399	792101, 797034, 817842, 773203, 796198, 825423	93	266	13528	3.28111	1	0.93265	43.2334			GOTERM_BP_FAT	GO:0006508~proteolysis	12	4.8583	0.890964	792024, 826490, 801384, 800929, 789403, 801346, 800265, 790215, 785147, 786081, 783409, 819600	193	1054	13528	0.798026	1	0.999978	100
GOTERM_BP_FAT	GO:0010558~negative regulation of macromolecule biosynthetic process	8	7.47664	0.0786825	792101, 810441, 797034, 824666, 817842, 773203, 796198, 825423	93	547	13528	2.12742	1	0.892641	72.8752			SP_PIR_KEYWORDS	ubl conjugation pathway	4	1.61943	0.954024	826490, 800929, 786081, 819600	240	509	19235	0.62983	1	0.999962	100
GOTERM_MF_FAT	GO:0003712~transcription cofactor activity	6	5.60748	0.079441	797034, 817842, 818242, 796198, 812680, 825423	83	363	12983	2.58548	1	0.702136	66.4877
GOTERM_BP_FAT	GO:0031327~negative regulation of cellular biosynthetic process	8	7.47664	0.0872319	792101, 810441, 797034, 824666, 817842, 773203, 796198, 825423	93	561	13528	2.07433	1	0.900531	76.6167			Annotation Cluster 9	Enrichment Score: 1.8532229625069259
GOTERM_MF_FAT	GO:0030528~transcription regulator activity	15	14.0187	0.0908318	792101, 797034, 824666, 773203, 818242, 796198, 812680, 790550, 817589, 801854, 817842, 790577, 783251, 825423, 775926	83	1512	12983	1.5518	1	0.716516	71.5695			Category	Term	Count	%	PValue	Genes	List Total	Pop Hits	Pop Total	Fold Enrichment	Bonferroni	Benjamini	FDR
GOTERM_BP_FAT	GO:0016481~negative regulation of transcription	7	6.54206	0.0924117	792101, 797034, 824666, 817842, 773203, 796198, 825423	93	459	13528	2.21838	1	0.898567	78.6422			GOTERM_CC_FAT	GO:0005853~eukaryotic translation elongation factor 1 complex	3	1.21457	0.0021564	781923, 813345, 796244	192	5	12782	39.9437	0.431974	0.0186763	2.78554
GOTERM_BP_FAT	GO:0009890~negative regulation of biosynthetic process	8	7.47664	0.0949698	792101, 810441, 797034, 824666, 817842, 773203, 796198, 825423	93	573	13528	2.03089	1	0.900119	79.5807			GOTERM_MF_FAT	GO:0008135~translation factor activity, nucleic acid binding	6	2.42915	0.0138734	781923, 778310, 799570, 813345, 796327, 796244	189	98	12983	4.2057	0.993813	0.304576	17.4846
GOTERM_BP_FAT	GO:0045892~negative regulation of transcription, DNA-dependent	6	5.60748	0.0951437	792101, 797034, 817842, 773203, 796198, 825423	93	356	13528	2.45161	1	0.895556	79.6431			SP_PIR_KEYWORDS	elongation factor	3	1.21457	0.027643	781923, 813345, 796244	240	21	19235	11.4494	0.999621	0.230926	30.9857
GOTERM_BP_FAT	GO:0051253~negative regulation of RNA metabolic process	6	5.60748	0.100353	792101, 797034, 817842, 773203, 796198, 825423	93	362	13528	2.41098	1	0.889434	81.4308			GOTERM_MF_FAT	GO:0003746~translation elongation factor activity	3	1.21457	0.0467318	781923, 813345, 796244	189	24	12983	8.58664	1	0.600234	48.2307
GOTERM_BP_FAT	GO:0006357~regulation of transcription from RNA polymerase II promoter	9	8.41121	0.121017	792101, 797034, 801854, 817842, 790577, 773203, 796198, 825423, 775926	93	727	13528	1.80077	1	0.894145	87.173
GOTERM_BP_FAT	GO:0010605~negative regulation of macromolecule metabolic process	9	8.41121	0.125886	792101, 810441, 797034, 824666, 817842, 773203, 773626, 796198, 825423	93	734	13528	1.7836	1	0.892751	88.2588			Annotation Cluster 10	Enrichment Score: 1.5605608290675557
GOTERM_BP_FAT	GO:0010629~negative regulation of gene expression	7	6.54206	0.128403	792101, 797034, 824666, 817842, 773203, 796198, 825423	93	504	13528	2.02031	1	0.894111	88.7855			Category	Term	Count	%	PValue	Genes	List Total	Pop Hits	Pop Total	Fold Enrichment	Bonferroni	Benjamini	FDR
SP_PIR_KEYWORDS	transcription regulation	16	14.9533	0.129696	792101, 824666, 797034, 818242, 796198, 817179, 812680, 788868, 805929, 817589, 801854, 790577, 783251, 805515, 825423, 775926	105	2026	19235	1.44672	1	0.780004	82.8929			INTERPRO	IPR000557:Calponin repeat	3	1.21457	0.00244762	790788, 820625, 808572	218	6	16659	38.2087	0.626616	0.15142	3.36277
GOTERM_BP_FAT	GO:0045934~negative regulation of nucleobase, nucleoside, nucleotide and nucleic acid metabolic process	7	6.54206	0.135435	792101, 797034, 824666, 817842, 773203, 796198, 825423	93	512	13528	1.98874	1	0.900414	90.1425			INTERPRO	IPR003096:SM22/calponin	3	1.21457	0.00859739	790788, 820625, 808572	218	11	16659	20.8411	0.968917	0.39096	11.3543
GOTERM_BP_FAT	GO:0051172~negative regulation of nitrogen compound metabolic process	7	6.54206	0.141737	792101, 797034, 824666, 817842, 773203, 796198, 825423	93	519	13528	1.96192	1	0.904867	91.2263			COG_ONTOLOGY	Cytoskeleton	3	1.21457	0.014623	790788, 820625, 808572	13	31	1950	14.5161	0.124166	0.124166	8.12825
SP_PIR_KEYWORDS	Transcription	16	14.9533	0.147649	792101, 824666, 797034, 818242, 796198, 817179, 812680, 788868, 805929, 817589, 801854, 790577, 783251, 805515, 825423, 775926	105	2071	19235	1.41528	1	0.765694	86.8746			SMART	SM00033:CH	3	1.21457	0.0627806	790788, 820625, 808572	54	70	9079	7.20556	0.958292	0.795774	46.2949
SP_PIR_KEYWORDS	dna-binding	14	13.0841	0.207826	790550, 792101, 824666, 796971, 794729, 788868, 805929, 817589, 774934, 801854, 790577, 783251, 812680, 825423	105	1868	19235	1.37295	1	0.805696	94.8246			UP_SEQ_FEATURE	domain:CH	3	1.21457	0.096833	790788, 820625, 808572	240	42	19113	5.68839	1	0.992538	77.1969
GOTERM_MF_FAT	GO:0003677~DNA binding	19	17.757	0.208137	792101, 824666, 797034, 794729, 774934, 808174, 817179, 812680, 790550, 796971, 788868, 805929, 817589, 801854, 817842, 790577, 783251, 825423, 775926	83	2331	12983	1.27499	1	0.925357	95.4144			INTERPRO	IPR001715:Calponin-like actin-binding	3	1.21457	0.231548	790788, 820625, 808572	218	70	16659	3.27503	1	0.997211	97.4683
SP_PIR_KEYWORDS	repressor	5	4.6729	0.209371	792101, 797034, 824666, 796198, 812680	105	435	19235	2.10564	1	0.798191	94.9515
GOTERM_BP_FAT	GO:0051252~regulation of RNA metabolic process	15	14.0187	0.347785	792101, 797034, 774934, 773203, 818242, 796198, 812680, 790550, 817589, 801854, 817842, 790577, 783251, 825423, 775926	93	1813	13528	1.20349	1	0.969541	99.8891			Annotation Cluster 11	Enrichment Score: 1.3501456526122322
SP_PIR_KEYWORDS	nucleus	26	24.2991	0.368232	818242, 817179, 812680, 790550, 788868, 817589, 783489, 801854, 790577, 805515, 823967, 775926, 804478, 792101, 797034, 824666, 794729, 774934, 773203, 819022, 796198, 796971, 805929, 783251, 825423, 815981	105	4283	19235	1.11206	1	0.897233	99.7083			Category	Term	Count	%	PValue	Genes	List Total	Pop Hits	Pop Total	Fold Enrichment	Bonferroni	Benjamini	FDR
GOTERM_MF_FAT	GO:0003700~transcription factor activity	8	7.47664	0.420039	790550, 792101, 817589, 801854, 790577, 783251, 825423, 775926	83	975	12983	1.28346	1	0.989842	99.925			GOTERM_BP_FAT	GO:0034622~cellular macromolecular complex assembly	12	4.8583	0.00577549	775719, 802076, 799570, 812161, 800698, 801222, 820197, 784692, 823156, 790368, 817032, 807300	193	318	13528	2.64503	0.997608	0.158394	8.78907
GOTERM_BP_FAT	GO:0006355~regulation of transcription, DNA-dependent	14	13.0841	0.43089	792101, 797034, 774934, 773203, 818242, 796198, 812680, 817589, 801854, 817842, 790577, 783251, 825423, 775926	93	1773	13528	1.1486	1	0.979497	99.9873			GOTERM_BP_FAT	GO:0034621~cellular macromolecular complex subunit organization	12	4.8583	0.0130722	775719, 802076, 799570, 812161, 800698, 801222, 820197, 784692, 823156, 790368, 817032, 807300	193	357	13528	2.35608	0.999999	0.302893	18.8595
GOTERM_BP_FAT	GO:0006350~transcription	16	14.9533	0.462577	824666, 797034, 818242, 796198, 817179, 812680, 788868, 805929, 817589, 801854, 817842, 790577, 783251, 805515, 825423, 775926	93	2101	13528	1.10776	1	0.983362	99.9949			GOTERM_BP_FAT	GO:0065003~macromolecular complex assembly	17	6.88259	0.0274217	802076, 799570, 800698, 801222, 820197, 790368, 807300, 775719, 812161, 789661, 805131, 807457, 784692, 815867, 823156, 775384, 817032	193	665	13528	1.79186	1	0.474725	35.7
GOTERM_BP_FAT	GO:0045449~regulation of transcription	19	17.757	0.509169	792101, 824666, 797034, 774934, 773203, 818242, 796198, 817179, 812680, 788868, 805929, 817589, 801854, 817842, 790577, 783251, 805515, 825423, 775926	93	2601	13528	1.06259	1	0.98765	99.9988			GOTERM_BP_FAT	GO:0043933~macromolecular complex subunit organization	17	6.88259	0.0455359	802076, 799570, 800698, 801222, 820197, 790368, 807300, 775719, 812161, 789661, 805131, 807457, 784692, 815867, 823156, 775384, 817032	193	710	13528	1.67829	1	0.621392	52.2987
															GOTERM_BP_FAT	GO:0070271~protein complex biogenesis	10	4.04858	0.289981	802076, 812161, 789661, 807457, 805131, 801222, 775384, 815867, 823156, 790368	193	505	13528	1.38799	1	0.9514	99.5657
Annotation Cluster 17	Enrichment Score: 0.9077538223310684														GOTERM_BP_FAT	GO:0006461~protein complex assembly	10	4.04858	0.289981	802076, 812161, 789661, 807457, 805131, 801222, 775384, 815867, 823156, 790368	193	505	13528	1.38799	1	0.9514	99.5657
Category	Term	Count	%	PValue	Genes	List Total	Pop Hits	Pop Total	Fold Enrichment	Bonferroni	Benjamini	FDR
KEGG_PATHWAY	hsa05200:Pathways in cancer	7	6.54206	0.0411615	779920, 773823, 801854, 773203, 794838, 821838, 776732	41	328	5085	2.64686	0.949426	0.525778	35.3553			Annotation Cluster 12	Enrichment Score: 1.237838197682967
GOTERM_BP_FAT	GO:0030324~lung development	3	2.80374	0.145759	794838, 821838, 776732	93	99	13528	4.40795	1	0.902094	91.8585			Category	Term	Count	%	PValue	Genes	List Total	Pop Hits	Pop Total	Fold Enrichment	Bonferroni	Benjamini	FDR
GOTERM_BP_FAT	GO:0030323~respiratory tube development	3	2.80374	0.152829	794838, 821838, 776732	93	102	13528	4.2783	1	0.907469	92.8675			GOTERM_CC_FAT	GO:0016272~prefoldin complex	3	1.21457	0.00923753	779995, 784840, 824189	192	10	12782	19.9719	0.912093	0.0731688	11.4366
GOTERM_BP_FAT	GO:0060541~respiratory system development	3	2.80374	0.167163	794838, 821838, 776732	93	108	13528	4.04062	1	0.909124	94.5644			GOTERM_MF_FAT	GO:0051082~unfolded protein binding	5	2.02429	0.0857688	784769, 779995, 784840, 802138, 824189	189	115	12983	2.98666	1	0.788665	70.8749
GOTERM_BP_FAT	GO:0035295~tube development	4	3.73832	0.188693	794838, 821838, 776732, 821438	93	220	13528	2.64477	1	0.919827	96.4178			GOTERM_BP_FAT	GO:0006457~protein folding	5	2.02429	0.244118	784769, 779995, 784840, 802138, 824189	193	177	13528	1.98004	1	0.926008	98.8264
Annotation Cluster 18	Enrichment Score: 0.8920729080291335														Annotation Cluster 13	Enrichment Score: 1.21219141996437
Category	Term	Count	%	PValue	Genes	List Total	Pop Hits	Pop Total	Fold Enrichment	Bonferroni	Benjamini	FDR			Category	Term	Count	%	PValue	Genes	List Total	Pop Hits	Pop Total	Fold Enrichment	Bonferroni	Benjamini	FDR
GOTERM_BP_FAT	GO:0031329~regulation of cellular catabolic process	3	2.80374	0.0646591	804478, 801854, 773203	93	61	13528	7.15389	1	0.898729	65.5002			GOTERM_BP_FAT	GO:0010035~response to inorganic substance	8	3.23887	0.0270815	791568, 816814, 802385, 772388, 796016, 813447, 821312, 820035	193	205	13528	2.73535	1	0.47805	35.3418
GOTERM_BP_FAT	GO:0009894~regulation of catabolic process	3	2.80374	0.138762	804478, 801854, 773203	93	96	13528	4.5457	1	0.902998	90.7293			GOTERM_BP_FAT	GO:0006979~response to oxidative stress	7	2.83401	0.0295889	795304, 816814, 802385, 796016, 815506, 807384, 813447	193	164	13528	2.99179	1	0.49357	37.9383
GOTERM_MF_FAT	GO:0019899~enzyme binding	6	5.60748	0.2349	804478, 801854, 817842, 773203, 815507, 810492	83	523	12983	1.79451	1	0.942894	97.088			GOTERM_BP_FAT	GO:0000302~response to reactive oxygen species	3	1.21457	0.288153	802385, 796016, 813447	193	75	13528	2.80373	1	0.951543	99.5476
Annotation Cluster 19	Enrichment Score: 0.7984099527742703														Annotation Cluster 14	Enrichment Score: 1.1262362277000144
Category	Term	Count	%	PValue	Genes	List Total	Pop Hits	Pop Total	Fold Enrichment	Bonferroni	Benjamini	FDR			Category	Term	Count	%	PValue	Genes	List Total	Pop Hits	Pop Total	Fold Enrichment	Bonferroni	Benjamini	FDR
SP_PIR_KEYWORDS	cell cycle	7	6.54206	0.0390761	804478, 783489, 790642, 783961, 790577, 819022, 794296	105	461	19235	2.78163	0.999832	0.546134	39.7488			GOTERM_MF_FAT	GO:0008135~translation factor activity, nucleic acid binding	6	2.42915	0.0138734	781923, 778310, 799570, 813345, 796327, 796244	189	98	12983	4.2057	0.993813	0.304576	17.4846
SP_PIR_KEYWORDS	cell division	4	3.73832	0.171795	804478, 790642, 783961, 819022	105	264	19235	2.77561	1	0.781708	90.8909			SP_PIR_KEYWORDS	Initiation factor	3	1.21457	0.13638	778310, 799570, 796327	240	52	19235	4.6238	1	0.607958	85.6262
GOTERM_BP_FAT	GO:0051301~cell division	3	2.80374	0.599582	804478, 783961, 819022	93	295	13528	1.47928	1	0.994316	100			GOTERM_MF_FAT	GO:0003743~translation initiation factor activity	3	1.21457	0.220983	778310, 799570, 796327	189	61	12983	3.37835	1	0.956476	96.7784
Annotation Cluster 20	Enrichment Score: 0.7625043139176587														Annotation Cluster 15	Enrichment Score: 1.1206900505193882
Category	Term	Count	%	PValue	Genes	List Total	Pop Hits	Pop Total	Fold Enrichment	Bonferroni	Benjamini	FDR			Category	Term	Count	%	PValue	Genes	List Total	Pop Hits	Pop Total	Fold Enrichment	Bonferroni	Benjamini	FDR
SP_PIR_KEYWORDS	endosome	5	4.6729	0.0268367	825257, 790642, 783961, 785341, 810131	105	209	19235	4.38255	0.997342	0.482593	29.2327			GOTERM_BP_FAT	GO:0006506~GPI anchor biosynthetic process	4	1.61943	0.0121913	780512, 816149, 804151, 807145	193	34	13528	8.24627	0.999997	0.292095	17.7017
GOTERM_CC_FAT	GO:0005768~endosome	6	5.60748	0.0289842	825257, 790642, 783961, 785341, 810131, 822498	71	315	12782	3.42911	0.992855	0.709261	30.1005			GOTERM_BP_FAT	GO:0006505~GPI anchor metabolic process	4	1.61943	0.0131975	780512, 816149, 804151, 807145	193	35	13528	8.01066	0.999999	0.298796	19.023
GOTERM_CC_FAT	GO:0044440~endosomal part	3	2.80374	0.0388903	790642, 783961, 785341	71	57	12782	9.47517	0.998724	0.670661	38.3045			GOTERM_BP_FAT	GO:0046489~phosphoinositide biosynthetic process	4	1.61943	0.018923	780512, 816149, 804151, 807145	193	40	13528	7.00933	1	0.392053	26.1715
GOTERM_CC_FAT	GO:0010008~endosome membrane	3	2.80374	0.0388903	790642, 783961, 785341	71	57	12782	9.47517	0.998724	0.670661	38.3045			GOTERM_BP_FAT	GO:0006497~protein amino acid lipidation	4	1.61943	0.0392837	780512, 816149, 804151, 807145	193	53	13528	5.29006	1	0.573537	47.0864
KEGG_PATHWAY	hsa04144:Endocytosis	5	4.6729	0.0550755	825257, 783961, 773203, 821838, 810131	41	184	5085	3.37023	0.982086	0.488476	44.4553			GOTERM_BP_FAT	GO:0042158~lipoprotein biosynthetic process	4	1.61943	0.049182	780512, 816149, 804151, 807145	193	58	13528	4.83402	1	0.635996	55.1119
GOTERM_BP_FAT	GO:0007264~small GTPase mediated signal transduction	5	4.6729	0.153911	825257, 773823, 790642, 785341, 813808	93	305	13528	2.38463	1	0.906198	93.0112			GOTERM_BP_FAT	GO:0019637~organophosphate metabolic process	7	2.83401	0.0656159	780512, 816149, 813329, 804151, 820776, 813685, 807145	193	200	13528	2.45326	1	0.692301	65.9694
INTERPRO	IPR005225:Small GTP-binding protein	3	2.80374	0.257704	825257, 790642, 785341	99	167	16659	3.02286	1	0.999976	98.0808			GOTERM_BP_FAT	GO:0046474~glycerophospholipid biosynthetic process	4	1.61943	0.0722115	780512, 816149, 804151, 807145	193	68	13528	4.12313	1	0.722051	69.5907
UP_SEQ_FEATURE	nucleotide phosphate-binding region:GTP	3	2.80374	0.478785	825257, 790642, 785341	105	295	19113	1.85114	1	0.999999	99.9915			GOTERM_BP_FAT	GO:0030384~phosphoinositide metabolic process	4	1.61943	0.0852326	780512, 816149, 804151, 807145	193	73	13528	3.84073	1	0.760238	75.7051
SP_PIR_KEYWORDS	gtp-binding	3	2.80374	0.533482	825257, 790642, 785341	105	329	19235	1.67043	1	0.951302	99.9938			GOTERM_BP_FAT	GO:0006650~glycerophospholipid metabolic process	5	2.02429	0.0871967	780512, 816149, 804151, 820776, 807145	193	118	13528	2.97005	1	0.752919	76.5205
GOTERM_BP_FAT	GO:0016192~vesicle-mediated transport	5	4.6729	0.554783	825257, 783961, 810131, 810492, 822498	93	576	13528	1.26269	1	0.991778	99.9997			GOTERM_BP_FAT	GO:0042157~lipoprotein metabolic process	4	1.61943	0.104991	780512, 816149, 804151, 807145	193	80	13528	3.50466	1	0.794702	82.8251
GOTERM_MF_FAT	GO:0005525~GTP binding	3	2.80374	0.685749	825257, 790642, 785341	83	372	12983	1.26147	1	0.999216	100			GOTERM_BP_FAT	GO:0045017~glycerolipid biosynthetic process	4	1.61943	0.104991	780512, 816149, 804151, 807145	193	80	13528	3.50466	1	0.794702	82.8251
GOTERM_MF_FAT	GO:0032561~guanyl ribonucleotide binding	3	2.80374	0.699821	825257, 790642, 785341	83	382	12983	1.22844	1	0.999306	100			GOTERM_BP_FAT	GO:0008654~phospholipid biosynthetic process	4	1.61943	0.176621	780512, 816149, 804151, 807145	193	102	13528	2.74876	1	0.868008	95.4343
GOTERM_MF_FAT	GO:0019001~guanyl nucleotide binding	3	2.80374	0.699821	825257, 790642, 785341	83	382	12983	1.22844	1	0.999306	100			GOTERM_BP_FAT	GO:0046486~glycerolipid metabolic process	5	2.02429	0.199013	780512, 816149, 804151, 820776, 807145	193	162	13528	2.16337	1	0.891757	97.0534
															GOTERM_BP_FAT	GO:0006644~phospholipid metabolic process	5	2.02429	0.284936	780512, 816149, 804151, 820776, 807145	193	190	13528	1.84456	1	0.95084	99.514
Annotation Cluster 21	Enrichment Score: 0.7566803273520181														GOTERM_BP_FAT	GO:0008610~lipid biosynthetic process	5	2.02429	0.676708	780512, 816149, 813329, 804151, 807145	193	323	13528	1.08504	1	0.998498	100
Category	Term	Count	%	PValue	Genes	List Total	Pop Hits	Pop Total	Fold Enrichment	Bonferroni	Benjamini	FDR
GOTERM_MF_FAT	GO:0008134~transcription factor binding	9	8.41121	0.0155045	797034, 801854, 817842, 790577, 808327, 818242, 796198, 812680, 825423	83	513	12983	2.74424	0.987016	0.326259	18.6479			Annotation Cluster 16	Enrichment Score: 1.0855772999100644
INTERPRO	IPR000014:PAS	3	2.80374	0.0160648	801854, 790577, 818242	99	33	16659	15.2975	0.990263	0.604011	19.3329			Category	Term	Count	%	PValue	Genes	List Total	Pop Hits	Pop Total	Fold Enrichment	Bonferroni	Benjamini	FDR
SMART	SM00091:PAS	3	2.80374	0.022446	801854, 790577, 818242	65	33	9079	12.6979	0.840998	0.60125	21.4897			GOTERM_BP_FAT	GO:0010035~response to inorganic substance	8	3.23887	0.0270815	791568, 816814, 802385, 772388, 796016, 813447, 821312, 820035	193	205	13528	2.73535	1	0.47805	35.3418
UP_SEQ_FEATURE	domain:Helix-loop-helix motif	4	3.73832	0.024356	801854, 790577, 818242, 825423	105	114	19113	6.38697	0.999995	0.869757	29.86			GOTERM_BP_FAT	GO:0010038~response to metal ion	5	2.02429	0.111412	791568, 816814, 772388, 821312, 820035	193	129	13528	2.71679	1	0.802006	84.6811
INTERPRO	IPR001092:Basic helix-loop-helix dimerisation region bHLH	4	3.73832	0.0296927	801854, 790577, 818242, 825423	99	114	16659	5.90431	0.99982	0.76231	32.9584			GOTERM_BP_FAT	GO:0051592~response to calcium ion	3	1.21457	0.183511	791568, 821312, 820035	193	55	13528	3.82327	1	0.876517	96.0047
SMART	SM00353:HLH	4	3.73832	0.0462368	801854, 790577, 818242, 825423	65	114	9079	4.90094	0.978388	0.721455	39.6202
UP_SEQ_FEATURE	DNA-binding region:Basic motif	4	3.73832	0.0577192	801854, 790577, 818242, 825423	105	161	19113	4.52245	1	0.985192	57.4788			Annotation Cluster 17	Enrichment Score: 1.0553780876767616
GOTERM_MF_FAT	GO:0003712~transcription cofactor activity	6	5.60748	0.079441	797034, 817842, 818242, 796198, 812680, 825423	83	363	12983	2.58548	1	0.702136	66.4877			Category	Term	Count	%	PValue	Genes	List Total	Pop Hits	Pop Total	Fold Enrichment	Bonferroni	Benjamini	FDR
GOTERM_BP_FAT	GO:0006357~regulation of transcription from RNA polymerase II promoter	9	8.41121	0.121017	792101, 797034, 801854, 817842, 790577, 773203, 796198, 825423, 775926	93	727	13528	1.80077	1	0.894145	87.173			SP_PIR_KEYWORDS	pentose phosphate pathway	3	1.21457	0.00309853	813329, 813685, 792407	240	7	19235	34.3482	0.581902	0.037205	4.02247
GOTERM_MF_FAT	GO:0046982~protein heterodimerization activity	4	3.73832	0.144242	801854, 821838, 825423, 815981	83	208	12983	3.00811	1	0.835413	87.2207			SP_PIR_KEYWORDS	gluconeogenesis	3	1.21457	0.022877	813329, 801768, 792407	240	19	19235	12.6546	0.998501	0.207255	26.3738
SP_PIR_KEYWORDS	activator	5	4.6729	0.309905	797034, 801854, 790577, 818242, 825423	105	520	19235	1.76145	1	0.86755	99.1038			GOTERM_BP_FAT	GO:0006007~glucose catabolic process	4	1.61943	0.049182	813329, 813685, 801768, 792407	193	58	13528	4.83402	1	0.635996	55.1119
GOTERM_CC_FAT	GO:0044451~nucleoplasm part	5	4.6729	0.36176	804478, 797034, 801854, 825423, 775926	71	555	12782	1.62188	1	0.972466	99.5777			GOTERM_BP_FAT	GO:0019320~hexose catabolic process	4	1.61943	0.074739	813329, 813685, 801768, 792407	193	69	13528	4.06338	1	0.728967	70.8801
GOTERM_BP_FAT	GO:0010604~positive regulation of macromolecule metabolic process	8	7.47664	0.365018	797034, 801854, 790577, 818296, 773203, 821838, 818242, 825423	93	857	13528	1.35788	1	0.973389	99.9276			GOTERM_BP_FAT	GO:0046365~monosaccharide catabolic process	4	1.61943	0.0799101	813329, 813685, 801768, 792407	193	71	13528	3.94892	1	0.747789	73.3601
GOTERM_BP_FAT	GO:0045893~positive regulation of transcription, DNA-dependent	5	4.6729	0.408366	797034, 801854, 790577, 818242, 825423	93	477	13528	1.52476	1	0.978025	99.9765			INTERPRO	IPR013785:Aldolase-type TIM barrel	3	1.21457	0.0874992	813329, 813685, 792407	218	38	16659	6.03296	1	0.941076	72.1434
GOTERM_BP_FAT	GO:0051254~positive regulation of RNA metabolic process	5	4.6729	0.414534	797034, 801854, 790577, 818242, 825423	93	481	13528	1.51208	1	0.978538	99.9801			SP_PIR_KEYWORDS	glycolysis	3	1.21457	0.10361	813329, 801768, 792407	240	44	19235	5.46449	1	0.54529	76.4737
GOTERM_BP_FAT	GO:0045935~positive regulation of nucleobase, nucleoside, nucleotide and nucleic acid metabolic process	6	5.60748	0.419877	797034, 801854, 790577, 821838, 818242, 825423	93	624	13528	1.39868	1	0.97883	99.9828			GOTERM_BP_FAT	GO:0046164~alcohol catabolic process	4	1.61943	0.10795	813329, 813685, 801768, 792407	193	81	13528	3.4614	1	0.799817	83.705
GOTERM_BP_FAT	GO:0051173~positive regulation of nitrogen compound metabolic process	6	5.60748	0.446899	797034, 801854, 790577, 821838, 818242, 825423	93	644	13528	1.35524	1	0.981793	99.992			GOTERM_BP_FAT	GO:0044275~cellular carbohydrate catabolic process	4	1.61943	0.120101	813329, 813685, 801768, 792407	193	85	13528	3.29851	1	0.807171	86.8946
GOTERM_MF_FAT	GO:0046983~protein dimerization activity	5	4.6729	0.448945	801854, 811645, 821838, 825423, 815981	83	542	12983	1.443	1	0.992346	99.9618			GOTERM_BP_FAT	GO:0019318~hexose metabolic process	6	2.42915	0.138353	803283, 813329, 813685, 801768, 805901, 792407	193	192	13528	2.19041	1	0.828509	90.6057
GOTERM_BP_FAT	GO:0010557~positive regulation of macromolecule biosynthetic process	6	5.60748	0.460308	797034, 801854, 790577, 821838, 818242, 825423	93	654	13528	1.33452	1	0.983323	99.9946			GOTERM_BP_FAT	GO:0006096~glycolysis	3	1.21457	0.143405	813329, 801768, 792407	193	47	13528	4.47404	1	0.830082	91.4434
GOTERM_BP_FAT	GO:0031328~positive regulation of cellular biosynthetic process	6	5.60748	0.50127	797034, 801854, 790577, 821838, 818242, 825423	93	685	13528	1.27412	1	0.987042	99.9985			GOTERM_BP_FAT	GO:0006006~glucose metabolic process	5	2.02429	0.173324	803283, 813329, 813685, 801768, 792407	193	153	13528	2.29063	1	0.865125	95.1351
GOTERM_BP_FAT	GO:0009891~positive regulation of biosynthetic process	6	5.60748	0.514249	797034, 801854, 790577, 821838, 818242, 825423	93	695	13528	1.25579	1	0.987809	99.999			GOTERM_BP_FAT	GO:0016052~carbohydrate catabolic process	4	1.61943	0.201724	813329, 813685, 801768, 792407	193	109	13528	2.57223	1	0.893099	97.2079
GOTERM_CC_FAT	GO:0005654~nucleoplasm	6	5.60748	0.535012	804478, 797034, 801854, 773203, 825423, 775926	71	882	12782	1.22468	1	0.988157	99.9911			GOTERM_BP_FAT	GO:0005996~monosaccharide metabolic process	6	2.42915	0.209028	803283, 813329, 813685, 801768, 805901, 792407	193	222	13528	1.89441	1	0.89808	97.5871
GOTERM_BP_FAT	GO:0045941~positive regulation of transcription	5	4.6729	0.537951	797034, 801854, 790577, 818242, 825423	93	564	13528	1.28956	1	0.99027	99.9995			KEGG_PATHWAY	hsa00010:Glycolysis / Gluconeogenesis	3	1.21457	0.416168	813329, 801768, 792407	121	60	5085	2.10124	1	0.979034	99.6677
GOTERM_BP_FAT	GO:0010628~positive regulation of gene expression	5	4.6729	0.561703	797034, 801854, 790577, 818242, 825423	93	581	13528	1.25183	1	0.992091	99.9998
GOTERM_BP_FAT	GO:0045944~positive regulation of transcription from RNA polymerase II promoter	3	2.80374	0.722722	797034, 801854, 790577	93	371	13528	1.17625	1	0.998614	100			Annotation Cluster 18	Enrichment Score: 1.0373807470892173
															Category	Term	Count	%	PValue	Genes	List Total	Pop Hits	Pop Total	Fold Enrichment	Bonferroni	Benjamini	FDR
Annotation Cluster 22	Enrichment Score: 0.6785888877432246														GOTERM_MF_FAT	GO:0004518~nuclease activity	7	2.83401	0.0273541	777768, 816191, 782125, 806712, 814344, 780952, 821303	189	158	12983	3.04337	0.999959	0.467928	31.7191
Category	Term	Count	%	PValue	Genes	List Total	Pop Hits	Pop Total	Fold Enrichment	Bonferroni	Benjamini	FDR			SP_PIR_KEYWORDS	exonuclease	3	1.21457	0.0996847	777768, 814344, 780952	240	43	19235	5.59157	1	0.539997	75.0737
GOTERM_BP_FAT	GO:0012501~programmed cell death	9	8.41121	0.0559322	779920, 825257, 786681, 820249, 790577, 808174, 804576, 773295, 794296	93	611	13528	2.14265	1	0.896058	60.0028			SP_PIR_KEYWORDS	nuclease	4	1.61943	0.145391	777768, 806712, 814344, 780952	240	106	19235	3.02437	1	0.617009	87.4885
GOTERM_BP_FAT	GO:0006915~apoptosis	8	7.47664	0.115209	779920, 825257, 786681, 820249, 790577, 808174, 804576, 773295	93	602	13528	1.93305	1	0.897774	85.755			GOTERM_MF_FAT	GO:0004527~exonuclease activity	3	1.21457	0.178767	777768, 814344, 780952	189	53	12983	3.88829	1	0.936536	93.3418
GOTERM_BP_FAT	GO:0008219~cell death	9	8.41121	0.115579	779920, 825257, 786681, 820249, 790577, 808174, 804576, 773295, 794296	93	719	13528	1.82081	1	0.894486	85.8496
GOTERM_BP_FAT	GO:0016265~death	9	8.41121	0.118961	779920, 825257, 786681, 820249, 790577, 808174, 804576, 773295, 794296	93	724	13528	1.80823	1	0.89373	86.6871			Annotation Cluster 19	Enrichment Score: 0.8909562108009637
SP_PIR_KEYWORDS	Apoptosis	5	4.6729	0.151615	779920, 786681, 820249, 808174, 804576	105	381	19235	2.40407	1	0.761587	87.6301			Category	Term	Count	%	PValue	Genes	List Total	Pop Hits	Pop Total	Fold Enrichment	Bonferroni	Benjamini	FDR
GOTERM_BP_FAT	GO:0042981~regulation of apoptosis	6	5.60748	0.645302	779920, 824666, 817589, 804576, 773295, 794296	93	804	13528	1.08554	1	0.996464	100			GOTERM_MF_FAT	GO:0015078~hydrogen ion transmembrane transporter activity	8	3.23887	0.000323908	802609, 808603, 813015, 773666, 774265, 783205, 777169, 775384	189	90	12983	6.10606	0.111234	0.0146321	0.444665
GOTERM_BP_FAT	GO:0043067~regulation of programmed cell death	6	5.60748	0.654036	779920, 824666, 817589, 804576, 773295, 794296	93	812	13528	1.07485	1	0.996533	100			GOTERM_MF_FAT	GO:0015077~monovalent inorganic cation transmembrane transporter activity	8	3.23887	0.000777302	802609, 808603, 813015, 773666, 774265, 783205, 777169, 775384	189	104	12983	5.28409	0.246516	0.027908	1.06401
GOTERM_BP_FAT	GO:0010941~regulation of cell death	6	5.60748	0.657277	779920, 824666, 817589, 804576, 773295, 794296	93	815	13528	1.07089	1	0.996607	100			GOTERM_MF_FAT	GO:0022890~inorganic cation transmembrane transporter activity	8	3.23887	0.00640708	802609, 808603, 813015, 773666, 774265, 783205, 777169, 775384	189	151	12983	3.63937	0.903642	0.177143	8.46261
															GOTERM_MF_FAT	GO:0046933~hydrogen ion transporting ATP synthase activity, rotational mechanism	3	1.21457	0.0219052	808603, 773666, 777169	189	16	12983	12.88	0.999685	0.415778	26.2647
Annotation Cluster 23	Enrichment Score: 0.6600320875696251														GOTERM_MF_FAT	GO:0046961~proton-transporting ATPase activity, rotational mechanism	3	1.21457	0.0432403	808603, 773666, 777169	189	23	12983	8.95997	1	0.590936	45.5605
Category	Term	Count	%	PValue	Genes	List Total	Pop Hits	Pop Total	Fold Enrichment	Bonferroni	Benjamini	FDR			GOTERM_BP_FAT	GO:0009206~purine ribonucleoside triphosphate biosynthetic process	5	2.02429	0.0507689	808603, 773666, 782125, 777169, 792407	193	98	13528	3.57619	1	0.6341	56.2872
GOTERM_BP_FAT	GO:0009968~negative regulation of signal transduction	4	3.73832	0.190412	779920, 810441, 817842, 794296	93	221	13528	2.6328	1	0.919582	96.5367			GOTERM_BP_FAT	GO:0009201~ribonucleoside triphosphate biosynthetic process	5	2.02429	0.0523441	808603, 773666, 782125, 777169, 792407	193	99	13528	3.54006	1	0.638893	57.4251
GOTERM_BP_FAT	GO:0008285~negative regulation of cell proliferation	5	4.6729	0.230856	779920, 810441, 827099, 816398, 794296	93	361	13528	2.01471	1	0.933218	98.4684			GOTERM_BP_FAT	GO:0009145~purine nucleoside triphosphate biosynthetic process	5	2.02429	0.0523441	808603, 773666, 782125, 777169, 792407	193	99	13528	3.54006	1	0.638893	57.4251
GOTERM_BP_FAT	GO:0010648~negative regulation of cell communication	4	3.73832	0.23816	779920, 810441, 817842, 794296	93	248	13528	2.34617	1	0.934474	98.6842			GOTERM_BP_FAT	GO:0009142~nucleoside triphosphate biosynthetic process	5	2.02429	0.0572283	808603, 773666, 782125, 777169, 792407	193	102	13528	3.43594	1	0.659487	60.7798
															GOTERM_BP_FAT	GO:0009205~purine ribonucleoside triphosphate metabolic process	5	2.02429	0.0851361	808603, 773666, 782125, 777169, 792407	193	117	13528	2.99544	1	0.765126	75.6644
Annotation Cluster 24	Enrichment Score: 0.6486172352429306														GOTERM_BP_FAT	GO:0009152~purine ribonucleotide biosynthetic process	5	2.02429	0.0851361	808603, 773666, 782125, 777169, 792407	193	117	13528	2.99544	1	0.765126	75.6644
Category	Term	Count	%	PValue	Genes	List Total	Pop Hits	Pop Total	Fold Enrichment	Bonferroni	Benjamini	FDR			GOTERM_BP_FAT	GO:0009199~ribonucleoside triphosphate metabolic process	5	2.02429	0.0871967	808603, 773666, 782125, 777169, 792407	193	118	13528	2.97005	1	0.752919	76.5205
GOTERM_CC_FAT	GO:0031225~anchored to membrane	4	3.73832	0.119559	785341, 800715, 815507, 794296	71	220	12782	3.27324	1	0.882248	78.7821			GOTERM_MF_FAT	GO:0019829~cation-transporting ATPase activity	3	1.21457	0.0954236	808603, 773666, 777169	189	36	12983	5.72443	1	0.795497	74.8326
SP_PIR_KEYWORDS	lipoprotein	6	5.60748	0.26711	825257, 794838, 785341, 800715, 815507, 794296	105	642	19235	1.71206	1	0.847688	98.0745			GOTERM_BP_FAT	GO:0009144~purine nucleoside triphosphate metabolic process	5	2.02429	0.0956784	808603, 773666, 782125, 777169, 792407	193	122	13528	2.87267	1	0.781016	79.756
UP_SEQ_FEATURE	propeptide:Removed in mature form	3	2.80374	0.354713	785341, 800715, 794296	105	229	19113	2.38465	1	0.999949	99.8166			GOTERM_BP_FAT	GO:0009260~ribonucleotide biosynthetic process	5	2.02429	0.10006	808603, 773666, 782125, 777169, 792407	193	124	13528	2.82634	1	0.787169	81.259
															GOTERM_BP_FAT	GO:0015985~energy coupled proton transport, down electrochemical gradient	3	1.21457	0.110168	808603, 773666, 777169	193	40	13528	5.25699	1	0.80243	84.3367
Annotation Cluster 25	Enrichment Score: 0.6254618647265784														GOTERM_BP_FAT	GO:0015986~ATP synthesis coupled proton transport	3	1.21457	0.110168	808603, 773666, 777169	193	40	13528	5.25699	1	0.80243	84.3367
Category	Term	Count	%	PValue	Genes	List Total	Pop Hits	Pop Total	Fold Enrichment	Bonferroni	Benjamini	FDR			GOTERM_BP_FAT	GO:0009141~nucleoside triphosphate metabolic process	5	2.02429	0.116108	808603, 773666, 782125, 777169, 792407	193	131	13528	2.67532	1	0.803658	85.9174
GOTERM_BP_FAT	GO:0007167~enzyme linked receptor protein signaling pathway	5	4.6729	0.203641	779920, 811645, 818296, 821838, 776732	93	342	13528	2.12664	1	0.925744	97.3357			SP_PIR_KEYWORDS	Hydrogen ion transport	3	1.21457	0.119712	808603, 773666, 777169	240	48	19235	5.00911	1	0.573898	81.49
GOTERM_BP_FAT	GO:0045137~development of primary sexual characteristics	3	2.80374	0.21384	818296, 821838, 776732	93	127	13528	3.43612	1	0.930163	97.8301			GOTERM_BP_FAT	GO:0006163~purine nucleotide metabolic process	6	2.42915	0.125707	808603, 773666, 802151, 782125, 777169, 792407	193	186	13528	2.26107	1	0.818609	88.1597
GOTERM_BP_FAT	GO:0003006~reproductive developmental process	4	3.73832	0.263704	818296, 821838, 776732, 821438	93	262	13528	2.2208	1	0.945125	99.2355			GOTERM_BP_FAT	GO:0009165~nucleotide biosynthetic process	6	2.42915	0.125707	808603, 773666, 774294, 782125, 777169, 792407	193	186	13528	2.26107	1	0.818609	88.1597
GOTERM_BP_FAT	GO:0007548~sex differentiation	3	2.80374	0.274209	818296, 821838, 776732	93	151	13528	2.88998	1	0.946825	99.3919			GOTERM_BP_FAT	GO:0006754~ATP biosynthetic process	4	1.61943	0.132731	808603, 773666, 777169, 792407	193	89	13528	3.15026	1	0.825482	89.5834
															GOTERM_BP_FAT	GO:0009150~purine ribonucleotide metabolic process	5	2.02429	0.133204	808603, 773666, 782125, 777169, 792407	193	138	13528	2.53961	1	0.823077	89.6733
Annotation Cluster 26	Enrichment Score: 0.6045047187407088														GOTERM_BP_FAT	GO:0034654~nucleobase, nucleoside, nucleotide and nucleic acid biosynthetic process	6	2.42915	0.140216	808603, 773666, 774294, 782125, 777169, 792407	193	193	13528	2.17907	1	0.829455	90.9231
Category	Term	Count	%	PValue	Genes	List Total	Pop Hits	Pop Total	Fold Enrichment	Bonferroni	Benjamini	FDR			GOTERM_BP_FAT	GO:0034404~nucleobase, nucleoside and nucleotide biosynthetic process	6	2.42915	0.140216	808603, 773666, 774294, 782125, 777169, 792407	193	193	13528	2.17907	1	0.829455	90.9231
SP_PIR_KEYWORDS	ubl conjugation pathway	6	5.60748	0.141834	797034, 808211, 807525, 773203, 804576, 800847	105	509	19235	2.15942	1	0.78034	85.6898			GOTERM_CC_FAT	GO:0016469~proton-transporting two-sector ATPase complex	3	1.21457	0.145212	808603, 773666, 777169	192	45	12782	4.43819	1	0.661015	87.1694
GOTERM_BP_FAT	GO:0043632~modification-dependent macromolecule catabolic process	7	6.54206	0.19571	797034, 783489, 808211, 807525, 773203, 804576, 800847	93	574	13528	1.77393	1	0.921272	96.8805			GOTERM_BP_FAT	GO:0034220~ion transmembrane transport	3	1.21457	0.153255	808603, 773666, 777169	193	49	13528	4.29142	1	0.848044	92.8793
GOTERM_BP_FAT	GO:0019941~modification-dependent protein catabolic process	7	6.54206	0.19571	797034, 783489, 808211, 807525, 773203, 804576, 800847	93	574	13528	1.77393	1	0.921272	96.8805			GOTERM_BP_FAT	GO:0009259~ribonucleotide metabolic process	5	2.02429	0.15659	808603, 773666, 782125, 777169, 792407	193	147	13528	2.38412	1	0.845559	93.3118
GOTERM_BP_FAT	GO:0044265~cellular macromolecule catabolic process	8	7.47664	0.222828	790550, 797034, 783489, 808211, 807525, 773203, 804576, 800847	93	725	13528	1.6051	1	0.934903	98.1931			GOTERM_BP_FAT	GO:0006164~purine nucleotide biosynthetic process	5	2.02429	0.159279	808603, 773666, 782125, 777169, 792407	193	148	13528	2.36802	1	0.847889	93.6426
GOTERM_BP_FAT	GO:0051603~proteolysis involved in cellular protein catabolic process	7	6.54206	0.223641	797034, 783489, 808211, 807525, 773203, 804576, 800847	93	600	13528	1.69706	1	0.932007	98.2229			GOTERM_BP_FAT	GO:0046034~ATP metabolic process	4	1.61943	0.187272	808603, 773666, 777169, 792407	193	105	13528	2.67022	1	0.879766	96.2872
GOTERM_BP_FAT	GO:0044257~cellular protein catabolic process	7	6.54206	0.226949	797034, 783489, 808211, 807525, 773203, 804576, 800847	93	603	13528	1.68862	1	0.933239	98.3397			GOTERM_BP_FAT	GO:0015992~proton transport	3	1.21457	0.214534	808603, 773666, 777169	193	61	13528	3.44721	1	0.902686	97.8405
GOTERM_BP_FAT	GO:0030163~protein catabolic process	7	6.54206	0.248267	797034, 783489, 808211, 807525, 773203, 804576, 800847	93	622	13528	1.63704	1	0.939565	98.9363			GOTERM_BP_FAT	GO:0006818~hydrogen transport	3	1.21457	0.224988	808603, 773666, 777169	193	63	13528	3.33777	1	0.912536	98.2544
GOTERM_BP_FAT	GO:0009057~macromolecule catabolic process	8	7.47664	0.280963	790550, 797034, 783489, 808211, 807525, 773203, 804576, 800847	93	781	13528	1.49001	1	0.948624	99.476			GOTERM_MF_FAT	GO:0015399~primary active transmembrane transporter activity	4	1.61943	0.259679	808603, 773666, 801346, 777169	189	122	12983	2.25223	1	0.970709	98.4017
GOTERM_BP_FAT	GO:0006508~proteolysis	9	8.41121	0.427295	797034, 813016, 783489, 808211, 807525, 773203, 773626, 804576, 800847	93	1054	13528	1.24209	1	0.979119	99.986			GOTERM_MF_FAT	GO:0015405~P-P-bond-hydrolysis-driven transmembrane transporter activity	4	1.61943	0.259679	808603, 773666, 801346, 777169	189	122	12983	2.25223	1	0.970709	98.4017
GOTERM_BP_FAT	GO:0006511~ubiquitin-dependent protein catabolic process	3	2.80374	0.492264	797034, 783489, 773203	93	242	13528	1.80325	1	0.985867	99.9979			GOTERM_MF_FAT	GO:0042625~ATPase activity, coupled to transmembrane movement of ions	3	1.21457	0.290789	808603, 773666, 777169	189	74	12983	2.78486	1	0.971941	99.1145
															GOTERM_BP_FAT	GO:0044271~nitrogen compound biosynthetic process	7	2.83401	0.311803	808603, 773666, 774294, 788452, 782125, 777169, 792407	193	325	13528	1.5097	1	0.957813	99.7355
Annotation Cluster 27	Enrichment Score: 0.5990175466860533														GOTERM_MF_FAT	GO:0042626~ATPase activity, coupled to transmembrane movement of substances	3	1.21457	0.470208	808603, 773666, 777169	189	109	12983	1.89064	1	0.995936	99.984
Category	Term	Count	%	PValue	Genes	List Total	Pop Hits	Pop Total	Fold Enrichment	Bonferroni	Benjamini	FDR			GOTERM_MF_FAT	GO:0043492~ATPase activity, coupled to movement of substances	3	1.21457	0.474961	808603, 773666, 777169	189	110	12983	1.87345	1	0.995721	99.9858
GOTERM_BP_FAT	GO:0009611~response to wounding	8	7.47664	0.0689967	800485, 801854, 821838, 776732, 773626, 773037, 787495, 822498	93	530	13528	2.19566	1	0.892803	67.9611			GOTERM_MF_FAT	GO:0016820~hydrolase activity, acting on acid anhydrides, catalyzing transmembrane movement of substances	3	1.21457	0.479688	808603, 773666, 777169	189	111	12983	1.85657	1	0.995505	99.9875
GOTERM_BP_FAT	GO:0006954~inflammatory response	4	3.73832	0.380877	801854, 773626, 773037, 787495	93	325	13528	1.79031	1	0.975684	99.9516			GOTERM_MF_FAT	GO:0042623~ATPase activity, coupled	4	1.61943	0.757992	778310, 808603, 773666, 777169	189	272	12983	1.01019	1	0.99996	100
GOTERM_BP_FAT	GO:0006952~defense response	5	4.6729	0.607204	801854, 773626, 773037, 787495, 776671	93	615	13528	1.18262	1	0.994757	100			GOTERM_MF_FAT	GO:0016887~ATPase activity	4	1.61943	0.866185	778310, 808603, 773666, 777169	189	334	12983	0.822672	1	0.999994	100
															GOTERM_BP_FAT	GO:0055085~transmembrane transport	6	2.42915	0.91094	808603, 773666, 801346, 802706, 801222, 777169	193	569	13528	0.739121	1	0.999987	100
Annotation Cluster 28	Enrichment Score: 0.5890737789520493														SP_PIR_KEYWORDS	ion transport	5	2.02429	0.931385	808603, 773666, 807384, 799586, 777169	240	578	19235	0.693303	1	0.999897	100
Category	Term	Count	%	PValue	Genes	List Total	Pop Hits	Pop Total	Fold Enrichment	Bonferroni	Benjamini	FDR			GOTERM_BP_FAT	GO:0015672~monovalent inorganic cation transport	3	1.21457	0.942816	808603, 773666, 777169	193	318	13528	0.661257	1	0.999997	100
GOTERM_BP_FAT	GO:0014706~striated muscle tissue development	3	2.80374	0.193994	779920, 810441, 815981	93	119	13528	3.66712	1	0.921514	96.7728			GOTERM_BP_FAT	GO:0006812~cation transport	5	2.02429	0.957224	782724, 808603, 773666, 807384, 777169	193	553	13528	0.633755	1	0.999999	100
GOTERM_BP_FAT	GO:0060537~muscle tissue development	3	2.80374	0.208858	779920, 810441, 815981	93	125	13528	3.4911	1	0.929125	97.6005			GOTERM_BP_FAT	GO:0006811~ion transport	7	2.83401	0.965047	782724, 808603, 773666, 813393, 807384, 799586, 777169	193	768	13528	0.638871	1	0.999999	100
GOTERM_BP_FAT	GO:0007517~muscle organ development	3	2.80374	0.421832	779920, 810441, 815981	93	211	13528	2.06819	1	0.978792	99.9837
															Annotation Cluster 20	Enrichment Score: 0.8244123434880991
Annotation Cluster 29	Enrichment Score: 0.5878299919057135														Category	Term	Count	%	PValue	Genes	List Total	Pop Hits	Pop Total	Fold Enrichment	Bonferroni	Benjamini	FDR
Category	Term	Count	%	PValue	Genes	List Total	Pop Hits	Pop Total	Fold Enrichment	Bonferroni	Benjamini	FDR			GOTERM_BP_FAT	GO:0006739~NADP metabolic process	3	1.21457	0.0211008	803283, 813329, 813685	193	16	13528	13.1425	1	0.41842	28.7319
UP_SEQ_FEATURE	cross-link:Glycyl lysine isopeptide (Lys-Gly) (interchain with G-Cter in SUMO)	3	2.80374	0.0846885	792101, 817589, 801854	105	89	19113	6.13579	1	0.987589	71.9972			GOTERM_BP_FAT	GO:0006769~nicotinamide metabolic process	3	1.21457	0.110168	803283, 813329, 813685	193	40	13528	5.25699	1	0.80243	84.3367
SP_PIR_KEYWORDS	ubl conjugation	7	6.54206	0.0992904	792101, 785736, 817589, 783489, 798034, 801854, 773203	105	588	19235	2.18084	1	0.738413	73.5308			GOTERM_BP_FAT	GO:0046496~nicotinamide nucleotide metabolic process	3	1.21457	0.110168	803283, 813329, 813685	193	40	13528	5.25699	1	0.80243	84.3367
SP_PIR_KEYWORDS	isopeptide bond	4	3.73832	0.248498	792101, 785736, 817589, 801854	105	319	19235	2.29706	1	0.831259	97.3516			GOTERM_BP_FAT	GO:0009820~alkaloid metabolic process	3	1.21457	0.114781	803283, 813329, 813685	193	41	13528	5.12878	1	0.803821	85.5778
UP_SEQ_FEATURE	cross-link:Glycyl lysine isopeptide (Lys-Gly) (interchain with G-Cter in ubiquitin)	3	2.80374	0.294905	785736, 817589, 801854	105	199	19113	2.74415	1	0.999934	99.3436			GOTERM_BP_FAT	GO:0019362~pyridine nucleotide metabolic process	3	1.21457	0.119443	803283, 813329, 813685	193	42	13528	5.00666	1	0.809249	86.738
GOTERM_MF_FAT	GO:0003700~transcription factor activity	8	7.47664	0.420039	790550, 792101, 817589, 801854, 790577, 783251, 825423, 775926	83	975	12983	1.28346	1	0.989842	99.925			GOTERM_BP_FAT	GO:0019318~hexose metabolic process	6	2.42915	0.138353	803283, 813329, 813685, 801768, 805901, 792407	193	192	13528	2.19041	1	0.828509	90.6057
GOTERM_MF_FAT	GO:0043565~sequence-specific DNA binding	5	4.6729	0.537982	792101, 797034, 817589, 801854, 783251	83	607	12983	1.28848	1	0.996977	99.9963			GOTERM_BP_FAT	GO:0006733~oxidoreduction coenzyme metabolic process	3	1.21457	0.168264	803283, 813329, 813685	193	52	13528	4.04384	1	0.858996	94.64
SP_PIR_KEYWORDS	DNA binding	3	2.80374	0.551309	792101, 817589, 783251	105	340	19235	1.61639	1	0.955835	99.9962			GOTERM_BP_FAT	GO:0006006~glucose metabolic process	5	2.02429	0.173324	803283, 813329, 813685, 801768, 792407	193	153	13528	2.29063	1	0.865125	95.1351
															GOTERM_BP_FAT	GO:0043603~cellular amide metabolic process	3	1.21457	0.188637	803283, 813329, 813685	193	56	13528	3.755	1	0.879337	96.385
Annotation Cluster 30	Enrichment Score: 0.5780792915446338														GOTERM_BP_FAT	GO:0005996~monosaccharide metabolic process	6	2.42915	0.209028	803283, 813329, 813685, 801768, 805901, 792407	193	222	13528	1.89441	1	0.89808	97.5871
Category	Term	Count	%	PValue	Genes	List Total	Pop Hits	Pop Total	Fold Enrichment	Bonferroni	Benjamini	FDR			GOTERM_BP_FAT	GO:0051186~cofactor metabolic process	5	2.02429	0.299117	795304, 803283, 816814, 813329, 813685	193	195	13528	1.79726	1	0.953144	99.6464
KEGG_PATHWAY	hsa04060:Cytokine-cytokine receptor interaction	6	5.60748	0.0526897	820249, 818296, 821838, 773037, 776671, 821438	41	262	5085	2.84025	0.978574	0.53635	42.9824			GOTERM_BP_FAT	GO:0019748~secondary metabolic process	3	1.21457	0.309163	803283, 813329, 813685	193	79	13528	2.66177	1	0.957527	99.7189
SP_PIR_KEYWORDS	transmembrane protein	5	4.6729	0.459124	792054, 811645, 818296, 821838, 776671	105	642	19235	1.42672	1	0.920168	99.9595			GOTERM_BP_FAT	GO:0006732~coenzyme metabolic process	4	1.61943	0.371109	803283, 816814, 813329, 813685	193	153	13528	1.8325	1	0.974298	99.9368
SP_PIR_KEYWORDS	receptor	8	7.47664	0.762266	817589, 811645, 820249, 790577, 818296, 821838, 818242, 776671	105	1583	19235	0.925789	1	0.991918	100
															Annotation Cluster 21	Enrichment Score: 0.8118577742568418
Annotation Cluster 31	Enrichment Score: 0.5705810195731948														Category	Term	Count	%	PValue	Genes	List Total	Pop Hits	Pop Total	Fold Enrichment	Bonferroni	Benjamini	FDR
Category	Term	Count	%	PValue	Genes	List Total	Pop Hits	Pop Total	Fold Enrichment	Bonferroni	Benjamini	FDR			SMART	SM00132:LIM	3	1.21457	0.0675742	806467, 815506, 788592	54	73	9079	6.90944	0.967559	0.681067	48.8715
GOTERM_CC_FAT	GO:0005768~endosome	6	5.60748	0.0289842	825257, 790642, 783961, 785341, 810131, 822498	71	315	12782	3.42911	0.992855	0.709261	30.1005			SP_PIR_KEYWORDS	LIM domain	3	1.21457	0.220645	806467, 815506, 788592	240	71	19235	3.38644	1	0.733318	96.3043
GOTERM_CC_FAT	GO:0019898~extrinsic to membrane	7	6.54206	0.0530212	814212, 825257, 783961, 810131, 809769, 800847, 822498	71	494	12782	2.55101	0.999894	0.681474	48.4852			INTERPRO	IPR001781:Zinc finger, LIM-type	3	1.21457	0.246009	806467, 815506, 788592	218	73	16659	3.14044	1	0.997457	98.058
GOTERM_BP_FAT	GO:0046907~intracellular transport	9	8.41121	0.078179	785736, 782994, 822858, 781939, 783961, 810492, 815981, 793015, 822498	93	657	13528	1.99264	1	0.897206	72.6382
GOTERM_CC_FAT	GO:0005769~early endosome	3	2.80374	0.0789684	825257, 783961, 785341	71	85	12782	6.35394	0.999999	0.78466	63.2696			Annotation Cluster 22	Enrichment Score: 0.7001049792916008
SP_PIR_KEYWORDS	protein transport	5	4.6729	0.267544	825257, 781939, 783961, 785341, 793015	105	485	19235	1.88856	1	0.840299	98.0889			Category	Term	Count	%	PValue	Genes	List Total	Pop Hits	Pop Total	Fold Enrichment	Bonferroni	Benjamini	FDR
GOTERM_BP_FAT	GO:0008104~protein localization	8	7.47664	0.393303	814212, 825257, 781939, 783961, 785341, 815981, 793015, 822498	93	882	13528	1.31939	1	0.976184	99.9649			GOTERM_BP_FAT	GO:0030029~actin filament-based process	8	3.23887	0.0563793	822491, 798986, 806467, 784611, 772395, 792407, 821312, 808572	193	241	13528	2.32675	1	0.660334	60.215
GOTERM_BP_FAT	GO:0015031~protein transport	7	6.54206	0.416931	825257, 781939, 783961, 785341, 815981, 793015, 822498	93	762	13528	1.33627	1	0.978612	99.9814			SP_PIR_KEYWORDS	actin binding	3	1.21457	0.0881757	772395, 820625, 808572	240	40	19235	6.01094	1	0.503932	70.5124
GOTERM_BP_FAT	GO:0045184~establishment of protein localization	7	6.54206	0.425532	825257, 781939, 783961, 785341, 815981, 793015, 822498	93	769	13528	1.3241	1	0.979202	99.9853			GOTERM_BP_FAT	GO:0030036~actin cytoskeleton organization	7	2.83401	0.103059	822491, 806467, 784611, 772395, 792407, 821312, 808572	193	226	13528	2.17103	1	0.792802	82.2267
GOTERM_BP_FAT	GO:0006605~protein targeting	3	2.80374	0.431202	781939, 815981, 793015	93	215	13528	2.02971	1	0.979056	99.9874			GOTERM_BP_FAT	GO:0007010~cytoskeleton organization	9	3.64372	0.279509	822491, 779995, 799223, 806467, 784611, 772395, 792407, 821312, 808572	193	436	13528	1.44688	1	0.950034	99.452
SP_PIR_KEYWORDS	transport	10	9.34579	0.55474	825257, 825143, 777586, 798034, 781939, 783961, 785341, 810492, 825293, 793015	105	1670	19235	1.09695	1	0.9547	99.9966			GOTERM_MF_FAT	GO:0003779~actin binding	7	2.83401	0.330115	822491, 779995, 772395, 799586, 820625, 792407, 808572	189	326	12983	1.47501	1	0.980581	99.596
GOTERM_BP_FAT	GO:0016192~vesicle-mediated transport	5	4.6729	0.554783	825257, 783961, 810131, 810492, 822498	93	576	13528	1.26269	1	0.991778	99.9997			GOTERM_MF_FAT	GO:0008092~cytoskeletal protein binding	9	3.64372	0.446769	822491, 779995, 806467, 782125, 772395, 799586, 820625, 792407, 808572	189	504	12983	1.22666	1	0.994782	99.9709
GOTERM_BP_FAT	GO:0006886~intracellular protein transport	3	2.80374	0.726865	781939, 815981, 793015	93	374	13528	1.16681	1	0.998675	100			SP_PIR_KEYWORDS	actin-binding	4	1.61943	0.595065	822491, 772395, 820625, 808572	240	247	19235	1.29791	1	0.983382	99.9994
GOTERM_BP_FAT	GO:0034613~cellular protein localization	3	2.80374	0.773831	781939, 815981, 793015	93	411	13528	1.06177	1	0.999416	100
GOTERM_BP_FAT	GO:0070727~cellular macromolecule localization	3	2.80374	0.777317	781939, 815981, 793015	93	414	13528	1.05408	1	0.999421	100			Annotation Cluster 23	Enrichment Score: 0.6462567178523343
															Category	Term	Count	%	PValue	Genes	List Total	Pop Hits	Pop Total	Fold Enrichment	Bonferroni	Benjamini	FDR
Annotation Cluster 32	Enrichment Score: 0.5642327857760548														GOTERM_BP_FAT	GO:0006886~intracellular protein transport	10	4.04858	0.0857157	794685, 811578, 810885, 823372, 801346, 802138, 801222, 789199, 803417, 802852	193	374	13528	1.87415	1	0.757028	75.9081
Category	Term	Count	%	PValue	Genes	List Total	Pop Hits	Pop Total	Fold Enrichment	Bonferroni	Benjamini	FDR			GOTERM_BP_FAT	GO:0006605~protein targeting	7	2.83401	0.0863636	794685, 810885, 823372, 801346, 802138, 801222, 802852	193	215	13528	2.28211	1	0.754564	76.1778
GOTERM_CC_FAT	GO:0043232~intracellular non-membrane-bounded organelle	18	16.8224	0.243301	785736, 797034, 774934, 773203, 819022, 815507, 814212, 796971, 817589, 790642, 801854, 805528, 805515, 823967, 822558, 793015, 800847, 775926	71	2596	12782	1.24827	1	0.972753	96.6439			GOTERM_BP_FAT	GO:0017038~protein import	5	2.02429	0.116108	794685, 801346, 802138, 801222, 802852	193	131	13528	2.67532	1	0.803658	85.9174
GOTERM_CC_FAT	GO:0043228~non-membrane-bounded organelle	18	16.8224	0.243301	785736, 797034, 774934, 773203, 819022, 815507, 814212, 796971, 817589, 790642, 801854, 805528, 805515, 823967, 822558, 793015, 800847, 775926	71	2596	12782	1.24827	1	0.972753	96.6439			GOTERM_BP_FAT	GO:0034613~cellular protein localization	10	4.04858	0.131229	794685, 811578, 810885, 823372, 801346, 802138, 801222, 789199, 803417, 802852	193	411	13528	1.70543	1	0.828997	89.2932
GOTERM_CC_FAT	GO:0005856~cytoskeleton	10	9.34579	0.342778	814212, 785736, 797034, 790642, 819022, 805528, 815507, 822558, 800847, 793015	71	1381	12782	1.30361	1	0.975555	99.3967			GOTERM_BP_FAT	GO:0070727~cellular macromolecule localization	10	4.04858	0.135401	794685, 811578, 810885, 823372, 801346, 802138, 801222, 789199, 803417, 802852	193	414	13528	1.69307	1	0.824922	90.0812
															GOTERM_BP_FAT	GO:0046907~intracellular transport	14	5.66802	0.142144	811578, 810885, 823372, 801346, 798109, 801222, 789199, 794685, 779995, 798986, 802138, 786081, 803417, 802852	193	657	13528	1.49362	1	0.830532	91.241
Annotation Cluster 33	Enrichment Score: 0.5509056001076984														SP_PIR_KEYWORDS	protein transport	10	4.04858	0.152599	794685, 811578, 823372, 801346, 774479, 776841, 801222, 775489, 800981, 789199	240	485	19235	1.65249	1	0.620666	88.8147
Category	Term	Count	%	PValue	Genes	List Total	Pop Hits	Pop Total	Fold Enrichment	Bonferroni	Benjamini	FDR			GOTERM_BP_FAT	GO:0033365~protein localization in organelle	5	2.02429	0.153919	794685, 801346, 802138, 801222, 802852	193	146	13528	2.40045	1	0.846289	92.9673
GOTERM_BP_FAT	GO:0006366~transcription from RNA polymerase II promoter	4	3.73832	0.213103	817589, 801854, 817842, 790577	93	234	13528	2.48654	1	0.931376	97.7974			GOTERM_BP_FAT	GO:0006606~protein import into nucleus	3	1.21457	0.345601	794685, 801346, 802852	193	86	13528	2.44511	1	0.969165	99.8811
GOTERM_BP_FAT	GO:0006351~transcription, DNA-dependent	4	3.73832	0.319395	817589, 801854, 817842, 790577	93	292	13528	1.99264	1	0.963926	99.7814			GOTERM_BP_FAT	GO:0051170~nuclear import	3	1.21457	0.355904	794685, 801346, 802852	193	88	13528	2.38954	1	0.969776	99.9076
GOTERM_BP_FAT	GO:0032774~RNA biosynthetic process	4	3.73832	0.326864	817589, 801854, 817842, 790577	93	296	13528	1.96571	1	0.965361	99.8167			GOTERM_MF_FAT	GO:0008565~protein transporter activity	3	1.21457	0.359842	794685, 801346, 801222	189	87	12983	2.36873	1	0.98444	99.7836
															GOTERM_BP_FAT	GO:0006913~nucleocytoplasmic transport	4	1.61943	0.38275	794685, 823372, 801346, 802852	193	156	13528	1.79726	1	0.975864	99.953
Annotation Cluster 34	Enrichment Score: 0.5073090147879811														GOTERM_BP_FAT	GO:0034504~protein localization in nucleus	3	1.21457	0.386449	794685, 801346, 802852	193	94	13528	2.23702	1	0.97631	99.9573
Category	Term	Count	%	PValue	Genes	List Total	Pop Hits	Pop Total	Fold Enrichment	Bonferroni	Benjamini	FDR			GOTERM_BP_FAT	GO:0051169~nuclear transport	4	1.61943	0.390477	794685, 823372, 801346, 802852	193	158	13528	1.77451	1	0.976203	99.9615
SP_PIR_KEYWORDS	chemotaxis	3	2.80374	0.0579607	808327, 773037, 821438	105	72	19235	7.63294	0.999998	0.605345	53.1834			GOTERM_BP_FAT	GO:0015031~protein transport	13	5.26316	0.397751	794685, 811578, 810885, 823372, 801346, 774479, 802138, 801222, 775489, 800981, 789199, 803417, 802852	193	762	13528	1.19582	1	0.977659	99.9682
GOTERM_BP_FAT	GO:0042330~taxis	3	2.80374	0.2969	808327, 773037, 821438	93	160	13528	2.72742	1	0.953409	99.6332			GOTERM_BP_FAT	GO:0045184~establishment of protein localization	13	5.26316	0.410032	794685, 811578, 810885, 823372, 801346, 774479, 802138, 801222, 775489, 800981, 789199, 803417, 802852	193	769	13528	1.18493	1	0.979187	99.9771
GOTERM_BP_FAT	GO:0006935~chemotaxis	3	2.80374	0.2969	808327, 773037, 821438	93	160	13528	2.72742	1	0.953409	99.6332			GOTERM_BP_FAT	GO:0008104~protein localization	14	5.66802	0.485412	811578, 810885, 823372, 801346, 774479, 801222, 789199, 822491, 794685, 802138, 800981, 775489, 803417, 802852	193	882	13528	1.11259	1	0.988511	99.9974
GOTERM_BP_FAT	GO:0006955~immune response	6	5.60748	0.507775	813016, 808327, 773626, 773037, 776671, 821438	93	690	13528	1.26489	1	0.987749	99.9987
GOTERM_BP_FAT	GO:0007626~locomotory behavior	3	2.80374	0.559153	808327, 773037, 821438	93	274	13528	1.59265	1	0.992033	99.9998			Annotation Cluster 24	Enrichment Score: 0.6399256937435845
GOTERM_BP_FAT	GO:0007610~behavior	4	3.73832	0.623147	779920, 808327, 773037, 821438	93	469	13528	1.24062	1	0.995474	100			Category	Term	Count	%	PValue	Genes	List Total	Pop Hits	Pop Total	Fold Enrichment	Bonferroni	Benjamini	FDR
															GOTERM_CC_FAT	GO:0005635~nuclear envelope	7	2.83401	0.0872546	774225, 794685, 811578, 799570, 823372, 780952, 790788	192	205	12782	2.27322	1	0.505166	69.7234
Annotation Cluster 35	Enrichment Score: 0.4709202166052061														GOTERM_CC_FAT	GO:0005643~nuclear pore	3	1.21457	0.330985	794685, 811578, 823372	192	79	12782	2.52809	1	0.903695	99.4806
Category	Term	Count	%	PValue	Genes	List Total	Pop Hits	Pop Total	Fold Enrichment	Bonferroni	Benjamini	FDR			GOTERM_CC_FAT	GO:0046930~pore complex	3	1.21457	0.416511	794685, 811578, 823372	192	95	12782	2.1023	1	0.933753	99.9133
SP_PIR_KEYWORDS	metalloprotein	3	2.80374	0.144917	804478, 809769, 815981	105	124	19235	4.43203	1	0.773245	86.3297
SP_PIR_KEYWORDS	iron	3	2.80374	0.457589	804478, 809769, 815981	105	285	19235	1.92832	1	0.923048	99.958			Annotation Cluster 25	Enrichment Score: 0.6369645982540169
GOTERM_MF_FAT	GO:0005506~iron ion binding	3	2.80374	0.582967	804478, 809769, 815981	83	308	12983	1.52359	1	0.998336	99.999			Category	Term	Count	%	PValue	Genes	List Total	Pop Hits	Pop Total	Fold Enrichment	Bonferroni	Benjamini	FDR
															GOTERM_CC_FAT	GO:0042579~microbody	4	1.61943	0.199649	802552, 822387, 796016, 789199	192	103	12782	2.58536	1	0.776003	94.5768
Annotation Cluster 36	Enrichment Score: 0.45982381718936377														GOTERM_CC_FAT	GO:0005777~peroxisome	4	1.61943	0.199649	802552, 822387, 796016, 789199	192	103	12782	2.58536	1	0.776003	94.5768
Category	Term	Count	%	PValue	Genes	List Total	Pop Hits	Pop Total	Fold Enrichment	Bonferroni	Benjamini	FDR			SP_PIR_KEYWORDS	peroxisome	3	1.21457	0.308014	802552, 822387, 796016	240	90	19235	2.67153	1	0.842372	99.2334
GOTERM_CC_FAT	GO:0005764~lysosome	3	2.80374	0.321849	790642, 786681, 783961	71	211	12782	2.55964	1	0.978467	99.1163
GOTERM_CC_FAT	GO:0000323~lytic vacuole	3	2.80374	0.321849	790642, 786681, 783961	71	211	12782	2.55964	1	0.978467	99.1163			Annotation Cluster 26	Enrichment Score: 0.6315394726508979
GOTERM_CC_FAT	GO:0005773~vacuole	3	2.80374	0.402924	790642, 786681, 783961	71	252	12782	2.14319	1	0.976877	99.8125			Category	Term	Count	%	PValue	Genes	List Total	Pop Hits	Pop Total	Fold Enrichment	Bonferroni	Benjamini	FDR
															GOTERM_MF_FAT	GO:0042802~identical protein binding	14	5.66802	0.13744	791568, 783393, 821041, 802031, 780952, 788592, 822657, 807300, 816814, 782125, 800265, 807457, 792407, 821312	189	640	12983	1.50266	1	0.88383	86.9177
Annotation Cluster 37	Enrichment Score: 0.43601624149618323														GOTERM_MF_FAT	GO:0046983~protein dimerization activity	11	4.45344	0.260642	791568, 783393, 816814, 792024, 802385, 821041, 802031, 780952, 813447, 807300, 820035	189	542	12983	1.39414	1	0.967773	98.43
Category	Term	Count	%	PValue	Genes	List Total	Pop Hits	Pop Total	Fold Enrichment	Bonferroni	Benjamini	FDR			GOTERM_MF_FAT	GO:0042803~protein homodimerization activity	7	2.83401	0.355815	791568, 783393, 816814, 821041, 802031, 780952, 807300	189	334	12983	1.43968	1	0.985191	99.7641
GOTERM_BP_FAT	GO:0006793~phosphorus metabolic process	13	12.1495	0.0317371	804478, 779920, 777586, 811645, 818296, 808327, 805528, 821838, 812140, 788983, 808174, 806310, 815981	93	973	13528	1.94348	1	0.942402	40.1586
GOTERM_BP_FAT	GO:0006796~phosphate metabolic process	13	12.1495	0.0317371	804478, 779920, 777586, 811645, 818296, 808327, 805528, 821838, 812140, 788983, 808174, 806310, 815981	93	973	13528	1.94348	1	0.942402	40.1586			Annotation Cluster 27	Enrichment Score: 0.6183217782719457
SP_PIR_KEYWORDS	transferase	11	10.2804	0.220861	792054, 794729, 818296, 821838, 818242, 788983, 808174, 806310, 805515, 792817, 775390	105	1394	19235	1.44555	1	0.807691	95.8087			Category	Term	Count	%	PValue	Genes	List Total	Pop Hits	Pop Total	Fold Enrichment	Bonferroni	Benjamini	FDR
UP_SEQ_FEATURE	domain:Protein kinase	5	4.6729	0.252087	818296, 821838, 788983, 808174, 806310	105	469	19113	1.9406	1	0.999966	98.4673			SP_PIR_KEYWORDS	trna processing	3	1.21457	0.202431	807457, 772373, 821303	240	67	19235	3.58862	1	0.705443	94.9832
UP_SEQ_FEATURE	nucleotide phosphate-binding region:ATP	8	7.47664	0.269423	777586, 774934, 783961, 818296, 821838, 788983, 808174, 806310	105	962	19113	1.51375	1	0.999895	98.9062			GOTERM_BP_FAT	GO:0006399~tRNA metabolic process	4	1.61943	0.235112	815474, 807457, 772373, 821303	193	118	13528	2.37604	1	0.92105	98.5834
INTERPRO	IPR017441:Protein kinase, ATP binding site	5	4.6729	0.279524	818296, 821838, 788983, 808174, 806310	99	455	16659	1.84915	1	0.999915	98.7081			GOTERM_BP_FAT	GO:0008033~tRNA processing	3	1.21457	0.293414	807457, 772373, 821303	193	76	13528	2.76684	1	0.95222	99.5979
SP_PIR_KEYWORDS	nucleotide-binding	12	11.215	0.302443	825257, 777586, 774934, 790642, 783961, 818296, 785341, 821838, 788983, 808174, 806310, 810492	105	1686	19235	1.30385	1	0.873339	98.9725
INTERPRO	IPR000719:Protein kinase, core	5	4.6729	0.307281	818296, 821838, 788983, 808174, 806310	99	476	16659	1.76757	1	0.999928	99.2328			Annotation Cluster 28	Enrichment Score: 0.6060203052210205
SP_PIR_KEYWORDS	kinase	6	5.60748	0.315435	818296, 821838, 788983, 808174, 806310, 823967	105	688	19235	1.59759	1	0.860131	99.1909			Category	Term	Count	%	PValue	Genes	List Total	Pop Hits	Pop Total	Fold Enrichment	Bonferroni	Benjamini	FDR
GOTERM_MF_FAT	GO:0000287~magnesium ion binding	5	4.6729	0.319544	779920, 782994, 818296, 788983, 806310	83	452	12983	1.73033	1	0.971776	99.381			GOTERM_CC_FAT	GO:0044449~contractile fiber part	5	2.02429	0.0891437	798986, 806467, 815867, 792407, 777533	192	113	12782	2.9457	1	0.502889	70.5333
GOTERM_MF_FAT	GO:0004672~protein kinase activity	6	5.60748	0.336508	773823, 818296, 821838, 788983, 808174, 806310	83	606	12983	1.54873	1	0.97475	99.5565			GOTERM_CC_FAT	GO:0043292~contractile fiber	5	2.02429	0.107628	798986, 806467, 815867, 792407, 777533	192	121	12782	2.75095	1	0.5634	77.4676
SP_PIR_KEYWORDS	serine/threonine-protein kinase	4	3.73832	0.339741	818296, 788983, 808174, 806310	105	381	19235	1.92326	1	0.878103	99.489			GOTERM_CC_FAT	GO:0015629~actin cytoskeleton	8	3.23887	0.109215	774225, 798986, 806467, 772395, 815867, 792407, 821312, 777533	192	269	12782	1.97986	1	0.559101	77.9863
UP_SEQ_FEATURE	binding site:ATP	5	4.6729	0.341158	818296, 821838, 788983, 808174, 806310	105	542	19113	1.67923	1	0.999948	99.7526			GOTERM_CC_FAT	GO:0030016~myofibril	3	1.21457	0.496267	806467, 815867, 792407	192	111	12782	1.79927	1	0.961859	99.9873
INTERPRO	IPR008271:Serine/threonine protein kinase, active site	4	3.73832	0.345915	818296, 788983, 808174, 806310	99	354	16659	1.90139	1	0.99996	99.6417			GOTERM_BP_FAT	GO:0006936~muscle contraction	3	1.21457	0.642139	798986, 792407, 777533	193	153	13528	1.37438	1	0.997799	100
INTERPRO	IPR017442:Serine/threonine protein kinase-related	4	3.73832	0.353971	818296, 788983, 808174, 806310	99	359	16659	1.87491	1	0.999933	99.696			GOTERM_BP_FAT	GO:0003012~muscle system process	3	1.21457	0.692207	798986, 792407, 777533	193	168	13528	1.25167	1	0.998641	100
SP_PIR_KEYWORDS	atp-binding	9	8.41121	0.427411	777586, 774934, 783961, 818296, 821838, 788983, 808174, 806310, 810492	105	1326	19235	1.24337	1	0.92053	99.9164
GOTERM_BP_FAT	GO:0016310~phosphorylation	7	6.54206	0.463397	777586, 811645, 818296, 821838, 788983, 808174, 806310	93	800	13528	1.2728	1	0.983106	99.995			Annotation Cluster 29	Enrichment Score: 0.5818350706221106
GOTERM_BP_FAT	GO:0006468~protein amino acid phosphorylation	6	5.60748	0.477607	811645, 818296, 821838, 788983, 808174, 806310	93	667	13528	1.30851	1	0.984692	99.9968			Category	Term	Count	%	PValue	Genes	List Total	Pop Hits	Pop Total	Fold Enrichment	Bonferroni	Benjamini	FDR
UP_SEQ_FEATURE	active site:Proton acceptor	5	4.6729	0.483099	818296, 821838, 788983, 808174, 806310	105	658	19113	1.3832	1	0.999997	99.9925			INTERPRO	IPR013787:S100/CaBP-9k-type, calcium binding, subdomain	3	1.21457	0.0478973	791568, 783393, 776841	218	27	16659	8.49083	1	0.860976	49.5961
GOTERM_MF_FAT	GO:0004674~protein serine/threonine kinase activity	4	3.73832	0.513732	818296, 788983, 808174, 806310	83	430	12983	1.45509	1	0.996742	99.9927			INTERPRO	IPR001751:S100/CaBP-9k-type, calcium binding	3	1.21457	0.0511497	791568, 783393, 776841	218	28	16659	8.18758	1	0.853216	51.9469
GOTERM_MF_FAT	GO:0032555~purine ribonucleotide binding	12	11.215	0.623368	825257, 777586, 774934, 790642, 783961, 818296, 785341, 821838, 788983, 808174, 806310, 810492	83	1836	12983	1.02236	1	0.998668	99.9997			UP_SEQ_FEATURE	domain:EF-hand 1	6	2.42915	0.0787447	791568, 783393, 798986, 776841, 813190, 820035	240	182	19113	2.62541	1	0.99194	69.5917
GOTERM_MF_FAT	GO:0032553~ribonucleotide binding	12	11.215	0.623368	825257, 777586, 774934, 790642, 783961, 818296, 785341, 821838, 788983, 808174, 806310, 810492	83	1836	12983	1.02236	1	0.998668	99.9997			UP_SEQ_FEATURE	domain:EF-hand 2	5	2.02429	0.194088	791568, 783393, 798986, 813190, 820035	240	182	19113	2.18784	1	0.999712	95.6368
GOTERM_MF_FAT	GO:0000166~nucleotide binding	14	13.0841	0.679775	825257, 794729, 774934, 777586, 790642, 817842, 783961, 818296, 785341, 821838, 788983, 808174, 806310, 810492	83	2245	12983	0.975458	1	0.999365	100			INTERPRO	IPR011992:EF-Hand type	6	2.42915	0.195297	791568, 783393, 798986, 776841, 813190, 820035	218	236	16659	1.94282	1	0.994131	95.1822
GOTERM_MF_FAT	GO:0017076~purine nucleotide binding	12	11.215	0.682876	825257, 777586, 774934, 790642, 783961, 818296, 785341, 821838, 788983, 808174, 806310, 810492	83	1918	12983	0.978655	1	0.999294	100			SMART	SM00054:EFh	3	1.21457	0.203081	798986, 813190, 820035	54	143	9079	3.5272	0.999985	0.93801	88.6561
GOTERM_MF_FAT	GO:0005524~ATP binding	9	8.41121	0.729247	777586, 774934, 783961, 818296, 821838, 788983, 808174, 806310, 810492	83	1477	12983	0.953145	1	0.999483	100			INTERPRO	IPR018249:EF-HAND 2	5	2.02429	0.304341	791568, 783393, 798986, 813190, 820035	218	215	16659	1.77715	1	0.999321	99.3688
GOTERM_MF_FAT	GO:0032559~adenyl ribonucleotide binding	9	8.41121	0.743257	777586, 774934, 783961, 818296, 821838, 788983, 808174, 806310, 810492	83	1497	12983	0.940411	1	0.999396	100			INTERPRO	IPR018247:EF-HAND 1	5	2.02429	0.313357	791568, 783393, 776841, 813190, 820035	218	217	16659	1.76077	1	0.999251	99.4739
GOTERM_MF_FAT	GO:0030554~adenyl nucleotide binding	9	8.41121	0.794398	777586, 774934, 783961, 818296, 821838, 788983, 808174, 806310, 810492	83	1577	12983	0.892705	1	0.999663	100			UP_SEQ_FEATURE	calcium-binding region:2	3	1.21457	0.422604	776841, 813190, 820035	240	115	19113	2.0775	1	1	99.9655
GOTERM_MF_FAT	GO:0001883~purine nucleoside binding	9	8.41121	0.808216	777586, 774934, 783961, 818296, 821838, 788983, 808174, 806310, 810492	83	1601	12983	0.879322	1	0.999682	100			UP_SEQ_FEATURE	calcium-binding region:1	3	1.21457	0.468935	776841, 813190, 820035	240	126	19113	1.89613	1	1	99.9898
GOTERM_MF_FAT	GO:0001882~nucleoside binding	9	8.41121	0.814318	777586, 774934, 783961, 818296, 821838, 788983, 808174, 806310, 810492	83	1612	12983	0.873322	1	0.999687	100			INTERPRO	IPR018248:EF hand	3	1.21457	0.506947	783393, 813190, 820035	218	130	16659	1.76348	1	0.999998	99.9948
															INTERPRO	IPR002048:Calcium-binding EF-hand	3	1.21457	0.558265	798986, 813190, 820035	218	143	16659	1.60316	1	0.999999	99.9989
Annotation Cluster 38	Enrichment Score: 0.4321116244431317														SP_PIR_KEYWORDS	calcium	7	2.83401	0.937193	782724, 791568, 783393, 776841, 820776, 813190, 820035	240	803	19235	0.698656	1	0.999915	100
Category	Term	Count	%	PValue	Genes	List Total	Pop Hits	Pop Total	Fold Enrichment	Bonferroni	Benjamini	FDR			GOTERM_MF_FAT	GO:0005509~calcium ion binding	9	3.64372	0.960488	782724, 791568, 783393, 798986, 776841, 820776, 813190, 803417, 820035	189	919	12983	0.672729	1	1	100
SP_PIR_KEYWORDS	endoplasmic reticulum	7	6.54206	0.188866	784938, 785341, 812140, 809769, 800847, 793015, 782320	105	713	19235	1.7985	1	0.804015	93.0095
GOTERM_CC_FAT	GO:0012505~endomembrane system	7	6.54206	0.25621	792054, 781939, 773203, 785341, 812140, 809769, 782320	71	782	12782	1.61151	1	0.963672	97.2782			Annotation Cluster 30	Enrichment Score: 0.5650870705501817
GOTERM_CC_FAT	GO:0031090~organelle membrane	8	7.47664	0.393919	792054, 790642, 783961, 773203, 785341, 812140, 809769, 782320	71	1096	12782	1.31407	1	0.978156	99.775			Category	Term	Count	%	PValue	Genes	List Total	Pop Hits	Pop Total	Fold Enrichment	Bonferroni	Benjamini	FDR
GOTERM_CC_FAT	GO:0005783~endoplasmic reticulum	7	6.54206	0.430898	784938, 785341, 812140, 809769, 800847, 793015, 782320	71	960	12782	1.31271	1	0.980666	99.8954			GOTERM_BP_FAT	GO:0030335~positive regulation of cell migration	4	1.61943	0.132731	821041, 824494, 788592, 815867	193	89	13528	3.15026	1	0.825482	89.5834
GOTERM_CC_FAT	GO:0005789~endoplasmic reticulum membrane	3	2.80374	0.435275	812140, 809769, 782320	71	269	12782	2.00775	1	0.978505	99.9048			GOTERM_BP_FAT	GO:0040017~positive regulation of locomotion	4	1.61943	0.1627	821041, 824494, 788592, 815867	193	98	13528	2.86095	1	0.851554	94.0412
GOTERM_CC_FAT	GO:0042175~nuclear envelope-endoplasmic reticulum network	3	2.80374	0.463048	812140, 809769, 782320	71	284	12782	1.90171	1	0.979126	99.9485			GOTERM_BP_FAT	GO:0051272~positive regulation of cell motion	4	1.61943	0.1627	821041, 824494, 788592, 815867	193	98	13528	2.86095	1	0.851554	94.0412
GOTERM_CC_FAT	GO:0044432~endoplasmic reticulum part	3	2.80374	0.570557	812140, 809769, 782320	71	347	12782	1.55644	1	0.986474	99.9966			GOTERM_BP_FAT	GO:0030334~regulation of cell migration	4	1.61943	0.43245	821041, 824494, 788592, 815867	193	169	13528	1.65901	1	0.982448	99.9876
															GOTERM_BP_FAT	GO:0040012~regulation of locomotion	4	1.61943	0.516481	821041, 824494, 788592, 815867	193	192	13528	1.46028	1	0.991195	99.999
Annotation Cluster 39	Enrichment Score: 0.42859783077573094														GOTERM_BP_FAT	GO:0051270~regulation of cell motion	4	1.61943	0.518492	821041, 824494, 788592, 815867	193	193	13528	1.45271	1	0.991173	99.9991
Category	Term	Count	%	PValue	Genes	List Total	Pop Hits	Pop Total	Fold Enrichment	Bonferroni	Benjamini	FDR
INTERPRO	IPR001841:Zinc finger, RING-type	4	3.73832	0.252865	774934, 773203, 805515, 800847	99	296	16659	2.27396	1	0.999993	97.908			Annotation Cluster 31	Enrichment Score: 0.4329269308561694
SMART	SM00184:RING	4	3.73832	0.347161	774934, 773203, 805515, 800847	65	296	9079	1.88753	1	0.999822	98.9375			Category	Term	Count	%	PValue	Genes	List Total	Pop Hits	Pop Total	Fold Enrichment	Bonferroni	Benjamini	FDR
SP_PIR_KEYWORDS	zinc-finger	10	9.34579	0.589912	790550, 794729, 805929, 817589, 774934, 773203, 812680, 817179, 805515, 800847	105	1718	19235	1.0663	1	0.96288	99.9988			SMART	SM00228:PDZ	3	1.21457	0.215928	810219, 806467, 815506	54	149	9079	3.38516	0.999993	0.90781	90.293
															UP_SEQ_FEATURE	domain:PDZ	3	1.21457	0.400868	810219, 806467, 815506	240	110	19113	2.17193	1	1	99.941
Annotation Cluster 40	Enrichment Score: 0.4236034071129523														INTERPRO	IPR001478:PDZ/DHR/GLGF	3	1.21457	0.580642	810219, 806467, 815506	218	149	16659	1.53861	1	1	99.9995
Category	Term	Count	%	PValue	Genes	List Total	Pop Hits	Pop Total	Fold Enrichment	Bonferroni	Benjamini	FDR
GOTERM_BP_FAT	GO:0051329~interphase of mitotic cell cycle	3	2.80374	0.155201	804478, 773203, 815981	93	103	13528	4.23677	1	0.905272	93.1789			Annotation Cluster 32	Enrichment Score: 0.3910337048862066
GOTERM_BP_FAT	GO:0051325~interphase	3	2.80374	0.162358	804478, 773203, 815981	93	106	13528	4.11686	1	0.904808	94.0431			Category	Term	Count	%	PValue	Genes	List Total	Pop Hits	Pop Total	Fold Enrichment	Bonferroni	Benjamini	FDR
GOTERM_BP_FAT	GO:0022402~cell cycle process	5	4.6729	0.539365	804478, 785736, 773203, 815981, 794296	93	565	13528	1.28728	1	0.990194	99.9996			GOTERM_MF_FAT	GO:0048029~monosaccharide binding	3	1.21457	0.113879	813685, 802031, 792407	189	40	12983	5.15198	1	0.840176	81.0467
GOTERM_BP_FAT	GO:0000278~mitotic cell cycle	3	2.80374	0.721329	804478, 773203, 815981	93	370	13528	1.17942	1	0.998622	100			GOTERM_MF_FAT	GO:0030246~carbohydrate binding	5	2.02429	0.758197	823999, 824494, 813685, 802031, 792407	189	354	12983	0.970242	1	0.999952	100
GOTERM_BP_FAT	GO:0022403~cell cycle phase	3	2.80374	0.777317	804478, 773203, 815981	93	414	13528	1.05408	1	0.999421	100			GOTERM_MF_FAT	GO:0005529~sugar binding	3	1.21457	0.77745	813685, 802031, 792407	189	195	12983	1.05682	1	0.99996	100
Annotation Cluster 41	Enrichment Score: 0.40721531944227307														Annotation Cluster 33	Enrichment Score: 0.3788527866273069
Category	Term	Count	%	PValue	Genes	List Total	Pop Hits	Pop Total	Fold Enrichment	Bonferroni	Benjamini	FDR			Category	Term	Count	%	PValue	Genes	List Total	Pop Hits	Pop Total	Fold Enrichment	Bonferroni	Benjamini	FDR
GOTERM_BP_FAT	GO:0043627~response to estrogen stimulus	3	2.80374	0.159966	779920, 820249, 821838	93	105	13528	4.15607	1	0.903989	93.7663			GOTERM_MF_FAT	GO:0003729~mRNA binding	6	2.42915	0.00264102	778310, 816191, 797877, 803657, 817032, 803377	189	66	12983	6.24483	0.618102	0.0837896	3.57255
GOTERM_BP_FAT	GO:0048545~response to steroid hormone stimulus	3	2.80374	0.376333	779920, 820249, 821838	93	192	13528	2.27285	1	0.975624	99.9456			GOTERM_BP_FAT	GO:0045934~negative regulation of nucleobase, nucleoside, nucleotide and nucleic acid metabolic process	5	2.02429	0.936052	783393, 816191, 803657, 817032, 802852	193	512	13528	0.684505	1	0.999996	100
GOTERM_BP_FAT	GO:0010035~response to inorganic substance	3	2.80374	0.407634	779920, 820249, 821838	93	205	13528	2.12872	1	0.978402	99.976			GOTERM_BP_FAT	GO:0051172~negative regulation of nitrogen compound metabolic process	5	2.02429	0.940232	783393, 816191, 803657, 817032, 802852	193	519	13528	0.675272	1	0.999997	100
GOTERM_BP_FAT	GO:0009719~response to endogenous stimulus	4	3.73832	0.522955	779920, 820249, 821838, 815981	93	405	13528	1.43667	1	0.988508	99.9992			GOTERM_BP_FAT	GO:0051253~negative regulation of RNA metabolic process	3	1.21457	0.966489	803657, 817032, 802852	193	362	13528	0.580883	1	1	100
GOTERM_BP_FAT	GO:0009725~response to hormone stimulus	3	2.80374	0.717116	779920, 820249, 821838	93	367	13528	1.18907	1	0.998558	100			GOTERM_BP_FAT	GO:0010558~negative regulation of macromolecule biosynthetic process	3	1.21457	0.996855	783393, 817032, 802852	193	547	13528	0.384424	1	1	100
															GOTERM_BP_FAT	GO:0031327~negative regulation of cellular biosynthetic process	3	1.21457	0.997387	783393, 817032, 802852	193	561	13528	0.37483	1	1	100
Annotation Cluster 42	Enrichment Score: 0.3144880624266973														GOTERM_BP_FAT	GO:0009890~negative regulation of biosynthetic process	3	1.21457	0.997772	783393, 817032, 802852	193	573	13528	0.36698	1	1	100
Category	Term	Count	%	PValue	Genes	List Total	Pop Hits	Pop Total	Fold Enrichment	Bonferroni	Benjamini	FDR
GOTERM_CC_FAT	GO:0005856~cytoskeleton	10	9.34579	0.342778	814212, 785736, 797034, 790642, 819022, 805528, 815507, 822558, 800847, 793015	71	1381	12782	1.30361	1	0.975555	99.3967			Annotation Cluster 34	Enrichment Score: 0.372930429799366
GOTERM_CC_FAT	GO:0015630~microtubule cytoskeleton	5	4.6729	0.354214	785736, 797034, 790642, 819022, 815507	71	549	12782	1.6396	1	0.974605	99.5128			Category	Term	Count	%	PValue	Genes	List Total	Pop Hits	Pop Total	Fold Enrichment	Bonferroni	Benjamini	FDR
SP_PIR_KEYWORDS	actin-binding	3	2.80374	0.386764	814212, 785736, 815507	105	247	19235	2.22499	1	0.906422	99.8002			SP_PIR_KEYWORDS	methylation	7	2.83401	0.0820512	775719, 823999, 820197, 784692, 801768, 807076, 821312	240	242	19235	2.31827	1	0.487401	67.7817
SP_PIR_KEYWORDS	cytoskeleton	5	4.6729	0.451933	814212, 785736, 819022, 805528, 815507	105	636	19235	1.44018	1	0.923504	99.9521			INTERPRO	IPR007125:Histone core	3	1.21457	0.116284	775719, 820197, 784692	218	45	16659	5.0945	1	0.971265	82.1917
GOTERM_MF_FAT	GO:0003779~actin binding	3	2.80374	0.614136	814212, 785736, 815507	83	326	12983	1.43946	1	0.998873	99.9997			SP_PIR_KEYWORDS	nucleosome core	3	1.21457	0.119712	775719, 820197, 784692	240	48	19235	5.00911	1	0.573898	81.49
GOTERM_MF_FAT	GO:0008092~cytoskeletal protein binding	4	3.73832	0.622286	814212, 785736, 790642, 815507	83	504	12983	1.24144	1	0.998848	99.9997			INTERPRO	IPR009072:Histone-fold	3	1.21457	0.156127	775719, 820197, 784692	218	54	16659	4.24541	1	0.985949	90.6467
GOTERM_CC_FAT	GO:0044430~cytoskeletal part	5	4.6729	0.775408	797034, 790642, 819022, 815507, 800847	71	952	12782	0.945526	1	0.997076	100			GOTERM_CC_FAT	GO:0000786~nucleosome	3	1.21457	0.242459	775719, 820197, 784692	192	63	12782	3.17014	1	0.837778	97.3587
															GOTERM_BP_FAT	GO:0006334~nucleosome assembly	3	1.21457	0.335245	775719, 820197, 784692	193	84	13528	2.50333	1	0.966756	99.8474
Annotation Cluster 43	Enrichment Score: 0.305239000044062														GOTERM_BP_FAT	GO:0031497~chromatin assembly	3	1.21457	0.350759	775719, 820197, 784692	193	87	13528	2.41701	1	0.969472	99.8952
Category	Term	Count	%	PValue	Genes	List Total	Pop Hits	Pop Total	Fold Enrichment	Bonferroni	Benjamini	FDR			GOTERM_CC_FAT	GO:0032993~protein-DNA complex	3	1.21457	0.368971	775719, 820197, 784692	192	86	12782	2.32231	1	0.918978	99.7583
GOTERM_CC_FAT	GO:0005730~nucleolus	6	5.60748	0.335379	817589, 801854, 773203, 805515, 823967, 775926	71	698	12782	1.54752	1	0.977919	99.3086			GOTERM_BP_FAT	GO:0065004~protein-DNA complex assembly	3	1.21457	0.37125	775719, 820197, 784692	193	91	13528	2.31077	1	0.973627	99.937
GOTERM_CC_FAT	GO:0044451~nucleoplasm part	5	4.6729	0.36176	804478, 797034, 801854, 825423, 775926	71	555	12782	1.62188	1	0.972466	99.5777			GOTERM_BP_FAT	GO:0034728~nucleosome organization	3	1.21457	0.3814	775719, 820197, 784692	193	93	13528	2.26107	1	0.976123	99.9514
GOTERM_CC_FAT	GO:0005654~nucleoplasm	6	5.60748	0.535012	804478, 797034, 801854, 773203, 825423, 775926	71	882	12782	1.22468	1	0.988157	99.9911			GOTERM_BP_FAT	GO:0006323~DNA packaging	3	1.21457	0.496789	775719, 820197, 784692	193	117	13528	1.79726	1	0.989209	99.9982
GOTERM_CC_FAT	GO:0031981~nuclear lumen	9	8.41121	0.547114	804478, 797034, 817589, 801854, 773203, 825423, 805515, 823967, 775926	71	1450	12782	1.11742	1	0.988155	99.9935			SP_PIR_KEYWORDS	chromosomal protein	3	1.21457	0.540042	775719, 820197, 784692	240	145	19235	1.65819	1	0.972056	99.9965
GOTERM_CC_FAT	GO:0043233~organelle lumen	11	10.2804	0.54768	804478, 797034, 817589, 801854, 773203, 773626, 825423, 805515, 823967, 793488, 775926	71	1820	12782	1.08808	1	0.986425	99.9936			GOTERM_BP_FAT	GO:0006333~chromatin assembly or disassembly	3	1.21457	0.54072	775719, 820197, 784692	193	127	13528	1.65575	1	0.993085	99.9996
GOTERM_CC_FAT	GO:0031974~membrane-enclosed lumen	11	10.2804	0.574197	804478, 797034, 817589, 801854, 773203, 773626, 825423, 805515, 823967, 793488, 775926	71	1856	12782	1.06698	1	0.985282	99.9969			KEGG_PATHWAY	hsa05322:Systemic lupus erythematosus	3	1.21457	0.683968	775719, 820197, 784692	121	99	5085	1.27348	1	0.998497	99.9995
GOTERM_CC_FAT	GO:0070013~intracellular organelle lumen	10	9.34579	0.653643	804478, 797034, 817589, 801854, 773203, 825423, 805515, 823967, 793488, 775926	71	1779	12782	1.01196	1	0.990791	99.9998			SP_PIR_KEYWORDS	DNA binding	4	1.61943	0.797382	775719, 820197, 784692, 813447	240	340	19235	0.942892	1	0.997474	100
															GOTERM_CC_FAT	GO:0000785~chromatin	3	1.21457	0.803729	775719, 820197, 784692	192	200	12782	0.998594	1	0.998115	100
Annotation Cluster 44	Enrichment Score: 0.2778551215164632														GOTERM_CC_FAT	GO:0044427~chromosomal part	4	1.61943	0.931239	775719, 811578, 820197, 784692	192	386	12782	0.689875	1	0.999902	100
Category	Term	Count	%	PValue	Genes	List Total	Pop Hits	Pop Total	Fold Enrichment	Bonferroni	Benjamini	FDR			GOTERM_CC_FAT	GO:0005694~chromosome	4	1.61943	0.970393	775719, 811578, 820197, 784692	192	460	12782	0.578895	1	0.999993	100
GOTERM_BP_FAT	GO:0007155~cell adhesion	7	6.54206	0.34075	785736, 825257, 827099, 800485, 816398, 804866, 821438	93	700	13528	1.45462	1	0.970156	99.8684			GOTERM_BP_FAT	GO:0006325~chromatin organization	3	1.21457	0.972497	775719, 820197, 784692	193	378	13528	0.556296	1	1	100
GOTERM_BP_FAT	GO:0022610~biological adhesion	7	6.54206	0.34197	785736, 825257, 827099, 800485, 816398, 804866, 821438	93	701	13528	1.45255	1	0.969791	99.8723			GOTERM_BP_FAT	GO:0051276~chromosome organization	3	1.21457	0.992925	775719, 820197, 784692	193	485	13528	0.433567	1	1	100
SP_PIR_KEYWORDS	cell adhesion	4	3.73832	0.40011	785736, 827099, 816398, 804866	105	422	19235	1.7364	1	0.906539	99.8489			SP_PIR_KEYWORDS	dna-binding	8	3.23887	0.999989	775719, 798654, 802385, 821041, 782125, 820197, 784692, 813447	240	1868	19235	0.343237	1	1	100
SP_PIR_KEYWORDS	calcium	3	2.80374	0.93492	785736, 800485, 804866	105	803	19235	0.684398	1	0.999798	100
GOTERM_MF_FAT	GO:0005509~calcium ion binding	4	3.73832	0.936151	785736, 800485, 804866, 815981	83	919	12983	0.680834	1	0.999997	100			Annotation Cluster 35	Enrichment Score: 0.3525676580292474
															Category	Term	Count	%	PValue	Genes	List Total	Pop Hits	Pop Total	Fold Enrichment	Bonferroni	Benjamini	FDR
Annotation Cluster 45	Enrichment Score: 0.26362824389955036														GOTERM_CC_FAT	GO:0005789~endoplasmic reticulum membrane	6	2.42915	0.376294	780512, 813393, 801346, 824797, 807145, 803417	192	269	12782	1.4849	1	0.919875	99.7925
Category	Term	Count	%	PValue	Genes	List Total	Pop Hits	Pop Total	Fold Enrichment	Bonferroni	Benjamini	FDR			GOTERM_CC_FAT	GO:0012505~endomembrane system	14	5.66802	0.386574	774225, 794685, 811578, 799570, 823372, 780512, 813393, 801346, 824797, 807145, 780952, 790788, 789199, 803417	192	782	12782	1.19184	1	0.922754	99.8331
GOTERM_CC_FAT	GO:0044433~cytoplasmic vesicle part	3	2.80374	0.273173	773203, 785341, 773626	71	187	12782	2.88815	1	0.964923	97.9448			GOTERM_CC_FAT	GO:0044432~endoplasmic reticulum part	7	2.83401	0.415545	784769, 780512, 813393, 801346, 824797, 807145, 803417	192	347	12782	1.34297	1	0.936651	99.9114
GOTERM_CC_FAT	GO:0016023~cytoplasmic membrane-bounded vesicle	4	3.73832	0.585083	785736, 773203, 785341, 773626	71	550	12782	1.3093	1	0.985337	99.9978			GOTERM_CC_FAT	GO:0042175~nuclear envelope-endoplasmic reticulum network	6	2.42915	0.419923	780512, 813393, 801346, 824797, 807145, 803417	192	284	12782	1.40647	1	0.932265	99.9197
GOTERM_CC_FAT	GO:0031988~membrane-bounded vesicle	4	3.73832	0.607227	785736, 773203, 785341, 773626	71	568	12782	1.2678	1	0.987236	99.9989			SP_PIR_KEYWORDS	endoplasmic reticulum	10	4.04858	0.522431	795304, 778262, 774225, 784769, 821041, 780512, 801346, 807145, 803417, 797240	240	713	19235	1.12406	1	0.968608	99.9943
GOTERM_CC_FAT	GO:0031410~cytoplasmic vesicle	4	3.73832	0.690005	785736, 773203, 785341, 773626	71	642	12782	1.12167	1	0.99356	99.9999			GOTERM_CC_FAT	GO:0005783~endoplasmic reticulum	15	6.07287	0.578119	774225, 821041, 813393, 801346, 807145, 813190, 778262, 795304, 784769, 780512, 791586, 807457, 824797, 803417, 797240	192	960	12782	1.0402	1	0.978343	99.9988
GOTERM_CC_FAT	GO:0031982~vesicle	4	3.73832	0.717796	785736, 773203, 785341, 773626	71	670	12782	1.0748	1	0.994394	100
															Annotation Cluster 36	Enrichment Score: 0.351273352628186
Annotation Cluster 46	Enrichment Score: 0.26202957832653345														Category	Term	Count	%	PValue	Genes	List Total	Pop Hits	Pop Total	Fold Enrichment	Bonferroni	Benjamini	FDR
Category	Term	Count	%	PValue	Genes	List Total	Pop Hits	Pop Total	Fold Enrichment	Bonferroni	Benjamini	FDR			GOTERM_CC_FAT	GO:0001726~ruffle	3	1.21457	0.264655	783393, 816191, 782125	192	67	12782	2.98088	1	0.853053	98.2102
GOTERM_BP_FAT	GO:0051338~regulation of transferase activity	4	3.73832	0.466149	804478, 779920, 823967, 782320	93	372	13528	1.56411	1	0.983249	99.9954			GOTERM_CC_FAT	GO:0031252~cell leading edge	4	1.61943	0.340321	783393, 784998, 816191, 782125	192	138	12782	1.92965	1	0.901627	99.5678
GOTERM_BP_FAT	GO:0051347~positive regulation of transferase activity	3	2.80374	0.487879	804478, 823967, 782320	93	240	13528	1.81828	1	0.985451	99.9976			GOTERM_CC_FAT	GO:0042995~cell projection	6	2.42915	0.980869	783393, 803283, 816191, 782125, 815867, 786081	192	697	12782	0.573081	1	0.999998	100
GOTERM_BP_FAT	GO:0044093~positive regulation of molecular function	5	4.6729	0.568566	804478, 801854, 818242, 823967, 782320	93	586	13528	1.24115	1	0.992187	99.9998
GOTERM_BP_FAT	GO:0043085~positive regulation of catalytic activity	4	3.73832	0.692251	804478, 801854, 823967, 782320	93	520	13528	1.11894	1	0.997899	100			Annotation Cluster 37	Enrichment Score: 0.3462930434065915
															Category	Term	Count	%	PValue	Genes	List Total	Pop Hits	Pop Total	Fold Enrichment	Bonferroni	Benjamini	FDR
Annotation Cluster 47	Enrichment Score: 0.2596897505455088														GOTERM_BP_FAT	GO:0051101~regulation of DNA binding	4	1.61943	0.246458	798654, 802385, 816191, 782125	193	121	13528	2.31713	1	0.926416	98.8827
Category	Term	Count	%	PValue	Genes	List Total	Pop Hits	Pop Total	Fold Enrichment	Bonferroni	Benjamini	FDR			GOTERM_BP_FAT	GO:0051098~regulation of binding	4	1.61943	0.371109	798654, 802385, 816191, 782125	193	153	13528	1.8325	1	0.974298	99.9368
GOTERM_BP_FAT	GO:0048878~chemical homeostasis	6	5.60748	0.268863	820078, 801854, 776732, 773037, 815981, 821438	93	512	13528	1.70464	1	0.94453	99.3165			GOTERM_MF_FAT	GO:0003700~transcription factor activity	5	2.02429	0.999718	798654, 802385, 821041, 782125, 813447	189	975	12983	0.352272	1	1	100
GOTERM_BP_FAT	GO:0042592~homeostatic process	7	6.54206	0.403395	820078, 801854, 783251, 776732, 773037, 815981, 821438	93	751	13528	1.35584	1	0.977834	99.9732
GOTERM_BP_FAT	GO:0019725~cellular homeostasis	4	3.73832	0.618777	801854, 773037, 815981, 821438	93	466	13528	1.2486	1	0.995309	100			Annotation Cluster 38	Enrichment Score: 0.3211335269547667
GOTERM_BP_FAT	GO:0006873~cellular ion homeostasis	3	2.80374	0.726865	773037, 815981, 821438	93	374	13528	1.16681	1	0.998675	100			Category	Term	Count	%	PValue	Genes	List Total	Pop Hits	Pop Total	Fold Enrichment	Bonferroni	Benjamini	FDR
GOTERM_BP_FAT	GO:0055082~cellular chemical homeostasis	3	2.80374	0.734997	773037, 815981, 821438	93	380	13528	1.14839	1	0.998827	100			SP_PIR_KEYWORDS	endosome	5	2.02429	0.26217	774479, 820776, 775489, 800981, 796232	240	209	19235	1.91736	1	0.794466	98.2089
GOTERM_BP_FAT	GO:0050801~ion homeostasis	3	2.80374	0.771482	773037, 815981, 821438	93	409	13528	1.06696	1	0.999407	100			GOTERM_CC_FAT	GO:0005768~endosome	6	2.42915	0.508215	782724, 774479, 820776, 775489, 800981, 796232	192	315	12782	1.26806	1	0.961696	99.9907
															KEGG_PATHWAY	hsa04144:Endocytosis	4	1.61943	0.816523	774479, 775489, 800981, 789199	121	184	5085	0.913582	1	0.999622	100
Annotation Cluster 48	Enrichment Score: 0.24617033064118624
Category	Term	Count	%	PValue	Genes	List Total	Pop Hits	Pop Total	Fold Enrichment	Bonferroni	Benjamini	FDR			Annotation Cluster 39	Enrichment Score: 0.30334182061913817
GOTERM_BP_FAT	GO:0006974~response to DNA damage stimulus	4	3.73832	0.467914	804478, 794729, 774934, 808174	93	373	13528	1.55992	1	0.98319	99.9957			Category	Term	Count	%	PValue	Genes	List Total	Pop Hits	Pop Total	Fold Enrichment	Bonferroni	Benjamini	FDR
GOTERM_BP_FAT	GO:0006281~DNA repair	3	2.80374	0.578754	794729, 774934, 808174	93	284	13528	1.53657	1	0.992818	99.9999			SMART	SM00338:BRLZ	3	1.21457	0.0381245	802385, 821041, 813447	54	53	9079	9.51677	0.851124	0.851124	31.1119
GOTERM_BP_FAT	GO:0006259~DNA metabolic process	4	3.73832	0.674263	794729, 774934, 808174, 787495	93	506	13528	1.1499	1	0.997332	100			INTERPRO	IPR004827:Basic-leucine zipper (bZIP) transcription factor	3	1.21457	0.151576	802385, 821041, 813447	218	53	16659	4.32551	1	0.987787	89.9175
															UP_SEQ_FEATURE	domain:Leucine-zipper	3	1.21457	0.400868	802385, 821041, 813447	240	110	19113	2.17193	1	1	99.941
Annotation Cluster 49	Enrichment Score: 0.22951205401614322														GOTERM_BP_FAT	GO:0042493~response to drug	3	1.21457	0.814906	802385, 782125, 813447	193	216	13528	0.973518	1	0.999834	100
Category	Term	Count	%	PValue	Genes	List Total	Pop Hits	Pop Total	Fold Enrichment	Bonferroni	Benjamini	FDR			GOTERM_BP_FAT	GO:0010033~response to organic substance	5	2.02429	0.992783	802385, 812161, 782125, 814031, 813447	193	721	13528	0.486084	1	1	100
GOTERM_BP_FAT	GO:0015672~monovalent inorganic cation transport	4	3.73832	0.367889	825143, 777586, 798034, 783961	93	318	13528	1.82972	1	0.973624	99.9326			GOTERM_MF_FAT	GO:0043565~sequence-specific DNA binding	4	1.61943	0.993793	798654, 802385, 821041, 813447	189	607	12983	0.452673	1	1	100
GOTERM_BP_FAT	GO:0006812~cation transport	5	4.6729	0.522256	825143, 777586, 798034, 783961, 815981	93	553	13528	1.31521	1	0.988698	99.9992			GOTERM_MF_FAT	GO:0003700~transcription factor activity	5	2.02429	0.999718	798654, 802385, 821041, 782125, 813447	189	975	12983	0.352272	1	1	100
SP_PIR_KEYWORDS	transport	10	9.34579	0.55474	825257, 825143, 777586, 798034, 781939, 783961, 785341, 810492, 825293, 793015	105	1670	19235	1.09695	1	0.9547	99.9966			SP_PIR_KEYWORDS	transcription regulation	11	4.45344	0.999901	798654, 802385, 784998, 821041, 800929, 813750, 782125, 815966, 788592, 800981, 813447	240	2026	19235	0.435145	1	1	100
GOTERM_BP_FAT	GO:0030001~metal ion transport	4	3.73832	0.617313	825143, 798034, 783961, 815981	93	465	13528	1.25129	1	0.995341	100			SP_PIR_KEYWORDS	dna-binding	8	3.23887	0.999989	775719, 798654, 802385, 821041, 782125, 820197, 784692, 813447	240	1868	19235	0.343237	1	1	100
GOTERM_BP_FAT	GO:0006811~ion transport	5	4.6729	0.774129	825143, 777586, 798034, 783961, 815981	93	768	13528	0.947021	1	0.9994	100
SP_PIR_KEYWORDS	ion transport	3	2.80374	0.823985	825143, 777586, 798034	105	578	19235	0.950816	1	0.995866	100			Annotation Cluster 40	Enrichment Score: 0.2885578592831649
															Category	Term	Count	%	PValue	Genes	List Total	Pop Hits	Pop Total	Fold Enrichment	Bonferroni	Benjamini	FDR
Annotation Cluster 50	Enrichment Score: 0.20935807583557417														GOTERM_BP_FAT	GO:0006935~chemotaxis	4	1.61943	0.39936	821041, 816149, 813393, 774946	193	160	13528	1.75233	1	0.977496	99.9695
Category	Term	Count	%	PValue	Genes	List Total	Pop Hits	Pop Total	Fold Enrichment	Bonferroni	Benjamini	FDR			GOTERM_BP_FAT	GO:0042330~taxis	4	1.61943	0.39936	821041, 816149, 813393, 774946	193	160	13528	1.75233	1	0.977496	99.9695
GOTERM_BP_FAT	GO:0043065~positive regulation of apoptosis	4	3.73832	0.563781	779920, 824666, 817589, 804576	93	430	13528	1.35314	1	0.9921	99.9998			GOTERM_BP_FAT	GO:0007626~locomotory behavior	5	2.02429	0.549345	821041, 816149, 813393, 774946, 786081	193	274	13528	1.27907	1	0.993681	99.9997
GOTERM_BP_FAT	GO:0043068~positive regulation of programmed cell death	4	3.73832	0.56854	779920, 824666, 817589, 804576	93	433	13528	1.34376	1	0.992389	99.9998			GOTERM_BP_FAT	GO:0007610~behavior	6	2.42915	0.80019	821041, 816149, 813393, 774946, 786081, 813447	193	469	13528	0.896716	1	0.999782	100
GOTERM_BP_FAT	GO:0010942~positive regulation of cell death	4	3.73832	0.571695	779920, 824666, 817589, 804576	93	435	13528	1.33758	1	0.992308	99.9999
GOTERM_BP_FAT	GO:0006917~induction of apoptosis	3	2.80374	0.644054	779920, 824666, 804576	93	320	13528	1.36371	1	0.996499	100			Annotation Cluster 41	Enrichment Score: 0.27295777974280727
GOTERM_BP_FAT	GO:0042981~regulation of apoptosis	6	5.60748	0.645302	779920, 824666, 817589, 804576, 773295, 794296	93	804	13528	1.08554	1	0.996464	100			Category	Term	Count	%	PValue	Genes	List Total	Pop Hits	Pop Total	Fold Enrichment	Bonferroni	Benjamini	FDR
GOTERM_BP_FAT	GO:0012502~induction of programmed cell death	3	2.80374	0.64575	779920, 824666, 804576	93	321	13528	1.35946	1	0.996386	100			GOTERM_CC_FAT	GO:0000267~cell fraction	18	7.28745	0.453036	792024, 774225, 823404, 813393, 814031, 813685, 801222, 795304, 816814, 780512, 782125, 780172, 813329, 784611, 802138, 777169, 821312, 813447	192	1083	12782	1.10648	1	0.946468	99.9628
GOTERM_BP_FAT	GO:0043067~regulation of programmed cell death	6	5.60748	0.654036	779920, 824666, 817589, 804576, 773295, 794296	93	812	13528	1.07485	1	0.996533	100			GOTERM_CC_FAT	GO:0005624~membrane fraction	13	5.26316	0.553487	823404, 813393, 814031, 813685, 801222, 795304, 780512, 780172, 782125, 784611, 802138, 777169, 813447	192	809	12782	1.06977	1	0.973805	99.9974
GOTERM_BP_FAT	GO:0010941~regulation of cell death	6	5.60748	0.657277	779920, 824666, 817589, 804576, 773295, 794296	93	815	13528	1.07089	1	0.996607	100			GOTERM_CC_FAT	GO:0005626~insoluble fraction	13	5.26316	0.605183	823404, 813393, 814031, 813685, 801222, 795304, 780512, 780172, 782125, 784611, 802138, 777169, 813447	192	839	12782	1.03152	1	0.981529	99.9995
Annotation Cluster 51	Enrichment Score: 0.20623864702215042														Annotation Cluster 42	Enrichment Score: 0.2561727030773129
Category	Term	Count	%	PValue	Genes	List Total	Pop Hits	Pop Total	Fold Enrichment	Bonferroni	Benjamini	FDR			Category	Term	Count	%	PValue	Genes	List Total	Pop Hits	Pop Total	Fold Enrichment	Bonferroni	Benjamini	FDR
GOTERM_BP_FAT	GO:0051338~regulation of transferase activity	4	3.73832	0.466149	804478, 779920, 823967, 782320	93	372	13528	1.56411	1	0.983249	99.9954			GOTERM_BP_FAT	GO:0043123~positive regulation of I-kappaB kinase/NF-kappaB cascade	3	1.21457	0.401488	813345, 802031, 807076	193	97	13528	2.16783	1	0.977481	99.9712
GOTERM_BP_FAT	GO:0042325~regulation of phosphorylation	4	3.73832	0.618777	804478, 779920, 818296, 823967	93	466	13528	1.2486	1	0.995309	100			GOTERM_BP_FAT	GO:0010740~positive regulation of protein kinase cascade	4	1.61943	0.424892	813345, 802031, 815867, 807076	193	167	13528	1.67888	1	0.981228	99.9847
GOTERM_BP_FAT	GO:0019220~regulation of phosphate metabolic process	4	3.73832	0.645886	804478, 779920, 818296, 823967	93	485	13528	1.19969	1	0.996289	100			GOTERM_BP_FAT	GO:0043122~regulation of I-kappaB kinase/NF-kappaB cascade	3	1.21457	0.450294	813345, 802031, 807076	193	107	13528	1.96523	1	0.985614	99.9925
GOTERM_BP_FAT	GO:0051174~regulation of phosphorus metabolic process	4	3.73832	0.645886	804478, 779920, 818296, 823967	93	485	13528	1.19969	1	0.996289	100			GOTERM_BP_FAT	GO:0010627~regulation of protein kinase cascade	4	1.61943	0.689981	813345, 802031, 815867, 807076	193	249	13528	1.126	1	0.998683	100
GOTERM_BP_FAT	GO:0045859~regulation of protein kinase activity	3	2.80374	0.684594	804478, 779920, 823967	93	345	13528	1.26489	1	0.997681	100			GOTERM_BP_FAT	GO:0010647~positive regulation of cell communication	5	2.02429	0.690637	813345, 802031, 790215, 815867, 807076	193	329	13528	1.06525	1	0.998651	100
GOTERM_BP_FAT	GO:0043549~regulation of kinase activity	3	2.80374	0.702692	804478, 779920, 823967	93	357	13528	1.22237	1	0.99819	100			GOTERM_BP_FAT	GO:0009967~positive regulation of signal transduction	4	1.61943	0.793288	813345, 802031, 815867, 807076	193	295	13528	0.950417	1	0.999761	100
Annotation Cluster 52	Enrichment Score: 0.18509278317642844														Annotation Cluster 43	Enrichment Score: 0.23519874570467103
Category	Term	Count	%	PValue	Genes	List Total	Pop Hits	Pop Total	Fold Enrichment	Bonferroni	Benjamini	FDR			Category	Term	Count	%	PValue	Genes	List Total	Pop Hits	Pop Total	Fold Enrichment	Bonferroni	Benjamini	FDR
GOTERM_CC_FAT	GO:0031226~intrinsic to plasma membrane	8	7.47664	0.50288	825143, 777586, 818296, 808327, 821838, 800715, 776671, 794296	71	1215	12782	1.18537	1	0.984907	99.9798			GOTERM_BP_FAT	GO:0042981~regulation of apoptosis	13	5.26316	0.47146	782724, 802385, 810885, 796016, 816191, 782125, 817433, 784611, 802031, 790215, 815867, 789968, 802852	193	804	13528	1.13335	1	0.987724	99.996
GOTERM_CC_FAT	GO:0005887~integral to plasma membrane	7	6.54206	0.643147	825143, 777586, 818296, 808327, 821838, 800715, 776671	71	1188	12782	1.06077	1	0.990709	99.9996			GOTERM_BP_FAT	GO:0043067~regulation of programmed cell death	13	5.26316	0.485409	782724, 802385, 810885, 796016, 816191, 782125, 817433, 784611, 802031, 790215, 815867, 789968, 802852	193	812	13528	1.12218	1	0.988839	99.9974
GOTERM_CC_FAT	GO:0005886~plasma membrane	20	18.6916	0.712703	785736, 825257, 816398, 811645, 808327, 773203, 821838, 804866, 808174, 817179, 814212, 777586, 825143, 798034, 818296, 800715, 776671, 800847, 794296, 782320	71	3777	12782	0.953287	1	0.994691	100			GOTERM_BP_FAT	GO:0010941~regulation of cell death	13	5.26316	0.490624	782724, 802385, 810885, 796016, 816191, 782125, 817433, 784611, 802031, 790215, 815867, 789968, 802852	193	815	13528	1.11805	1	0.988955	99.9978
GOTERM_CC_FAT	GO:0044459~plasma membrane part	11	10.2804	0.788762	814212, 785736, 825143, 777586, 818296, 808327, 821838, 800715, 776671, 800847, 794296	71	2203	12782	0.898915	1	0.997358	100			GOTERM_BP_FAT	GO:0043066~negative regulation of apoptosis	6	2.42915	0.567388	782724, 796016, 782125, 817433, 790215, 815867	193	354	13528	1.18802	1	0.994803	99.9998
															GOTERM_BP_FAT	GO:0043065~positive regulation of apoptosis	7	2.83401	0.574748	802385, 810885, 816191, 784611, 790215, 789968, 802852	193	430	13528	1.14105	1	0.995181	99.9999
Annotation Cluster 53	Enrichment Score: 0.18418119546796652														GOTERM_BP_FAT	GO:0043069~negative regulation of programmed cell death	6	2.42915	0.579921	782724, 796016, 782125, 817433, 790215, 815867	193	359	13528	1.17148	1	0.995389	99.9999
Category	Term	Count	%	PValue	Genes	List Total	Pop Hits	Pop Total	Fold Enrichment	Bonferroni	Benjamini	FDR			GOTERM_BP_FAT	GO:0043068~positive regulation of programmed cell death	7	2.83401	0.581585	802385, 810885, 816191, 784611, 790215, 789968, 802852	193	433	13528	1.13315	1	0.995355	99.9999
GOTERM_MF_FAT	GO:0005083~small GTPase regulator activity	3	2.80374	0.519275	823683, 813808, 810492	83	274	12983	1.71265	1	0.996504	99.9937			GOTERM_BP_FAT	GO:0060548~negative regulation of cell death	6	2.42915	0.582405	782724, 796016, 782125, 817433, 790215, 815867	193	360	13528	1.16822	1	0.995113	99.9999
GOTERM_MF_FAT	GO:0030695~GTPase regulator activity	3	2.80374	0.728971	823683, 813808, 810492	83	404	12983	1.16155	1	0.999557	100			GOTERM_BP_FAT	GO:0010942~positive regulation of cell death	7	2.83401	0.586112	802385, 810885, 816191, 784611, 790215, 789968, 802852	193	435	13528	1.12794	1	0.995075	99.9999
GOTERM_MF_FAT	GO:0060589~nucleoside-triphosphatase regulator activity	3	2.80374	0.740199	823683, 813808, 810492	83	413	12983	1.13624	1	0.999444	100			GOTERM_BP_FAT	GO:0006917~induction of apoptosis	5	2.02429	0.669584	810885, 816191, 790215, 789968, 802852	193	320	13528	1.09521	1	0.998414	100
															GOTERM_BP_FAT	GO:0012502~induction of programmed cell death	5	2.02429	0.67197	810885, 816191, 790215, 789968, 802852	193	321	13528	1.0918	1	0.998424	100
Annotation Cluster 54	Enrichment Score: 0.17295371039383														GOTERM_BP_FAT	GO:0006916~anti-apoptosis	3	1.21457	0.793622	782724, 817433, 790215	193	206	13528	1.02078	1	0.999753	100
Category	Term	Count	%	PValue	Genes	List Total	Pop Hits	Pop Total	Fold Enrichment	Bonferroni	Benjamini	FDR
SP_PIR_KEYWORDS	metal-binding	18	16.8224	0.44123	804478, 782994, 794729, 774934, 808327, 773203, 817179, 812680, 790550, 805929, 817589, 818296, 773025, 809769, 806310, 805515, 800847, 815981	105	2972	19235	1.1095	1	0.924933	99.9387			Annotation Cluster 44	Enrichment Score: 0.1757456217089777
SP_PIR_KEYWORDS	zinc	13	12.1495	0.525588	804478, 790550, 794729, 805929, 817589, 774934, 773203, 773025, 812680, 817179, 805515, 815981, 800847	105	2189	19235	1.08793	1	0.950725	99.9923			Category	Term	Count	%	PValue	Genes	List Total	Pop Hits	Pop Total	Fold Enrichment	Bonferroni	Benjamini	FDR
SP_PIR_KEYWORDS	zinc-finger	10	9.34579	0.589912	790550, 794729, 805929, 817589, 774934, 773203, 812680, 817179, 805515, 800847	105	1718	19235	1.0663	1	0.96288	99.9988			GOTERM_BP_FAT	GO:0006915~apoptosis	9	3.64372	0.626017	802552, 784998, 816191, 789661, 784611, 802031, 790215, 813190, 802852	193	602	13528	1.04791	1	0.997233	100
GOTERM_MF_FAT	GO:0046872~metal ion binding	25	23.3645	0.732505	779920, 785736, 804478, 782994, 794729, 774934, 808327, 773203, 788983, 804866, 817179, 812680, 790550, 805929, 825143, 798034, 817589, 800485, 818296, 773025, 806310, 809769, 805515, 815981, 800847	83	4140	12983	0.944575	1	0.999436	100			GOTERM_BP_FAT	GO:0012501~programmed cell death	9	3.64372	0.642641	802552, 784998, 816191, 789661, 784611, 802031, 790215, 813190, 802852	193	611	13528	1.03247	1	0.99774	100
GOTERM_MF_FAT	GO:0043169~cation binding	25	23.3645	0.751274	779920, 785736, 804478, 782994, 794729, 774934, 808327, 773203, 788983, 804866, 817179, 812680, 790550, 805929, 825143, 798034, 817589, 800485, 818296, 773025, 806310, 809769, 805515, 815981, 800847	83	4179	12983	0.93576	1	0.999412	100			GOTERM_BP_FAT	GO:0008219~cell death	10	4.04858	0.697951	802552, 784998, 816191, 789661, 784611, 802031, 790215, 813190, 780952, 802852	193	719	13528	0.974872	1	0.998733	100
GOTERM_MF_FAT	GO:0043167~ion binding	25	23.3645	0.779495	779920, 785736, 804478, 782994, 794729, 774934, 808327, 773203, 788983, 804866, 817179, 812680, 790550, 805929, 825143, 798034, 817589, 800485, 818296, 773025, 806310, 809769, 805515, 815981, 800847	83	4241	12983	0.92208	1	0.999583	100			GOTERM_BP_FAT	GO:0016265~death	10	4.04858	0.705729	802552, 784998, 816191, 789661, 784611, 802031, 790215, 813190, 780952, 802852	193	724	13528	0.968139	1	0.99878	100
GOTERM_MF_FAT	GO:0046914~transition metal ion binding	16	14.9533	0.795631	804478, 782994, 794729, 774934, 773203, 817179, 812680, 790550, 805929, 817589, 818296, 773025, 809769, 805515, 800847, 815981	83	2785	12983	0.898652	1	0.999623	100
GOTERM_MF_FAT	GO:0008270~zinc ion binding	12	11.215	0.885399	790550, 794729, 805929, 817589, 774934, 773203, 773025, 812680, 817179, 805515, 815981, 800847	83	2311	12983	0.812229	1	0.999963	100			Annotation Cluster 45	Enrichment Score: 0.13089437952512714
															Category	Term	Count	%	PValue	Genes	List Total	Pop Hits	Pop Total	Fold Enrichment	Bonferroni	Benjamini	FDR
Annotation Cluster 55	Enrichment Score: 0.145691497552806														GOTERM_MF_FAT	GO:0003713~transcription coactivator activity	6	2.42915	0.199807	798654, 784998, 821041, 813750, 815506, 802138	189	214	12983	1.92598	1	0.944852	95.341
Category	Term	Count	%	PValue	Genes	List Total	Pop Hits	Pop Total	Fold Enrichment	Bonferroni	Benjamini	FDR			GOTERM_MF_FAT	GO:0003712~transcription cofactor activity	8	3.23887	0.273681	798654, 802385, 784998, 821041, 813750, 784840, 815506, 802138	189	363	12983	1.5139	1	0.967398	98.7709
GOTERM_BP_FAT	GO:0032504~multicellular organism reproduction	4	3.73832	0.64866	779532, 818296, 776732, 821438	93	487	13528	1.19476	1	0.99634	100			GOTERM_MF_FAT	GO:0008134~transcription factor binding	10	4.04858	0.326002	798654, 802385, 784998, 821041, 813750, 784840, 816191, 815506, 802138, 788592	189	513	12983	1.33905	1	0.981484	99.5605
GOTERM_BP_FAT	GO:0048609~reproductive process in a multicellular organism	4	3.73832	0.64866	779532, 818296, 776732, 821438	93	487	13528	1.19476	1	0.99634	100			GOTERM_CC_FAT	GO:0005667~transcription factor complex	4	1.61943	0.610839	798654, 784998, 815506, 813447	192	210	12782	1.26806	1	0.981466	99.9996
GOTERM_BP_FAT	GO:0007276~gamete generation	3	2.80374	0.754441	779532, 818296, 821438	93	395	13528	1.10478	1	0.999176	100			GOTERM_MF_FAT	GO:0016563~transcription activator activity	6	2.42915	0.71259	798654, 784998, 821041, 813750, 815506, 802138	189	410	12983	1.00527	1	0.999905	100
GOTERM_BP_FAT	GO:0019953~sexual reproduction	3	2.80374	0.823331	779532, 818296, 821438	93	458	13528	0.95281	1	0.999801	100			SP_PIR_KEYWORDS	activator	6	2.42915	0.777508	798654, 784998, 821041, 800929, 782125, 815966	240	520	19235	0.92476	1	0.996927	100
															GOTERM_BP_FAT	GO:0006357~regulation of transcription from RNA polymerase II promoter	5	2.02429	0.99325	784998, 800929, 772395, 813447, 817032	193	727	13528	0.482072	1	1	100
Annotation Cluster 56	Enrichment Score: 0.14283832669782867														GOTERM_MF_FAT	GO:0030528~transcription regulator activity	13	5.26316	0.994698	798654, 810219, 802385, 784998, 821041, 800929, 813750, 784840, 815506, 782125, 802138, 790215, 813447	189	1512	12983	0.590615	1	1	100
Category	Term	Count	%	PValue	Genes	List Total	Pop Hits	Pop Total	Fold Enrichment	Bonferroni	Benjamini	FDR			GOTERM_BP_FAT	GO:0051252~regulation of RNA metabolic process	13	5.26316	0.999557	798654, 802385, 784998, 821041, 800929, 813750, 784840, 782125, 772395, 803657, 817032, 813447, 802852	193	1813	13528	0.502599	1	1	100
INTERPRO	IPR003599:Immunoglobulin subtype	3	2.80374	0.58126	800485, 821838, 776671	99	330	16659	1.52975	1	1	99.999			GOTERM_MF_FAT	GO:0003700~transcription factor activity	5	2.02429	0.999718	798654, 802385, 821041, 782125, 813447	189	975	12983	0.352272	1	1	100
SMART	SM00409:IG	3	2.80374	0.681775	800485, 821838, 776671	65	330	9079	1.26979	1	1	99.9995			GOTERM_BP_FAT	GO:0006355~regulation of transcription, DNA-dependent	12	4.8583	0.999755	798654, 802385, 784998, 821041, 800929, 813750, 784840, 782125, 772395, 813447, 817032, 802852	193	1773	13528	0.474404	1	1	100
SP_PIR_KEYWORDS	Immunoglobulin domain	3	2.80374	0.725692	800485, 821838, 776671	105	470	19235	1.1693	1	0.987796	100			SP_PIR_KEYWORDS	transcription regulation	11	4.45344	0.999901	798654, 802385, 784998, 821041, 800929, 813750, 782125, 815966, 788592, 800981, 813447	240	2026	19235	0.435145	1	1	100
INTERPRO	IPR007110:Immunoglobulin-like	3	2.80374	0.798287	800485, 821838, 776671	99	501	16659	1.00762	1	1	100			SP_PIR_KEYWORDS	Transcription	11	4.45344	0.999935	798654, 802385, 784998, 821041, 800929, 813750, 782125, 789661, 815966, 788592, 800981	240	2071	19235	0.42569	1	1	100
INTERPRO	IPR013783:Immunoglobulin-like fold	3	2.80374	0.841175	800485, 821838, 776671	99	553	16659	0.912872	1	1	100			SP_PIR_KEYWORDS	dna-binding	8	3.23887	0.999989	775719, 798654, 802385, 821041, 782125, 820197, 784692, 813447	240	1868	19235	0.343237	1	1	100
															GOTERM_BP_FAT	GO:0045449~regulation of transcription	17	6.88259	0.999993	784998, 802385, 821041, 800929, 784840, 816191, 815966, 790215, 798654, 813750, 815506, 782125, 772395, 800981, 817032, 813447, 802852	193	2601	13528	0.458126	1	1	100
Annotation Cluster 57	Enrichment Score: 0.1192611459687292														GOTERM_BP_FAT	GO:0006350~transcription	11	4.45344	0.999998	798654, 802385, 784998, 821041, 800929, 813750, 782125, 789661, 806712, 815966, 800981	193	2101	13528	0.36698	1	1	100
Category	Term	Count	%	PValue	Genes	List Total	Pop Hits	Pop Total	Fold Enrichment	Bonferroni	Benjamini	FDR			GOTERM_MF_FAT	GO:0003677~DNA binding	12	4.8583	1	775719, 798654, 802385, 784998, 821041, 813750, 816191, 782125, 820197, 784692, 780952, 813447	189	2331	12983	0.353633	1	1	100
GOTERM_CC_FAT	GO:0000267~cell fraction	7	6.54206	0.550294	825257, 816398, 773203, 794838, 788983, 809769, 815981	71	1083	12782	1.16362	1	0.984938	99.9941
GOTERM_CC_FAT	GO:0005626~insoluble fraction	4	3.73832	0.846814	825257, 773203, 809769, 815981	71	839	12782	0.858299	1	0.999092	100			Annotation Cluster 46	Enrichment Score: 0.12823101569172635
GOTERM_CC_FAT	GO:0005624~membrane fraction	3	2.80374	0.941529	825257, 809769, 815981	71	809	12782	0.667595	1	0.999969	100			Category	Term	Count	%	PValue	Genes	List Total	Pop Hits	Pop Total	Fold Enrichment	Bonferroni	Benjamini	FDR
															GOTERM_BP_FAT	GO:0032990~cell part morphogenesis	5	2.02429	0.494506	802552, 800698, 790215, 815867, 786081	193	256	13528	1.36901	1	0.989196	99.998
Annotation Cluster 58	Enrichment Score: 0.06669787320433099														GOTERM_BP_FAT	GO:0048812~neuron projection morphogenesis	4	1.61943	0.585377	800698, 790215, 815867, 786081	193	213	13528	1.31631	1	0.995173	99.9999
Category	Term	Count	%	PValue	Genes	List Total	Pop Hits	Pop Total	Fold Enrichment	Bonferroni	Benjamini	FDR			GOTERM_BP_FAT	GO:0032989~cellular component morphogenesis	6	2.42915	0.668456	802552, 800698, 790215, 815867, 786081, 821312	193	397	13528	1.05934	1	0.998439	100
GOTERM_BP_FAT	GO:0065003~macromolecular complex assembly	4	3.73832	0.836871	820078, 796971, 817842, 773203	93	665	13528	0.874962	1	0.99986	100			GOTERM_BP_FAT	GO:0000904~cell morphogenesis involved in differentiation	4	1.61943	0.676718	800698, 790215, 815867, 786081	193	244	13528	1.14907	1	0.998443	100
GOTERM_BP_FAT	GO:0070271~protein complex biogenesis	3	2.80374	0.86299	820078, 817842, 773203	93	505	13528	0.864133	1	0.999938	100			GOTERM_BP_FAT	GO:0048858~cell projection morphogenesis	4	1.61943	0.679404	800698, 790215, 815867, 786081	193	245	13528	1.14438	1	0.998462	100
GOTERM_BP_FAT	GO:0006461~protein complex assembly	3	2.80374	0.86299	820078, 817842, 773203	93	505	13528	0.864133	1	0.999938	100			GOTERM_BP_FAT	GO:0031175~neuron projection development	4	1.61943	0.707861	800698, 790215, 815867, 786081	193	256	13528	1.09521	1	0.998785	100
GOTERM_BP_FAT	GO:0043933~macromolecular complex subunit organization	4	3.73832	0.868037	820078, 796971, 817842, 773203	93	710	13528	0.819506	1	0.999946	100			GOTERM_BP_FAT	GO:0007409~axonogenesis	3	1.21457	0.762762	800698, 790215, 786081	193	193	13528	1.08953	1	0.999577	100
															GOTERM_BP_FAT	GO:0030030~cell projection organization	5	2.02429	0.770824	800698, 799586, 790215, 815867, 786081	193	368	13528	0.952354	1	0.999634	100
Annotation Cluster 59	Enrichment Score: 0.017652416472007184														GOTERM_BP_FAT	GO:0048667~cell morphogenesis involved in neuron differentiation	3	1.21457	0.800223	800698, 790215, 786081	193	209	13528	1.00612	1	0.999773	100
Category	Term	Count	%	PValue	Genes	List Total	Pop Hits	Pop Total	Fold Enrichment	Bonferroni	Benjamini	FDR			GOTERM_BP_FAT	GO:0048666~neuron development	4	1.61943	0.863741	800698, 790215, 815867, 786081	193	339	13528	0.827059	1	0.999952	100
INTERPRO	IPR007087:Zinc finger, C2H2-type	3	2.80374	0.948618	805929, 812680, 817179	99	784	16659	0.643901	1	1	100			GOTERM_BP_FAT	GO:0000902~cell morphogenesis	4	1.61943	0.884759	800698, 790215, 815867, 786081	193	356	13528	0.787565	1	0.999974	100
INTERPRO	IPR015880:Zinc finger, C2H2-like	3	2.80374	0.951908	805929, 812680, 817179	99	797	16659	0.633398	1	1	100			GOTERM_BP_FAT	GO:0030182~neuron differentiation	4	1.61943	0.950772	800698, 790215, 815867, 786081	193	438	13528	0.640121	1	0.999998	100
SMART	SM00355:ZnF_C2H2	3	2.80374	0.980294	805929, 812680, 817179	65	797	9079	0.52576	1	1	100			GOTERM_BP_FAT	GO:0050877~neurological system process	5	2.02429	0.999982	776091, 790215, 815867, 786081, 813447	193	1210	13528	0.289642	1	1	100
Annotation Cluster 60	Enrichment Score: 0.006174258541657453														Annotation Cluster 47	Enrichment Score: 0.0992031935883554
Category	Term	Count	%	PValue	Genes	List Total	Pop Hits	Pop Total	Fold Enrichment	Bonferroni	Benjamini	FDR			Category	Term	Count	%	PValue	Genes	List Total	Pop Hits	Pop Total	Fold Enrichment	Bonferroni	Benjamini	FDR
SP_PIR_KEYWORDS	membrane	28	26.1682	0.940262	825257, 786681, 785341, 804866, 810131, 814212, 825143, 818296, 817609, 800847, 793015, 822498, 784938, 792054, 811645, 791626, 821838, 815507, 798034, 800485, 790642, 783961, 800715, 812140, 809769, 776671, 794296, 782320	105	6256	19235	0.819906	1	0.999825	100			GOTERM_CC_FAT	GO:0005813~centrosome	4	1.61943	0.654301	779995, 801384, 782125, 790368	192	224	12782	1.1888	1	0.987934	99.9999
GOTERM_CC_FAT	GO:0031224~intrinsic to membrane	23	21.4953	0.981939	784938, 792054, 786681, 811645, 791626, 808327, 785341, 821838, 804866, 815507, 798034, 825143, 777586, 800485, 781939, 818296, 800715, 812140, 776671, 817609, 793015, 794296, 782320	71	5485	12782	0.754904	1	0.999999	100			GOTERM_CC_FAT	GO:0005815~microtubule organizing center	4	1.61943	0.733019	779995, 801384, 782125, 790368	192	253	12782	1.05254	1	0.995122	100
UP_SEQ_FEATURE	topological domain:Cytoplasmic	11	10.2804	0.992663	792054, 825143, 798034, 791626, 811645, 818296, 821838, 804866, 776671, 793015, 782320	105	3374	19113	0.593454	1	1	100			GOTERM_CC_FAT	GO:0044430~cytoskeletal part	11	4.45344	0.911133	782724, 779995, 798986, 799223, 799570, 801384, 782125, 784611, 815867, 823156, 790368	192	952	12782	0.769225	1	0.99981	100
UP_SEQ_FEATURE	topological domain:Extracellular	8	7.47664	0.994515	825143, 798034, 811645, 818296, 821838, 804866, 776671, 782320	105	2719	19113	0.535575	1	1	100			GOTERM_CC_FAT	GO:0015630~microtubule cytoskeleton	6	2.42915	0.917725	779995, 801384, 782125, 784611, 823156, 790368	192	549	12782	0.727573	1	0.999838	100
GOTERM_CC_FAT	GO:0016021~integral to membrane	20	18.6916	0.995555	784938, 792054, 786681, 811645, 791626, 808327, 821838, 804866, 777586, 800485, 825143, 798034, 781939, 818296, 800715, 812140, 776671, 817609, 793015, 782320	71	5297	12782	0.679736	1	1	100
SP_PIR_KEYWORDS	transmembrane	16	14.9533	0.998384	784938, 792054, 786681, 811645, 791626, 821838, 804866, 800485, 825143, 798034, 818296, 812140, 776671, 817609, 793015, 782320	105	4973	19235	0.589392	1	1	100			Annotation Cluster 48	Enrichment Score: 0.0984239532967685
UP_SEQ_FEATURE	transmembrane region	15	14.0187	0.999241	784938, 792054, 786681, 791626, 811645, 821838, 804866, 825143, 798034, 818296, 812140, 776671, 817609, 793015, 782320	105	4911	19113	0.555982	1	1	100			Category	Term	Count	%	PValue	Genes	List Total	Pop Hits	Pop Total	Fold Enrichment	Bonferroni	Benjamini	FDR
															SMART	SM00320:WD40	3	1.21457	0.462905	811578, 824494, 793354	54	266	9079	1.8962	1	0.993757	99.7419
UNCLUSTERED															UP_SEQ_FEATURE	repeat:WD 6	3	1.21457	0.695199	811578, 824494, 793354	240	192	19113	1.24434	1	1	100
Category	Term	Count	%	PValue	Genes	List Total	Pop Hits	Pop Total	Fold Enrichment	Bonferroni	Benjamini	FDR			UP_SEQ_FEATURE	repeat:WD 5	3	1.21457	0.79131	811578, 824494, 793354	240	233	19113	1.02538	1	1	100
SP_PIR_KEYWORDS	phosphoprotein	63	58.8785	4.86302e-06	779920, 773823, 808327, 808174, 810131, 775390, 817007, 814212, 777586, 783489, 817609, 805515, 822558, 823967, 793015, 785736, 804478, 813808, 815507, 796971, 800485, 798034, 817842, 772589, 815981, 782320, 799464, 818242, 812680, 790550, 779532, 813016, 788868, 817589, 801854, 823683, 786838, 800847, 822498, 775926, 805311, 792101, 784938, 824666, 797034, 794729, 774934, 811645, 773203, 819022,…	105	7263	19235	1.58901	0.00105958	0.00105958	0.00618106			INTERPRO	IPR019782:WD40 repeat 2	3	1.21457	0.796327	811578, 824494, 793354	218	226	16659	1.01439	1	1	100
GOTERM_MF_FAT	GO:0005161~platelet-derived growth factor receptor binding	3	2.80374	0.00208873	779920, 821838, 776671	83	11	12983	42.6605	0.440815	0.176143	2.72384			INTERPRO	IPR017986:WD40 repeat, region	3	1.21457	0.819337	811578, 824494, 793354	218	238	16659	0.963245	1	1	100
SP_PIR_KEYWORDS	cytoplasm	31	28.972	0.00244683	779920, 782994, 818242, 808174, 810131, 814212, 779532, 813016, 817589, 801854, 780715, 790577, 786838, 822558, 823967, 800847, 773295, 822498, 785736, 804478, 824666, 811645, 773203, 819022, 788983, 815507, 804576, 800817, 820078, 805528, 806310	105	3332	19235	1.70435	0.413781	0.163075	3.06592			UP_SEQ_FEATURE	repeat:WD 4	3	1.21457	0.824361	811578, 824494, 793354	240	251	19113	0.951843	1	1	100
UP_SEQ_FEATURE	mutagenesis site	20	18.6916	0.0137764	779920, 792101, 825257, 773203, 785341, 818242, 808174, 804576, 800817, 820078, 813016, 817589, 801854, 820249, 783961, 790577, 823967, 822558, 810492, 773295	105	2045	19113	1.78023	0.998972	0.899091	18.0893			INTERPRO	IPR019781:WD40 repeat, subgroup	3	1.21457	0.826475	811578, 824494, 793354	218	242	16659	0.947324	1	1	100
SP_PIR_KEYWORDS	alternative splicing	53	49.5327	0.0139163	808327, 808174, 817179, 775390, 817007, 806598, 783489, 817609, 805515, 793488, 823967, 785736, 804478, 824017, 813808, 796971, 800485, 798034, 822858, 817842, 815981, 782994, 799464, 818242, 804866, 812680, 819039, 813016, 788868, 817589, 801854, 823683, 786838, 821438, 800847, 775926, 822498, 805311, 792101, 824666, 794729, 774934, 791626, 773203, 821838, 819022, 796198, 805929, 794838, 783251,…	105	7488	19235	1.29662	0.95288	0.353664	16.3164			UP_SEQ_FEATURE	repeat:WD 3	3	1.21457	0.846745	811578, 824494, 793354	240	265	19113	0.901557	1	1	100
UP_SEQ_FEATURE	splice variant	53	49.5327	0.0146213	808327, 808174, 817179, 775390, 817007, 806598, 783489, 817609, 805515, 793488, 823967, 785736, 804478, 824017, 813808, 796971, 800485, 798034, 822858, 817842, 815981, 782994, 799464, 818242, 804866, 812680, 819039, 813016, 788868, 817589, 801854, 823683, 786838, 821438, 800847, 775926, 822498, 805311, 792101, 824666, 794729, 774934, 811645, 791626, 773203, 821838, 819022, 805929, 794838, 783251,…	105	7458	19113	1.29358	0.999328	0.839012	19.0928			UP_SEQ_FEATURE	repeat:WD 2	3	1.21457	0.859738	811578, 824494, 793354	240	274	19113	0.871943	1	1	100
GOTERM_BP_FAT	GO:0033554~cellular response to stress	9	8.41121	0.038588	804478, 773823, 792054, 794729, 800485, 774934, 801854, 794838, 808174	93	566	13528	2.31301	1	0.938341	46.5551			UP_SEQ_FEATURE	repeat:WD 1	3	1.21457	0.859738	811578, 824494, 793354	240	274	19113	0.871943	1	1	100
GOTERM_BP_FAT	GO:0042060~wound healing	5	4.6729	0.0412112	801854, 821838, 776732, 773626, 822498	93	191	13528	3.80792	1	0.880957	48.8301			SP_PIR_KEYWORDS	wd repeat	3	1.21457	0.860072	811578, 824494, 793354	240	276	19235	0.87115	1	0.999084	100
SP_PIR_KEYWORDS	acetylation	22	20.5607	0.0420483	804478, 779920, 792101, 824666, 797034, 784938, 774934, 785341, 818242, 812680, 814212, 796971, 783489, 781939, 780715, 812140, 786838, 806310, 805515, 793488, 800847, 775926	105	2635	19235	1.52948	0.999914	0.513428	42.0752			INTERPRO	IPR001680:WD40 repeat	3	1.21457	0.86423	811578, 824494, 793354	218	266	16659	0.861851	1	1	100
GOTERM_BP_FAT	GO:0030162~regulation of proteolysis	3	2.80374	0.0504007	824017, 773203, 773626	93	53	13528	8.23372	1	0.879049	56.1041			INTERPRO	IPR019775:WD40 repeat, conserved site	3	1.21457	0.878895	811578, 824494, 793354	218	277	16659	0.827626	1	1	100
GOTERM_MF_FAT	GO:0004879~ligand-dependent nuclear receptor activity	3	2.80374	0.0518822	817589, 790577, 775926	83	58	12983	8.09078	1	0.581562	50.523			INTERPRO	IPR015943:WD40/YVTN repeat-like	3	1.21457	0.904962	811578, 824494, 793354	218	300	16659	0.764174	1	1	100
GOTERM_BP_FAT	GO:0016055~Wnt receptor signaling pathway	4	3.73832	0.0620789	797034, 794838, 796198, 788983	93	133	13528	4.37481	1	0.904344	63.9534
KEGG_PATHWAY	hsa04340:Hedgehog signaling pathway	3	2.80374	0.0712065	794838, 788983, 794296	41	56	5085	6.64416	0.994725	0.527275	53.5455			Annotation Cluster 49	Enrichment Score: 0.09211303007502594
GOTERM_MF_FAT	GO:0047485~protein N-terminus binding	3	2.80374	0.0795292	806598, 797034, 818242	83	74	12983	6.34142	1	0.683962	66.5301			Category	Term	Count	%	PValue	Genes	List Total	Pop Hits	Pop Total	Fold Enrichment	Bonferroni	Benjamini	FDR
KEGG_PATHWAY	hsa04810:Regulation of actin cytoskeleton	5	4.6729	0.0868535	814212, 804478, 773823, 821838, 776732	41	215	5085	2.88429	0.998421	0.553525	61.0558			GOTERM_BP_FAT	GO:0019725~cellular homeostasis	9	3.64372	0.34248	795945, 782724, 802385, 796016, 807384, 818766, 801798, 815867, 792407	193	466	13528	1.35373	1	0.968801	99.8718
SP_PIR_KEYWORDS	lipid-binding	3	2.80374	0.0870103	779920, 817589, 810131	105	91	19235	6.03925	1	0.710701	68.5592			GOTERM_BP_FAT	GO:0030005~cellular di-, tri-valent inorganic cation homeostasis	3	1.21457	0.836045	782724, 807384, 818766	193	227	13528	0.926343	1	0.999898	100
GOTERM_BP_FAT	GO:0034097~response to cytokine stimulus	3	2.80374	0.100773	821838, 796198, 776671	93	79	13528	5.52389	1	0.885747	81.5685			GOTERM_BP_FAT	GO:0055066~di-, tri-valent inorganic cation homeostasis	3	1.21457	0.856607	782724, 807384, 818766	193	239	13528	0.879832	1	0.99994	100
GOTERM_BP_FAT	GO:0010033~response to organic substance	9	8.41121	0.116926	779920, 817589, 783961, 820249, 821838, 796198, 809769, 776671, 815981	93	721	13528	1.81576	1	0.893352	86.1888			GOTERM_BP_FAT	GO:0030003~cellular cation homeostasis	3	1.21457	0.879006	782724, 807384, 818766	193	254	13528	0.827873	1	0.999969	100
GOTERM_BP_FAT	GO:0043254~regulation of protein complex assembly	3	2.80374	0.125007	814212, 825257, 790577	93	90	13528	4.84875	1	0.894717	88.0694			GOTERM_BP_FAT	GO:0006873~cellular ion homeostasis	4	1.61943	0.903834	782724, 807384, 818766, 815867	193	374	13528	0.749661	1	0.999986	100
SP_PIR_KEYWORDS	Proto-oncogene	4	3.73832	0.128609	817842, 773203, 810131, 805515	105	230	19235	3.18592	1	0.793925	82.6192			GOTERM_BP_FAT	GO:0055082~cellular chemical homeostasis	4	1.61943	0.909532	782724, 807384, 818766, 815867	193	380	13528	0.737824	1	0.999987	100
SP_PIR_KEYWORDS	wnt signaling pathway	3	2.80374	0.141207	794838, 796198, 788983	105	122	19235	4.50468	1	0.794079	85.5563			GOTERM_BP_FAT	GO:0055080~cation homeostasis	3	1.21457	0.916434	782724, 807384, 818766	193	286	13528	0.735244	1	0.99999	100
KEGG_PATHWAY	hsa04010:MAPK signaling pathway	5	4.6729	0.155998	773823, 821838, 776732, 776671, 815981	41	267	5085	2.32255	0.999994	0.665358	82.8009			GOTERM_BP_FAT	GO:0050801~ion homeostasis	4	1.61943	0.933003	782724, 807384, 818766, 815867	193	409	13528	0.685509	1	0.999995	100
GOTERM_BP_FAT	GO:0007049~cell cycle	9	8.41121	0.157226	804478, 785736, 783489, 783961, 790577, 773203, 819022, 815981, 794296	93	776	13528	1.68706	1	0.902607	93.4346			GOTERM_BP_FAT	GO:0048878~chemical homeostasis	4	1.61943	0.978259	782724, 807384, 818766, 815867	193	512	13528	0.547604	1	1	100
SP_PIR_KEYWORDS	growth factor	3	2.80374	0.158058	790550, 776732, 821438	105	131	19235	4.1952	1	0.763669	88.7724
KEGG_PATHWAY	hsa04666:Fc gamma R-mediated phagocytosis	3	2.80374	0.171155	825257, 773823, 815507	41	95	5085	3.91656	0.999998	0.670668	85.7498			Annotation Cluster 50	Enrichment Score: 0.06343327190654854
GOTERM_BP_FAT	GO:0006730~one-carbon metabolic process	3	2.80374	0.176846	774934, 773025, 805515	93	112	13528	3.89631	1	0.912096	95.4878			Category	Term	Count	%	PValue	Genes	List Total	Pop Hits	Pop Total	Fold Enrichment	Bonferroni	Benjamini	FDR
GOTERM_BP_FAT	GO:0032844~regulation of homeostatic process	3	2.80374	0.181721	801854, 820249, 818296	93	114	13528	3.82796	1	0.91597	95.895			SP_PIR_KEYWORDS	cell cycle	5	2.02429	0.827912	812674, 802385, 790368, 819600, 822657	240	461	19235	0.869261	1	0.998375	100
UP_SEQ_FEATURE	compositionally biased region:Poly-Gln	3	2.80374	0.198563	792101, 774934, 818242	105	151	19113	3.61646	1	0.999894	95.8577			SP_PIR_KEYWORDS	cell division	3	1.21457	0.842667	812674, 819600, 822657	240	264	19235	0.910748	1	0.998722	100
SP_PIR_KEYWORDS	manganese	3	2.80374	0.198635	804478, 782994, 818296	105	152	19235	3.6156	1	0.810735	94.0074			GOTERM_BP_FAT	GO:0051301~cell division	3	1.21457	0.924825	812674, 819600, 822657	193	295	13528	0.712813	1	0.999993	100
GOTERM_CC_FAT	GO:0005794~Golgi apparatus	8	7.47664	0.19911	825257, 792054, 785341, 812140, 818242, 776732, 810492, 800847	71	872	12782	1.65163	1	0.966326	93.3018
UP_SEQ_FEATURE	compositionally biased region:Ser-rich	5	4.6729	0.201217	813808, 821838, 818242, 812680, 819039	105	425	19113	2.14151	1	0.999811	96.0507			Annotation Cluster 51	Enrichment Score: 0.061034909791887595
KEGG_PATHWAY	hsa04510:Focal adhesion	4	3.73832	0.209063	804478, 779920, 773823, 821838	41	201	5085	2.46815	1	0.722221	91.234			Category	Term	Count	%	PValue	Genes	List Total	Pop Hits	Pop Total	Fold Enrichment	Bonferroni	Benjamini	FDR
KEGG_PATHWAY	hsa04114:Oocyte meiosis	3	2.80374	0.214059	804478, 808174, 815981	41	110	5085	3.38248	1	0.705233	91.792			GOTERM_BP_FAT	GO:0008380~RNA splicing	4	1.61943	0.771551	789661, 821735, 772373, 807300	193	284	13528	0.987229	1	0.999625	100
GOTERM_BP_FAT	GO:0032268~regulation of cellular protein metabolic process	6	5.60748	0.220565	790550, 810441, 818296, 773203, 773626, 804576	93	474	13528	1.8413	1	0.934663	98.1075			GOTERM_BP_FAT	GO:0016071~mRNA metabolic process	4	1.61943	0.899858	793710, 789661, 821735, 807300	193	370	13528	0.757765	1	0.999985	100
GOTERM_BP_FAT	GO:0032583~regulation of gene-specific transcription	3	2.80374	0.231362	797034, 801854, 796198	93	134	13528	3.25662	1	0.931916	98.4844			GOTERM_BP_FAT	GO:0006397~mRNA processing	3	1.21457	0.944837	789661, 821735, 807300	193	321	13528	0.655077	1	0.999998	100
GOTERM_CC_FAT	GO:0005739~mitochondrion	9	8.41121	0.242539	779920, 777586, 817589, 773025, 805515, 793488, 822558, 815981, 775926	71	1087	12782	1.49057	1	0.979534	96.6025
GOTERM_CC_FAT	GO:0005625~soluble fraction	4	3.73832	0.245323	816398, 794838, 788983, 815981	71	313	12782	2.30068	1	0.96587	96.7515			Annotation Cluster 52	Enrichment Score: 0.03688720990683858
GOTERM_MF_FAT	GO:0030145~manganese ion binding	3	2.80374	0.254071	804478, 782994, 818296	83	154	12983	3.04718	1	0.951106	97.9173			Category	Term	Count	%	PValue	Genes	List Total	Pop Hits	Pop Total	Fold Enrichment	Bonferroni	Benjamini	FDR
GOTERM_BP_FAT	GO:0006869~lipid transport	3	2.80374	0.259065	820078, 783961, 825293	93	145	13528	3.00957	1	0.943231	99.1551			GOTERM_BP_FAT	GO:0000087~M phase of mitotic cell cycle	3	1.21457	0.830505	800698, 819600, 822657	193	224	13528	0.938749	1	0.999884	100
UP_SEQ_FEATURE	compositionally biased region:Poly-Ser	5	4.6729	0.259239	790550, 824666, 774934, 773203, 825423	105	475	19113	1.91609	1	0.999951	98.6652			GOTERM_BP_FAT	GO:0000279~M phase	3	1.21457	0.949902	800698, 819600, 822657	193	329	13528	0.639148	1	0.999998	100
UP_SEQ_FEATURE	short sequence motif:Nuclear localization signal	4	3.73832	0.260218	792101, 801854, 781939, 773203	105	325	19113	2.24035	1	0.999912	98.6903			GOTERM_BP_FAT	GO:0022403~cell cycle phase	3	1.21457	0.982465	800698, 819600, 822657	193	414	13528	0.507922	1	1	100
INTERPRO	IPR011993:Pleckstrin homology-type	4	3.73832	0.263954	814212, 822858, 805528, 825293	99	303	16659	2.22142	1	0.999941	98.2844
GOTERM_BP_FAT	GO:0046942~carboxylic acid transport	3	2.80374	0.264113	820078, 798034, 782320	93	147	13528	2.96862	1	0.94399	99.2422			Annotation Cluster 53	Enrichment Score: 0.02656671795789691
GOTERM_BP_FAT	GO:0015849~organic acid transport	3	2.80374	0.266637	820078, 798034, 782320	93	148	13528	2.94856	1	0.944366	99.2826			Category	Term	Count	%	PValue	Genes	List Total	Pop Hits	Pop Total	Fold Enrichment	Bonferroni	Benjamini	FDR
KEGG_PATHWAY	hsa04360:Axon guidance	3	2.80374	0.2697	822558, 815981, 821438	41	129	5085	2.88429	1	0.774105	96.1695			SP_PIR_KEYWORDS	gtp-binding	4	1.61943	0.778836	793093, 823156, 807076, 790368	240	329	19235	0.974417	1	0.996751	100
GOTERM_MF_FAT	GO:0004713~protein tyrosine kinase activity	3	2.80374	0.282208	773823, 821838, 806310	83	166	12983	2.8269	1	0.962823	98.7467			GOTERM_MF_FAT	GO:0005525~GTP binding	5	2.02429	0.791317	782125, 793093, 823156, 807076, 790368	189	372	12983	0.923295	1	0.999962	100
GOTERM_BP_FAT	GO:0010876~lipid localization	3	2.80374	0.289343	820078, 783961, 825293	93	157	13528	2.77954	1	0.951338	99.5652			GOTERM_MF_FAT	GO:0032561~guanyl ribonucleotide binding	5	2.02429	0.808102	782125, 793093, 823156, 807076, 790368	189	382	12983	0.899125	1	0.999974	100
SP_PIR_KEYWORDS	DNA damage	3	2.80374	0.304351	804478, 794729, 774934	105	205	19235	2.68084	1	0.868477	99.0076			GOTERM_MF_FAT	GO:0019001~guanyl nucleotide binding	5	2.02429	0.808102	782125, 793093, 823156, 807076, 790368	189	382	12983	0.899125	1	0.999974	100
UP_SEQ_FEATURE	compositionally biased region:Poly-Lys	3	2.80374	0.306961	774934, 786838, 808174	105	205	19113	2.66383	1	0.99993	99.4878			UP_SEQ_FEATURE	nucleotide phosphate-binding region:GTP	3	1.21457	0.886237	823156, 807076, 790368	240	295	19113	0.809873	1	1	100
SP_PIR_KEYWORDS	sh3 domain	3	2.80374	0.314313	785736, 773823, 810131	105	210	19235	2.61701	1	0.865516	99.1739			SP_PIR_KEYWORDS	nucleotide-binding	12	4.8583	0.99537	778310, 816814, 802151, 782125, 815474, 793093, 815867, 823156, 807076, 790368, 821312, 777533	240	1686	19235	0.570433	1	1	100
KEGG_PATHWAY	hsa04310:Wnt signaling pathway	3	2.80374	0.3342	797034, 794838, 815981	41	151	5085	2.46406	1	0.835529	98.5329			SP_PIR_KEYWORDS	atp-binding	8	3.23887	0.99783	778310, 816814, 802151, 782125, 815474, 815867, 821312, 777533	240	1326	19235	0.483534	1	1	100
GOTERM_BP_FAT	GO:0008283~cell proliferation	5	4.6729	0.344749	779920, 818296, 786838, 787495, 821438	93	436	13528	1.66815	1	0.970025	99.8806			GOTERM_MF_FAT	GO:0000166~nucleotide binding	18	7.28745	0.999593	816407, 802151, 793093, 815474, 821735, 780952, 790368, 807076, 801768, 777533, 778310, 816814, 782125, 807457, 815867, 823156, 821312, 802852	189	2245	12983	0.550769	1	1	100
GOTERM_MF_FAT	GO:0005125~cytokine activity	3	2.80374	0.349641	820249, 773037, 821438	83	195	12983	2.40649	1	0.97619	99.6595			UP_SEQ_FEATURE	nucleotide phosphate-binding region:ATP	4	1.61943	0.999614	778310, 816814, 802151, 815867	240	962	19113	0.331133	1	1	100
GOTERM_BP_FAT	GO:0040007~growth	3	2.80374	0.354283	810441, 805515, 794296	93	183	13528	2.38463	1	0.970372	99.9054			GOTERM_MF_FAT	GO:0017076~purine nucleotide binding	14	5.66802	0.999727	802151, 793093, 815474, 780952, 790368, 807076, 777533, 816814, 778310, 782125, 815867, 823156, 821312, 802852	189	1918	12983	0.50141	1	1	100
GOTERM_BP_FAT	GO:0019318~hexose metabolic process	3	2.80374	0.376333	804478, 792817, 775390	93	192	13528	2.27285	1	0.975624	99.9456			GOTERM_MF_FAT	GO:0032555~purine ribonucleotide binding	13	5.26316	0.999762	802151, 793093, 815474, 790368, 807076, 777533, 816814, 778310, 782125, 823156, 815867, 821312, 802852	189	1836	12983	0.486389	1	1	100
GOTERM_BP_FAT	GO:0007166~cell surface receptor linked signal transduction	15	14.0187	0.381913	779920, 785736, 797034, 811645, 808327, 821838, 796198, 788983, 818296, 794838, 776732, 776671, 823967, 821438, 775926	93	1856	13528	1.17561	1	0.974675	99.9529			GOTERM_MF_FAT	GO:0032553~ribonucleotide binding	13	5.26316	0.999762	802151, 793093, 815474, 790368, 807076, 777533, 816814, 778310, 782125, 823156, 815867, 821312, 802852	189	1836	12983	0.486389	1	1	100
SP_PIR_KEYWORDS	golgi apparatus	5	4.6729	0.393547	825257, 792054, 785341, 810492, 800847	105	588	19235	1.55774	1	0.906535	99.8265			GOTERM_MF_FAT	GO:0030554~adenyl nucleotide binding	10	4.04858	0.999843	778310, 816814, 802151, 782125, 815474, 780952, 815867, 821312, 802852, 777533	189	1577	12983	0.435594	1	1	100
GOTERM_BP_FAT	GO:0009100~glycoprotein metabolic process	3	2.80374	0.400474	806598, 792054, 801854	93	202	13528	2.16033	1	0.977619	99.971			GOTERM_MF_FAT	GO:0005524~ATP binding	9	3.64372	0.99985	778310, 816814, 802151, 782125, 815474, 815867, 821312, 802852, 777533	189	1477	12983	0.418577	1	1	100
GOTERM_BP_FAT	GO:0010608~posttranscriptional regulation of gene expression	3	2.80374	0.421832	790550, 779920, 810441	93	211	13528	2.06819	1	0.978792	99.9837			GOTERM_MF_FAT	GO:0001883~purine nucleoside binding	10	4.04858	0.99988	778310, 816814, 802151, 782125, 815474, 780952, 815867, 821312, 802852, 777533	189	1601	12983	0.429064	1	1	100
KEGG_PATHWAY	hsa04062:Chemokine signaling pathway	3	2.80374	0.435987	773823, 773037, 821438	41	187	5085	1.9897	1	0.908533	99.7378			GOTERM_MF_FAT	GO:0032559~adenyl ribonucleotide binding	9	3.64372	0.999881	778310, 816814, 802151, 782125, 815474, 815867, 821312, 802852, 777533	189	1497	12983	0.412985	1	1	100
GOTERM_BP_FAT	GO:0009991~response to extracellular stimulus	3	2.80374	0.442803	779920, 820249, 796198	93	220	13528	1.98358	1	0.98134	99.991			GOTERM_MF_FAT	GO:0001882~nucleoside binding	10	4.04858	0.999894	778310, 816814, 802151, 782125, 815474, 780952, 815867, 821312, 802852, 777533	189	1612	12983	0.426136	1	1	100
GOTERM_CC_FAT	GO:0005829~cytosol	9	8.41121	0.445782	790550, 779920, 820078, 777586, 817589, 783961, 773203, 788983, 815981	71	1330	12782	1.21824	1	0.977931	99.9243
SP_PIR_KEYWORDS	chromosomal rearrangement	3	2.80374	0.446705	792101, 810131, 805515	105	279	19235	1.96979	1	0.924266	99.9459			Annotation Cluster 54	Enrichment Score: 0.01372850322314695
GOTERM_BP_FAT	GO:0005996~monosaccharide metabolic process	3	2.80374	0.447408	804478, 792817, 775390	93	222	13528	1.96571	1	0.98144	99.9921			Category	Term	Count	%	PValue	Genes	List Total	Pop Hits	Pop Total	Fold Enrichment	Bonferroni	Benjamini	FDR
UP_SEQ_FEATURE	compositionally biased region:Glu-rich	3	2.80374	0.457243	814212, 808174, 812680	105	283	19113	1.92963	1	0.999998	99.9848			GOTERM_BP_FAT	GO:0006954~inflammatory response	3	1.21457	0.947427	796016, 820776, 813447	193	325	13528	0.647015	1	0.999998	100
GOTERM_BP_FAT	GO:0002684~positive regulation of immune system process	3	2.80374	0.483472	773626, 821438, 822498	93	238	13528	1.83356	1	0.985395	99.9973			GOTERM_BP_FAT	GO:0006952~defense response	5	2.02429	0.977308	796016, 820776, 820197, 801208, 813447	193	615	13528	0.569864	1	1	100
GOTERM_BP_FAT	GO:0007242~intracellular signaling cascade	10	9.34579	0.486444	782994, 825257, 810441, 773823, 817589, 790642, 794838, 785341, 813808, 818242	93	1256	13528	1.15814	1	0.985561	99.9975			GOTERM_BP_FAT	GO:0009611~response to wounding	4	1.61943	0.982284	796016, 816149, 820776, 813447	193	530	13528	0.529006	1	1	100
UP_SEQ_FEATURE	compositionally biased region:Poly-Glu	4	3.73832	0.506099	788868, 774934, 805528, 783251	105	494	19113	1.47392	1	0.999998	99.9961
GOTERM_BP_FAT	GO:0051056~regulation of small GTPase mediated signal transduction	3	2.80374	0.513834	825257, 823683, 813808	93	252	13528	1.73169	1	0.988053	99.999			Annotation Cluster 55	Enrichment Score: 0.010111323300363274
GOTERM_BP_FAT	GO:0007267~cell-cell signaling	5	4.6729	0.587473	816398, 794838, 773037, 815981, 822498	93	600	13528	1.21219	1	0.993452	99.9999			Category	Term	Count	%	PValue	Genes	List Total	Pop Hits	Pop Total	Fold Enrichment	Bonferroni	Benjamini	FDR
SP_PIR_KEYWORDS	developmental protein	5	4.6729	0.612026	804478, 824017, 794838, 783251, 822558	105	779	19235	1.17581	1	0.967938	99.9994			GOTERM_BP_FAT	GO:0010604~positive regulation of macromolecule metabolic process	10	4.04858	0.86554	802385, 784998, 801384, 789403, 800265, 790215, 785147, 783409, 819600, 813447	193	857	13528	0.817891	1	0.999953	100
GOTERM_MF_FAT	GO:0016887~ATPase activity	3	2.80374	0.627417	777586, 783961, 810492	83	334	12983	1.40499	1	0.998548	99.9998			GOTERM_BP_FAT	GO:0045941~positive regulation of transcription	4	1.61943	0.988034	802385, 784998, 790215, 813447	193	564	13528	0.497115	1	1	100
GOTERM_BP_FAT	GO:0006091~generation of precursor metabolites and energy	3	2.80374	0.632001	804478, 777586, 775390	93	313	13528	1.39421	1	0.995917	100			GOTERM_BP_FAT	GO:0010628~positive regulation of gene expression	4	1.61943	0.990191	802385, 784998, 790215, 813447	193	581	13528	0.48257	1	1	100
SP_PIR_KEYWORDS	disease mutation	9	8.41121	0.636901	814212, 779920, 817589, 774934, 799464, 820249, 773626, 809769, 825423	105	1591	19235	1.03628	1	0.973231	99.9997			GOTERM_BP_FAT	GO:0045935~positive regulation of nucleobase, nucleoside, nucleotide and nucleic acid metabolic process	4	1.61943	0.994111	802385, 784998, 790215, 813447	193	624	13528	0.449316	1	1	100
UP_SEQ_FEATURE	compositionally biased region:Poly-Pro	3	2.80374	0.660839	814212, 792101, 805528	105	413	19113	1.32224	1	1	100			GOTERM_BP_FAT	GO:0051173~positive regulation of nitrogen compound metabolic process	4	1.61943	0.99537	802385, 784998, 790215, 813447	193	644	13528	0.435362	1	1	100
SP_PIR_KEYWORDS	magnesium	3	2.80374	0.693686	782994, 818296, 806310	105	442	19235	1.24337	1	0.984394	100			GOTERM_BP_FAT	GO:0010557~positive regulation of macromolecule biosynthetic process	4	1.61943	0.995898	802385, 784998, 790215, 813447	193	654	13528	0.428705	1	1	100
SP_PIR_KEYWORDS	differentiation	3	2.80374	0.714595	824017, 794838, 822558	105	460	19235	1.19472	1	0.986947	100			GOTERM_BP_FAT	GO:0031328~positive regulation of cellular biosynthetic process	4	1.61943	0.99719	802385, 784998, 790215, 813447	193	685	13528	0.409304	1	1	100
GOTERM_CC_FAT	GO:0042995~cell projection	4	3.73832	0.742777	814212, 825257, 801854, 822558	71	697	12782	1.03316	1	0.995622	100			GOTERM_BP_FAT	GO:0009891~positive regulation of biosynthetic process	4	1.61943	0.997515	802385, 784998, 790215, 813447	193	695	13528	0.403414	1	1	100
SP_PIR_KEYWORDS	coiled coil	10	9.34579	0.775876	785736, 788868, 817842, 783961, 819022, 808174, 810131, 805515, 775926, 822498	105	2019	19235	0.907333	1	0.992844	100
GOTERM_MF_FAT	GO:0042802~identical protein binding	4	3.73832	0.776302	811645, 773203, 821838, 822498	83	640	12983	0.977636	1	0.999612	100			Annotation Cluster 56	Enrichment Score: 0.003370676283274252
SP_PIR_KEYWORDS	polymorphism	60	56.0748	0.786676	779920, 810441, 808327, 808174, 817179, 817007, 814212, 806598, 780715, 818296, 790577, 773626, 805515, 822558, 793488, 823967, 785736, 824017, 813808, 815507, 820078, 822858, 800485, 798034, 807525, 817842, 814506, 812140, 787495, 782320, 799464, 816398, 818242, 819039, 788868, 825143, 817589, 801854, 810492, 800847, 775926, 824666, 794729, 774934, 819022, 821838, 788983, 796198, 792817, 800817,…	105	11550	19235	0.951639	1	0.99344	100			Category	Term	Count	%	PValue	Genes	List Total	Pop Hits	Pop Total	Fold Enrichment	Bonferroni	Benjamini	FDR
GOTERM_BP_FAT	GO:0055085~transmembrane transport	3	2.80374	0.90406	825143, 777586, 793015	93	569	13528	0.766937	1	0.999988	100			GOTERM_BP_FAT	GO:0042325~regulation of phosphorylation	3	1.21457	0.990958	812161, 784611, 815867	193	466	13528	0.451244	1	1	100
UP_SEQ_FEATURE	sequence variant	60	56.0748	0.91417	779920, 810441, 808327, 808174, 817179, 817007, 814212, 806598, 780715, 818296, 790577, 773626, 805515, 822558, 793488, 823967, 785736, 824017, 813808, 815507, 820078, 822858, 800485, 798034, 807525, 817842, 814506, 812140, 787495, 782320, 799464, 816398, 818242, 819039, 788868, 825143, 817589, 801854, 810492, 800847, 775926, 824666, 794729, 774934, 819022, 821838, 788983, 796198, 792817, 800817,…	105	11992	19113	0.91075	1	1	100			GOTERM_BP_FAT	GO:0051174~regulation of phosphorus metabolic process	3	1.21457	0.992925	812161, 784611, 815867	193	485	13528	0.433567	1	1	100
SP_PIR_KEYWORDS	cell membrane	8	7.47664	0.960007	814212, 825257, 798034, 811645, 800715, 804866, 800847, 794296	105	2194	19235	0.667969	1	0.999942	100			GOTERM_BP_FAT	GO:0019220~regulation of phosphate metabolic process	3	1.21457	0.992925	812161, 784611, 815867	193	485	13528	0.433567	1	1	100
GOTERM_BP_FAT	GO:0050877~neurological system process	5	4.6729	0.96983	779920, 809769, 823967, 815981, 822498	93	1210	13528	0.601084	1	1	100
GOTERM_BP_FAT	GO:0050890~cognition	3	2.80374	0.987521	779920, 809769, 823967	93	909	13528	0.480074	1	1	100			Annotation Cluster 57	Enrichment Score: 0.0015628555105616272
GOTERM_BP_FAT	GO:0007186~G-protein coupled receptor protein signaling pathway	3	2.80374	0.996853	808327, 823967, 821438	93	1123	13528	0.38859	1	1	100			Category	Term	Count	%	PValue	Genes	List Total	Pop Hits	Pop Total	Fold Enrichment	Bonferroni	Benjamini	FDR
															SP_PIR_KEYWORDS	zinc	19	7.69231	0.981291	792024, 772388, 806467, 788949, 821735, 790215, 788592, 787401, 807300, 822433, 815506, 798124, 776494, 824865, 818766, 809887, 811693, 819600, 811696	240	2189	19235	0.695647	1	0.999997	100
															SP_PIR_KEYWORDS	metal-binding	26	10.5263	0.990259	792024, 777768, 772388, 806467, 788949, 821735, 790215, 788592, 787401, 807300, 778262, 795304, 816814, 822433, 815506, 782125, 798124, 776494, 776841, 807384, 818766, 825745, 811693, 809887, 819600, 811696	240	2972	19235	0.701141	1	1	100
															GOTERM_MF_FAT	GO:0008270~zinc ion binding	17	6.88259	0.999912	792024, 772388, 806467, 788949, 821735, 790215, 788592, 787401, 807300, 822433, 815506, 798124, 776494, 818766, 809887, 811693, 819600	189	2311	12983	0.505315	1	1	100
															SP_PIR_KEYWORDS	zinc-finger	7	2.83401	0.999987	798124, 776494, 821735, 790215, 811693, 819600, 807300	240	1718	19235	0.326555	1	1	100
															GOTERM_MF_FAT	GO:0046914~transition metal ion binding	20	8.09717	0.999989	792024, 772388, 806467, 788949, 821735, 790215, 788592, 787401, 807300, 778262, 795304, 822433, 815506, 798124, 776494, 818766, 807384, 809887, 811693, 819600	189	2785	12983	0.493308	1	1	100
															GOTERM_MF_FAT	GO:0046872~metal ion binding	33	13.3603	0.999999	783393, 813190, 780952, 788592, 795304, 778262, 822433, 774294, 815506, 798124, 776494, 825745, 782724, 791568, 792024, 772388, 806467, 788949, 821735, 790215, 787401, 807300, 798986, 782125, 820776, 776841, 818766, 807384, 809887, 811693, 819600, 803417, 820035	189	4140	12983	0.547554	1	1	100
															GOTERM_MF_FAT	GO:0043169~cation binding	33	13.3603	0.999999	783393, 813190, 780952, 788592, 795304, 778262, 822433, 774294, 815506, 798124, 776494, 825745, 782724, 791568, 792024, 772388, 806467, 788949, 821735, 790215, 787401, 807300, 798986, 782125, 820776, 776841, 818766, 807384, 809887, 811693, 819600, 803417, 820035	189	4179	12983	0.542444	1	1	100
															GOTERM_MF_FAT	GO:0043167~ion binding	33	13.3603	1	783393, 813190, 780952, 788592, 795304, 778262, 822433, 774294, 815506, 798124, 776494, 825745, 782724, 791568, 792024, 772388, 806467, 788949, 821735, 790215, 787401, 807300, 798986, 782125, 820776, 776841, 818766, 807384, 809887, 811693, 819600, 803417, 820035	189	4241	12983	0.534514	1	1	100
															Annotation Cluster 58	Enrichment Score: 0.001392043740038403
															Category	Term	Count	%	PValue	Genes	List Total	Pop Hits	Pop Total	Fold Enrichment	Bonferroni	Benjamini	FDR
															GOTERM_CC_FAT	GO:0031988~membrane-bounded vesicle	4	1.61943	0.991996	784769, 792407, 789199, 811696	192	568	12782	0.468823	1	1	100
															GOTERM_CC_FAT	GO:0031982~vesicle	4	1.61943	0.997823	784769, 792407, 789199, 811696	192	670	12782	0.39745	1	1	100
															GOTERM_CC_FAT	GO:0016023~cytoplasmic membrane-bounded vesicle	3	1.21457	0.997951	784769, 789199, 811696	192	550	12782	0.363125	1	1	100
															GOTERM_CC_FAT	GO:0031410~cytoplasmic vesicle	3	1.21457	0.999445	784769, 789199, 811696	192	642	12782	0.311088	1	1	100
															Annotation Cluster 59	Enrichment Score: 3.543820839256985E-4
															Category	Term	Count	%	PValue	Genes	List Total	Pop Hits	Pop Total	Fold Enrichment	Bonferroni	Benjamini	FDR
															SP_PIR_KEYWORDS	membrane	61	24.6964	0.995118	774225, 821041, 773666, 816149, 799586, 813190, 807076, 813790, 791586, 773671, 775489, 801346, 814031, 816440, 774479, 793354, 801768, 789199, 775912, 774265, 800981, 794064, 820035, 822309, 776091, 801377, 774946, 804151, 824494, 807145, 778262, 803283, 813015, 818606, 827088, 780172, 797240, 802076, 819362, 813393, 806712, 783205, 815966, 802706, 801222, 788330, 802609, 791227, 802552, 808603,…	240	6256	19235	0.781473	1	1	100
															UP_SEQ_FEATURE	transmembrane region	33	13.3603	0.999999	821041, 822309, 773666, 801377, 774946, 804151, 799586, 807145, 813790, 818606, 791586, 773671, 797240, 819362, 801346, 813393, 814031, 816440, 783205, 806712, 802706, 801222, 788330, 802609, 791227, 802552, 824131, 778788, 811697, 824797, 780247, 803417, 802852	240	4911	19113	0.535133	1	1	100
															SP_PIR_KEYWORDS	transmembrane	33	13.3603	0.999999	821041, 822309, 773666, 801377, 774946, 804151, 799586, 807145, 813790, 818606, 791586, 773671, 797240, 819362, 801346, 813393, 814031, 816440, 783205, 806712, 802706, 801222, 788330, 802609, 791227, 802552, 824131, 778788, 811697, 824797, 780247, 803417, 802852	240	4973	19235	0.531834	1	1	100
															UP_SEQ_FEATURE	topological domain:Cytoplasmic	12	4.8583	1	802552, 821041, 822309, 819362, 801346, 774946, 814031, 799586, 801222, 788330, 803417, 797240	240	3374	19113	0.283239	1	1	100
															GOTERM_CC_FAT	GO:0016021~integral to membrane	38	15.3846	1	821041, 822309, 773666, 823372, 816149, 801377, 774946, 804151, 799586, 807145, 788592, 794685, 813790, 818606, 791586, 773671, 797240, 811578, 819362, 801346, 813393, 814031, 816440, 783205, 806712, 802706, 801222, 788330, 802609, 791227, 802552, 824131, 778788, 811697, 824797, 780247, 803417, 802852	192	5297	12782	0.477586	1	1	100
															GOTERM_CC_FAT	GO:0031224~intrinsic to membrane	39	15.7895	1	821041, 822309, 773666, 823372, 816149, 801377, 774946, 804151, 799586, 807145, 813190, 788592, 794685, 813790, 818606, 791586, 773671, 797240, 811578, 819362, 801346, 813393, 814031, 816440, 783205, 806712, 802706, 801222, 788330, 802609, 791227, 802552, 824131, 778788, 811697, 824797, 780247, 803417, 802852	192	5485	12782	0.473353	1	1	100
															Annotation Cluster 60	Enrichment Score: 5.7966714102236857E-5
															Category	Term	Count	%	PValue	Genes	List Total	Pop Hits	Pop Total	Fold Enrichment	Bonferroni	Benjamini	FDR
															GOTERM_CC_FAT	GO:0005615~extracellular space	3	1.21457	0.999702	782724, 802031, 801208	192	685	12782	0.29156	1	1	100
															GOTERM_CC_FAT	GO:0044421~extracellular region part	5	2.02429	0.999768	782724, 802031, 792407, 801208, 811696	192	960	12782	0.346734	1	1	100
															SP_PIR_KEYWORDS	Secreted	6	2.42915	0.999996	816149, 776841, 802031, 820685, 801208, 811696	240	1689	19235	0.28471	1	1	100
															GOTERM_CC_FAT	GO:0005576~extracellular region	8	3.23887	1	782724, 816149, 820776, 802031, 820685, 792407, 801208, 811696	192	2010	12782	0.264967	1	1	100
															Annotation Cluster 61	Enrichment Score: 1.3990801540836385E-8
															Category	Term	Count	%	PValue	Genes	List Total	Pop Hits	Pop Total	Fold Enrichment	Bonferroni	Benjamini	FDR
															SP_PIR_KEYWORDS	signal	15	6.07287	1	822309, 819362, 816149, 774946, 814031, 799586, 801208, 778262, 784769, 791227, 811697, 820685, 803417, 797240, 811696	240	3250	19235	0.369904	1	1	100
															UP_SEQ_FEATURE	signal peptide	15	6.07287	1	822309, 819362, 816149, 774946, 814031, 799586, 801208, 778262, 784769, 791227, 811697, 820685, 803417, 797240, 811696	240	3250	19113	0.367558	1	1	100
															SP_PIR_KEYWORDS	glycoprotein	15	6.07287	1	821041, 819362, 816149, 813393, 774946, 814031, 799586, 807145, 778262, 784769, 791227, 773671, 786081, 797240, 811696	240	4318	19235	0.278413	1	1	100
															UP_SEQ_FEATURE	glycosylation site:N-linked (GlcNAc...)	12	4.8583	1	778262, 784769, 791227, 821041, 819362, 816149, 813393, 814031, 773671, 807145, 811696, 797240	240	4129	19113	0.231448	1	1	100
															UNCLUSTERED
															Category	Term	Count	%	PValue	Genes	List Total	Pop Hits	Pop Total	Fold Enrichment	Bonferroni	Benjamini	FDR
															SP_PIR_KEYWORDS	acetylation	120	48.583	3.37304e-41	774225, 794792, 815474, 817433, 785872, 782397, 786531, 794685, 822433, 815506, 796446, 804383, 785147, 789968, 805124, 782724, 811578, 802151, 774479, 813685, 793354, 790788, 801768, 777533, 775719, 775912, 780512, 782125, 784611, 813329, 790706, 811161, 776035, 809887, 820625, 794064, 786934, 816407, 778568, 784840, 813345, 776091, 800698, 798725, 803377, 796244, 795304, 781923, 813015, 824865,…	240	2635	19235	3.64991	9.47825e-39	1.89565e-39	4.46241e-38
															UP_SEQ_FEATURE	site:Not acetylated	5	2.02429	3.85574e-05	778568, 813750, 800698, 790706, 801768	240	16	19113	24.8867	0.0201906	0.0101468	0.0559497
															SP_PIR_KEYWORDS	phosphoprotein	120	48.583	9.15253e-05	794792, 815474, 817433, 799586, 778688, 788592, 785872, 782398, 782397, 786531, 813750, 815506, 796446, 804383, 789968, 782724, 811578, 799570, 776180, 802151, 801346, 814031, 774479, 813685, 793354, 790788, 801768, 775719, 775912, 780512, 782125, 784611, 813329, 811161, 776035, 820625, 794064, 816407, 813345, 776091, 800698, 809046, 798725, 796244, 781923, 817397, 780172, 783263, 812674, 810885,…	240	7263	19235	1.32418	0.0253919	0.00183544	0.121017
															SP_PIR_KEYWORDS	cytosol	5	2.02429	0.000280253	793235, 808990, 778688, 801768, 786081	240	26	19235	15.4127	0.0757404	0.00491055	0.37013
															SP_PIR_KEYWORDS	cytoplasm	64	25.9109	0.000281019	783393, 789403, 823372, 808990, 815474, 821732, 788592, 813190, 805901, 790368, 783409, 798654, 794685, 802428, 826490, 800729, 815506, 798124, 800265, 802138, 804383, 785147, 789968, 782724, 792024, 784998, 799570, 801384, 798227, 796016, 806467, 813685, 790215, 801768, 777533, 779995, 775912, 782125, 784611, 772395, 776035, 800981, 809887, 820625, 819600, 820035, 796227, 824494, 822491, 824865,…	240	3332	19235	1.53942	0.0759392	0.00463496	0.37114
															INTERPRO	IPR004038:Ribosomal protein L7Ae/L30e/S12e/Gadd45	4	1.61943	0.000332964	773325, 800729, 823404, 798725	218	11	16659	27.7882	0.125299	0.0436435	0.463756
															INTERPRO	IPR001813:Ribosomal protein 60S	3	1.21457	0.000502354	796227, 794792, 811161	218	3	16659	76.4174	0.182903	0.0395942	0.698917
															GOTERM_MF_FAT	GO:0019843~rRNA binding	5	2.02429	0.000761832	778568, 810885, 798227, 786137, 804383	189	29	12983	11.8436	0.242258	0.0303534	1.04294
															KEGG_PATHWAY	hsa00051:Fructose and mannose metabolism	6	2.42915	0.00108295	802428, 793093, 813329, 809887, 805901, 792407	121	34	5085	7.41614	0.0820378	0.0141652	1.14247
															SP_PIR_KEYWORDS	rrna-binding	4	1.61943	0.00113245	810885, 798227, 786137, 804383	240	17	19235	18.8578	0.272688	0.0157939	1.48786
															SP_PIR_KEYWORDS	methylated amino acid	4	1.61943	0.00184704	773666, 784692, 821312, 777533	240	20	19235	16.0292	0.405181	0.0233369	2.41616
															GOTERM_BP_FAT	GO:0042255~ribosome assembly	3	1.21457	0.00836667	799570, 800698, 817032	193	10	13528	21.028	0.999842	0.215875	12.4923
															GOTERM_BP_FAT	GO:0006413~translational initiation	4	1.61943	0.0258195	816191, 796327, 797877, 789968	193	45	13528	6.23051	1	0.469477	33.9968
															GOTERM_MF_FAT	GO:0043022~ribosome binding	3	1.21457	0.027407	799570, 775912, 801346	189	18	12983	11.4489	0.99996	0.44845	31.7701
															SP_PIR_KEYWORDS	copper	4	1.61943	0.0339178	772388, 776841, 807384, 787401	240	57	19235	5.62427	0.999938	0.261407	36.6507
															SP_PIR_KEYWORDS	rna-binding	13	5.26316	0.0379703	777970, 810885, 798227, 786137, 816191, 821735, 814344, 807300, 778310, 773325, 789661, 783263, 804383	240	540	19235	1.92944	0.999981	0.280804	40.0775
															INTERPRO	IPR012335:Thioredoxin fold	5	2.02429	0.0430285	781923, 796016, 817433, 805131, 801798	218	101	16659	3.78304	1	0.859776	45.8766
															SP_PIR_KEYWORDS	RNA binding	3	1.21457	0.0470265	778310, 796227, 790215	240	28	19235	8.58705	0.999999	0.328402	47.1254
															GOTERM_BP_FAT	GO:0045454~cell redox homeostasis	4	1.61943	0.0601749	795945, 802385, 796016, 801798	193	63	13528	4.45037	1	0.665818	62.682
															UP_SEQ_FEATURE	metal ion-binding site:Zinc 2	4	1.61943	0.0614238	792024, 815506, 788949, 819600	240	72	19113	4.42431	1	0.996261	60.1519
															SP_PIR_KEYWORDS	Isomerase	5	2.02429	0.0627591	784769, 822387, 813329, 809887, 805901	240	120	19235	3.33941	1	0.4057	57.5769
															UP_SEQ_FEATURE	domain:GST C-terminal	3	1.21457	0.0638151	781923, 817433, 796244	240	33	19113	7.23977	1	0.993149	61.6004
															UP_SEQ_FEATURE	metal ion-binding site:Zinc 1	4	1.61943	0.0655855	792024, 815506, 788949, 819600	240	74	19113	4.30473	1	0.98873	62.641
															GOTERM_MF_FAT	GO:0045182~translation regulator activity	3	1.21457	0.0656113	824637, 798227, 817032	189	29	12983	7.10619	1	0.709195	60.6846
															INTERPRO	IPR019954:Ubiquitin conserved site	3	1.21457	0.0721909	826490, 811595, 790215	218	34	16659	6.74271	1	0.918743	64.8617
															GOTERM_BP_FAT	GO:0022618~ribonucleoprotein complex assembly	4	1.61943	0.074739	799570, 800698, 817032, 807300	193	69	13528	4.06338	1	0.728967	70.8801
															GOTERM_MF_FAT	GO:0043021~ribonucleoprotein binding	3	1.21457	0.0865549	799570, 775912, 801346	189	34	12983	6.06116	1	0.776399	71.2176
															UP_SEQ_FEATURE	active site:Nucleophile	6	2.42915	0.0890523	793710, 814031, 815474, 801768, 785147, 783409	240	189	19113	2.52817	1	0.992802	74.1735
															SP_PIR_KEYWORDS	lipid-binding	4	1.61943	0.104283	773666, 786477, 776841, 789199	240	91	19235	3.52289	1	0.538684	76.7065
															GOTERM_BP_FAT	GO:0051591~response to cAMP	3	1.21457	0.119443	812161, 782125, 813447	193	42	13528	5.00666	1	0.809249	86.738
															UP_SEQ_FEATURE	topological domain:Mitochondrial intermembrane	3	1.21457	0.125119	802609, 783205, 801222	240	49	19113	4.87577	1	0.99724	85.6314
															SP_PIR_KEYWORDS	acetylated amino end	4	1.61943	0.128353	772388, 818766, 784692, 821312	240	100	19235	3.20583	1	0.592495	83.7547
															GOTERM_BP_FAT	GO:0007005~mitochondrion organization	5	2.02429	0.133204	802076, 802552, 812161, 802138, 801222	193	138	13528	2.53961	1	0.823077	89.6733
															INTERPRO	IPR012340:Nucleic acid-binding, OB-fold	3	1.21457	0.151576	786137, 789661, 795615	218	53	16659	4.32551	1	0.987787	89.9175
															GOTERM_BP_FAT	GO:0034101~erythrocyte homeostasis	3	1.21457	0.153255	816407, 817032, 811696	193	49	13528	4.29142	1	0.848044	92.8793
															SP_PIR_KEYWORDS	hydrolase	25	10.1215	0.158781	792024, 777768, 801384, 789403, 773666, 806712, 788949, 814031, 815474, 814344, 780952, 801768, 783409, 778310, 808603, 802428, 793710, 820776, 823806, 800265, 824865, 825745, 785147, 786081, 821303	240	1555	19235	1.28852	1	0.628998	89.8475
															GOTERM_BP_FAT	GO:0030705~cytoskeleton-dependent intracellular transport	3	1.21457	0.168264	779995, 798986, 786081	193	52	13528	4.04384	1	0.858996	94.64
															UP_SEQ_FEATURE	binding site:Substrate	7	2.83401	0.16922	803283, 816814, 802428, 793710, 813329, 807457, 792407	240	297	19113	1.87698	1	0.999471	93.2177
															SP_PIR_KEYWORDS	muscle protein	3	1.21457	0.171052	798986, 820625, 777533	240	60	19235	4.00729	1	0.651563	91.6411
															SP_PIR_KEYWORDS	rrna processing	3	1.21457	0.175486	773325, 814344, 782397	240	61	19235	3.9416	1	0.654643	92.2137
															GOTERM_MF_FAT	GO:0019838~growth factor binding	4	1.61943	0.194899	774225, 780172, 801346, 776216	189	105	12983	2.61688	1	0.946208	94.9321
															GOTERM_BP_FAT	GO:0043623~cellular protein complex assembly	5	2.02429	0.199013	802076, 812161, 801222, 823156, 790368	193	162	13528	2.16337	1	0.891757	97.0534
															GOTERM_BP_FAT	GO:0007568~aging	4	1.61943	0.205378	802385, 807457, 815867, 813447	193	110	13528	2.54885	1	0.895634	97.4041
															GOTERM_MF_FAT	GO:0004540~ribonuclease activity	3	1.21457	0.247771	806712, 814344, 821303	189	66	12983	3.12241	1	0.968398	98.0093
															GOTERM_CC_FAT	GO:0005759~mitochondrial matrix	6	2.42915	0.250798	824637, 808603, 812540, 815474, 788949, 805124	192	227	12782	1.75964	1	0.842	97.7149
															GOTERM_CC_FAT	GO:0031980~mitochondrial lumen	6	2.42915	0.250798	824637, 808603, 812540, 815474, 788949, 805124	192	227	12782	1.75964	1	0.842	97.7149
															GOTERM_MF_FAT	GO:0005507~copper ion binding	3	1.21457	0.263905	772388, 807384, 787401	189	69	12983	2.98666	1	0.96594	98.5227
															KEGG_PATHWAY	hsa00520:Amino sugar and nucleotide sugar metabolism	3	1.21457	0.278519	793093, 809887, 805901	121	44	5085	2.86533	1	0.943046	96.863
															GOTERM_CC_FAT	GO:0031965~nuclear membrane	3	1.21457	0.297937	774225, 799570, 790788	192	73	12782	2.73587	1	0.884131	99.0237
															SP_PIR_KEYWORDS	homodimer	3	1.21457	0.30343	824865, 813329, 817433	240	89	19235	2.70154	1	0.84235	99.1635
															SP_PIR_KEYWORDS	Chaperone	4	1.61943	0.313233	784840, 807384, 809046, 824189	240	158	19235	2.02901	1	0.843145	99.3065
															UP_SEQ_FEATURE	propeptide:Removed in mature form	5	2.02429	0.322913	816149, 807076, 785147, 783409, 777533	240	229	19113	1.73881	1	0.999999	99.6518
															GOTERM_CC_FAT	GO:0005625~soluble fraction	7	2.83401	0.328006	774225, 816814, 792024, 782125, 813329, 813685, 821312	192	313	12782	1.48885	1	0.906235	99.4495
															GOTERM_CC_FAT	GO:0005654~nucleoplasm	16	6.47773	0.339475	784998, 800929, 821735, 776216, 790215, 813190, 807300, 798654, 773325, 815506, 789661, 784692, 800981, 813447, 819600, 802852	192	882	12782	1.20767	1	0.905778	99.5605
															KEGG_PATHWAY	hsa05110:Vibrio cholerae infection	3	1.21457	0.382723	801346, 777169, 821312	121	56	5085	2.25133	1	0.97788	99.4001
															SP_PIR_KEYWORDS	nucleotide binding	3	1.21457	0.38463	778310, 802151, 790368	240	107	19235	2.24708	1	0.904851	99.8377
															GOTERM_BP_FAT	GO:0048872~homeostasis of number of cells	3	1.21457	0.416352	816407, 817032, 811696	193	100	13528	2.1028	1	0.98023	99.9807
															SP_PIR_KEYWORDS	P-loop	3	1.21457	0.423736	778310, 802151, 790368	240	116	19235	2.07274	1	0.927571	99.9319
															GOTERM_MF_FAT	GO:0004519~endonuclease activity	3	1.21457	0.426325	816191, 806712, 821303	189	100	12983	2.06079	1	0.993634	99.9521
															GOTERM_MF_FAT	GO:0015631~tubulin binding	3	1.21457	0.426325	779995, 782125, 792407	189	100	12983	2.06079	1	0.993634	99.9521
															GOTERM_BP_FAT	GO:0006730~one-carbon metabolic process	3	1.21457	0.473849	791276, 812540, 813447	193	112	13528	1.8775	1	0.98775	99.9963
															GOTERM_BP_FAT	GO:0007018~microtubule-based movement	3	1.21457	0.478487	779995, 823156, 786081	193	113	13528	1.86088	1	0.98813	99.9968
															UP_SEQ_FEATURE	region of interest:Substrate binding	3	1.21457	0.48523	816814, 802428, 793710	240	130	19113	1.83779	1	1	99.9935
															KEGG_PATHWAY	hsa03320:PPAR signaling pathway	3	1.21457	0.487904	786477, 790215, 815867	121	69	5085	1.82716	1	0.987794	99.9172
															UP_SEQ_FEATURE	mutagenesis site	27	10.9312	0.495248	800929, 823372, 813190, 788592, 790368, 798654, 803283, 802428, 813750, 789661, 800265, 813447, 796016, 774479, 790215, 775719, 779995, 802552, 793710, 782125, 820776, 811693, 800981, 815867, 786081, 819600, 811696	240	2045	19113	1.05145	1	1	99.9951
															GOTERM_CC_FAT	GO:0005856~cytoskeleton	22	8.90688	0.500798	782724, 774225, 799570, 801384, 806467, 784840, 790368, 777533, 822491, 798986, 799223, 779995, 815506, 782125, 784611, 824865, 772395, 815867, 823156, 792407, 821312, 808572	192	1381	12782	1.06054	1	0.961242	99.9887
															GOTERM_BP_FAT	GO:0042592~homeostatic process	12	4.8583	0.501656	795945, 782724, 816407, 802385, 796016, 807384, 818766, 801798, 815867, 792407, 817032, 811696	193	751	13528	1.12	1	0.989582	99.9984
															GOTERM_MF_FAT	GO:0004857~enzyme inhibitor activity	5	2.02429	0.559097	796016, 774294, 788452, 790368, 811696	189	270	12983	1.27209	1	0.998672	99.9987
															GOTERM_BP_FAT	GO:0006417~regulation of translation	3	1.21457	0.581944	796327, 797877, 802852	193	137	13528	1.53489	1	0.995231	99.9999
															INTERPRO	IPR016040:NAD(P)-binding domain	3	1.21457	0.58429	803283, 807457, 801768	218	150	16659	1.52835	1	0.999999	99.9995
															GOTERM_CC_FAT	GO:0044451~nucleoplasm part	9	3.64372	0.592325	798654, 773325, 784998, 800929, 815506, 789661, 821735, 813447, 807300	192	555	12782	1.07956	1	0.980122	99.9992
															SP_PIR_KEYWORDS	disease mutation	20	8.09717	0.606431	792024, 777970, 810885, 788949, 813685, 780952, 782397, 778262, 816814, 799223, 780512, 782125, 813329, 807457, 825745, 804383, 809887, 792407, 786081, 821312	240	1591	19235	1.00749	1	0.984381	99.9996
															GOTERM_MF_FAT	GO:0031406~carboxylic acid binding	3	1.21457	0.62017	778262, 816814, 786477	189	144	12983	1.43111	1	0.999529	99.9998
															SP_PIR_KEYWORDS	nucleus	52	21.0526	0.660336	783393, 774225, 821041, 800929, 789403, 823372, 822401, 813190, 780952, 788592, 783409, 782397, 798654, 813750, 798124, 800265, 804383, 785147, 789968, 784998, 802385, 799570, 801384, 794538, 795183, 790215, 801768, 775719, 773325, 779995, 775912, 782125, 800981, 819600, 791276, 780172, 789661, 824865, 784692, 813447, 821303, 812674, 788949, 815966, 814344, 821735, 820197, 807300, 810219, 793710,…	240	4283	19235	0.973052	1	0.99127	99.9999
															KEGG_PATHWAY	hsa00240:Pyrimidine metabolism	3	1.21457	0.661818	782125, 789661, 825745	121	95	5085	1.3271	1	0.998624	99.999
															GOTERM_BP_FAT	GO:0070647~protein modification by small protein conjugation or removal	3	1.21457	0.666258	790215, 786081, 819600	193	160	13528	1.31425	1	0.998436	100
															SP_PIR_KEYWORDS	mitosis	3	1.21457	0.666346	819600, 822657, 821312	240	183	19235	1.31387	1	0.991307	100
															SP_PIR_KEYWORDS	differentiation	6	2.42915	0.679687	798654, 776180, 782125, 774946, 824494, 789968	240	460	19235	1.04538	1	0.992149	100
															SP_PIR_KEYWORDS	cytoskeleton	8	3.23887	0.680059	822491, 779995, 815506, 772395, 788592, 790368, 821312, 777533	240	636	19235	1.00812	1	0.991601	100
															SP_PIR_KEYWORDS	dna repair	3	1.21457	0.689089	812674, 780952, 801768	240	191	19235	1.25884	1	0.991994	100
															GOTERM_MF_FAT	GO:0004721~phosphoprotein phosphatase activity	3	1.21457	0.693371	802428, 814031, 823806	189	165	12983	1.24897	1	0.999872	100
															GOTERM_BP_FAT	GO:0007017~microtubule-based process	4	1.61943	0.700296	779995, 784611, 823156, 786081	193	253	13528	1.10819	1	0.998742	100
															GOTERM_BP_FAT	GO:0008284~positive regulation of cell proliferation	6	2.42915	0.703901	812161, 798227, 782125, 788428, 815867, 811696	193	414	13528	1.01584	1	0.998781	100
															KEGG_PATHWAY	hsa00230:Purine metabolism	4	1.61943	0.706822	802151, 782125, 789661, 825745	121	153	5085	1.09869	1	0.998438	99.9998
															GOTERM_BP_FAT	GO:0051259~protein oligomerization	3	1.21457	0.710565	807457, 775384, 815867	193	174	13528	1.2085	1	0.998804	100
															SP_PIR_KEYWORDS	phosphotransferase	3	1.21457	0.715716	802151, 782125, 815867	240	201	19235	1.19621	1	0.993585	100
															GOTERM_CC_FAT	GO:0043025~cell soma	3	1.21457	0.719173	793354, 815867, 786081	192	168	12782	1.1888	1	0.994479	100
															GOTERM_CC_FAT	GO:0016604~nuclear body	3	1.21457	0.719173	773325, 821735, 807300	192	168	12782	1.1888	1	0.994479	100
															GOTERM_MF_FAT	GO:0019900~kinase binding	3	1.21457	0.73545	816191, 824865, 788592	189	179	12983	1.15128	1	0.999938	100
															KEGG_PATHWAY	hsa04270:Vascular smooth muscle contraction	3	1.21457	0.747911	798986, 820776, 777533	121	112	5085	1.12566	1	0.99889	100
															GOTERM_CC_FAT	GO:0005882~intermediate filament	3	1.21457	0.762061	799223, 799570, 782125	192	183	12782	1.09136	1	0.996652	100
															GOTERM_CC_FAT	GO:0045111~intermediate filament cytoskeleton	3	1.21457	0.772502	799223, 799570, 782125	192	187	12782	1.06801	1	0.996942	100
															GOTERM_MF_FAT	GO:0019899~enzyme binding	7	2.83401	0.774106	823372, 816191, 816149, 824865, 772395, 793354, 788592	189	523	12983	0.919411	1	0.999963	100
															GOTERM_BP_FAT	GO:0006631~fatty acid metabolic process	3	1.21457	0.775076	822387, 813329, 820776	193	198	13528	1.06202	1	0.999641	100
															GOTERM_MF_FAT	GO:0032403~protein complex binding	3	1.21457	0.779872	780952, 775384, 815867	189	196	12983	1.05143	1	0.999955	100
															SP_PIR_KEYWORDS	magnesium	5	2.02429	0.802435	816814, 777768, 782125, 825745, 780952	240	442	19235	0.906627	1	0.997511	100
															GOTERM_BP_FAT	GO:0010608~posttranscriptional regulation of gene expression	3	1.21457	0.80452	796327, 797877, 802852	193	211	13528	0.996587	1	0.999789	100
															GOTERM_BP_FAT	GO:0007517~muscle organ development	3	1.21457	0.80452	798986, 790788, 820625	193	211	13528	0.996587	1	0.999789	100
															UP_SEQ_FEATURE	topological domain:Lumenal	5	2.02429	0.809201	821041, 819362, 814031, 803417, 797240	240	444	19113	0.896819	1	1	100
															GOTERM_BP_FAT	GO:0009991~response to extracellular stimulus	3	1.21457	0.822859	802385, 813015, 813447	193	220	13528	0.955817	1	0.999861	100
															UP_SEQ_FEATURE	active site:Proton acceptor	7	2.83401	0.83518	803283, 792024, 802428, 777768, 813329, 807457, 792407	240	658	19113	0.847207	1	1	100
															GOTERM_BP_FAT	GO:0060429~epithelium development	3	1.21457	0.836045	798654, 772395, 815867	193	227	13528	0.926343	1	0.999898	100
															GOTERM_BP_FAT	GO:0048285~organelle fission	3	1.21457	0.839646	802552, 819600, 822657	193	229	13528	0.918252	1	0.999905	100
															GOTERM_BP_FAT	GO:0019932~second-messenger-mediated signaling	3	1.21457	0.850028	812161, 820776, 784692	193	235	13528	0.894808	1	0.999929	100
															GOTERM_CC_FAT	GO:0009898~internal side of plasma membrane	4	1.61943	0.85526	774479, 815867, 807076, 789199	192	316	12782	0.842695	1	0.99935	100
															GOTERM_MF_FAT	GO:0019904~protein domain specific binding	4	1.61943	0.862125	774479, 784611, 805131, 815867	189	331	12983	0.830128	1	0.999994	100
															SP_PIR_KEYWORDS	chromosomal rearrangement	3	1.21457	0.86414	802385, 823404, 807457	240	279	19235	0.861783	1	0.999098	100
															GOTERM_CC_FAT	GO:0019898~extrinsic to membrane	6	2.42915	0.866097	803283, 816149, 780172, 820776, 775489, 820035	192	494	12782	0.808578	1	0.999461	100
															GOTERM_CC_FAT	GO:0005792~microsome	3	1.21457	0.872795	795304, 782125, 813685	192	237	12782	0.842695	1	0.999504	100
															GOTERM_BP_FAT	GO:0042127~regulation of cell proliferation	9	3.64372	0.87669	783393, 810219, 812161, 821041, 798227, 782125, 788428, 815867, 811696	193	787	13528	0.801575	1	0.999968	100
															GOTERM_MF_FAT	GO:0048037~cofactor binding	3	1.21457	0.879158	812540, 807457, 801768	189	249	12983	0.827628	1	0.999996	100
															GOTERM_MF_FAT	GO:0016791~phosphatase activity	3	1.21457	0.879158	802428, 814031, 823806	189	249	12983	0.827628	1	0.999996	100
															GOTERM_CC_FAT	GO:0042598~vesicular fraction	3	1.21457	0.883048	795304, 782125, 813685	192	244	12782	0.818519	1	0.999594	100
															GOTERM_BP_FAT	GO:0008285~negative regulation of cell proliferation	4	1.61943	0.890369	783393, 810219, 782125, 815867	193	361	13528	0.776657	1	0.999979	100
															GOTERM_CC_FAT	GO:0005773~vacuole	3	1.21457	0.893832	819362, 814031, 777169	192	252	12782	0.792535	1	0.999681	100
															SP_PIR_KEYWORDS	ligase	3	1.21457	0.895116	816814, 815474, 786081	240	305	19235	0.78832	1	0.999599	100
															GOTERM_MF_FAT	GO:0008289~lipid binding	5	2.02429	0.895161	773666, 786477, 820776, 807457, 789199	189	450	12983	0.763257	1	0.999998	100
															GOTERM_BP_FAT	GO:0032535~regulation of cellular component size	3	1.21457	0.900479	822491, 815867, 802852	193	271	13528	0.77594	1	0.999985	100
															GOTERM_BP_FAT	GO:0006974~response to DNA damage stimulus	4	1.61943	0.902853	802385, 816191, 813190, 780952	193	373	13528	0.75167	1	0.999986	100
															GOTERM_BP_FAT	GO:0033554~cellular response to stress	6	2.42915	0.908615	802385, 796016, 816191, 813190, 780952, 813447	193	566	13528	0.743038	1	0.999988	100
															GOTERM_BP_FAT	GO:0006928~cell motion	5	2.02429	0.909286	816149, 800698, 824494, 790215, 821312	193	475	13528	0.737824	1	0.999988	100
															GOTERM_BP_FAT	GO:0016044~membrane organization	4	1.61943	0.910452	811578, 782125, 798109, 801222	193	381	13528	0.735887	1	0.999987	100
															GOTERM_BP_FAT	GO:0006351~transcription, DNA-dependent	3	1.21457	0.92212	802385, 789661, 806712	193	292	13528	0.720136	1	0.999992	100
															GOTERM_BP_FAT	GO:0032774~RNA biosynthetic process	3	1.21457	0.925707	802385, 789661, 806712	193	296	13528	0.710405	1	0.999993	100
															GOTERM_CC_FAT	GO:0048471~perinuclear region of cytoplasm	3	1.21457	0.931875	782125, 815966, 801768	192	288	12782	0.693468	1	0.999893	100
															GOTERM_BP_FAT	GO:0007264~small GTPase mediated signal transduction	3	1.21457	0.933219	810219, 807076, 790368	193	305	13528	0.689442	1	0.999995	100
															GOTERM_BP_FAT	GO:0008283~cell proliferation	4	1.61943	0.949702	799223, 784998, 815867, 786081	193	436	13528	0.643057	1	0.999998	100
															GOTERM_BP_FAT	GO:0051726~regulation of cell cycle	3	1.21457	0.951097	821041, 800698, 788428	193	331	13528	0.635286	1	0.999998	100
															SP_PIR_KEYWORDS	Apoptosis	3	1.21457	0.952078	802552, 784998, 802852	240	381	19235	0.63107	1	0.999961	100
															GOTERM_BP_FAT	GO:0040008~regulation of growth	3	1.21457	0.956679	790215, 815867, 802852	193	341	13528	0.616656	1	0.999999	100
															GOTERM_MF_FAT	GO:0000287~magnesium ion binding	4	1.61943	0.961779	774294, 782125, 825745, 780952	189	452	12983	0.607904	1	1	100
															SP_PIR_KEYWORDS	transferase	12	4.8583	0.963934	791276, 812540, 780512, 802151, 782125, 793093, 804151, 817433, 813685, 807145, 815867, 772373	240	1394	19235	0.689921	1	0.999981	100
															GOTERM_BP_FAT	GO:0007155~cell adhesion	6	2.42915	0.973256	775912, 782125, 788592, 813190, 815867, 801208	193	700	13528	0.600799	1	1	100
															GOTERM_BP_FAT	GO:0022610~biological adhesion	6	2.42915	0.973514	775912, 782125, 788592, 813190, 815867, 801208	193	701	13528	0.599942	1	1	100
															GOTERM_BP_FAT	GO:0006259~DNA metabolic process	4	1.61943	0.976735	812674, 813190, 780952, 813447	193	506	13528	0.554097	1	1	100
															UP_SEQ_FEATURE	compositionally biased region:Poly-Glu	3	1.21457	0.986346	802385, 824494, 775384	240	494	19113	0.483629	1	1	100
															SP_PIR_KEYWORDS	lipoprotein	4	1.61943	0.987453	816149, 813190, 807076, 790368	240	642	19235	0.499351	1	0.999999	100
															KEGG_PATHWAY	hsa04010:MAPK signaling pathway	3	1.21457	0.988835	802385, 820776, 813447	121	267	5085	0.472189	1	1	100
															GOTERM_BP_FAT	GO:0016192~vesicle-mediated transport	4	1.61943	0.989599	811578, 782125, 798109, 789199	193	576	13528	0.486759	1	1	100
															UP_SEQ_FEATURE	binding site:ATP	3	1.21457	0.992026	816814, 782125, 815867	240	542	19113	0.440798	1	1	100
															SP_PIR_KEYWORDS	kinase	4	1.61943	0.992147	816149, 802151, 782125, 815867	240	688	19235	0.465964	1	1	100
															GOTERM_BP_FAT	GO:0048609~reproductive process in a multicellular organism	3	1.21457	0.993106	776180, 782125, 784611	193	487	13528	0.431786	1	1	100
															GOTERM_BP_FAT	GO:0032504~multicellular organism reproduction	3	1.21457	0.993106	776180, 782125, 784611	193	487	13528	0.431786	1	1	100
															GOTERM_CC_FAT	GO:0030054~cell junction	3	1.21457	0.996797	788592, 815867, 808572	192	518	12782	0.385557	1	1	100
															SP_PIR_KEYWORDS	developmental protein	4	1.61943	0.996967	798654, 776180, 774946, 824494	240	779	19235	0.411532	1	1	100
															GOTERM_BP_FAT	GO:0007242~intracellular signaling cascade	8	3.23887	0.999264	810219, 812161, 823806, 820776, 784692, 788592, 807076, 790368	193	1256	13528	0.446454	1	1	100
															UP_SEQ_FEATURE	compositionally biased region:Pro-rich	4	1.61943	0.999605	784998, 821041, 782398, 822657	240	960	19113	0.331823	1	1	100
															SP_PIR_KEYWORDS	cell membrane	11	4.45344	0.99998	775912, 816149, 774946, 824494, 815966, 793354, 775489, 813190, 815867, 807076, 789199	240	2194	19235	0.401825	1	1	100
															SP_PIR_KEYWORDS	coiled coil	8	3.23887	0.999998	812674, 799223, 800929, 813750, 778788, 774479, 811693, 826977	240	2019	19235	0.317566	1	1	100
															SP_PIR_KEYWORDS	receptor	4	1.61943	1	784998, 775912, 816149, 801222	240	1583	19235	0.202516	1	1	100
															UP_SEQ_FEATURE	sequence variant	110	44.5344	1	774225, 817433, 799586, 813190, 788592, 782398, 782397, 784769, 813750, 815506, 804383, 785147, 805124, 782724, 792024, 802385, 811578, 794780, 806467, 776180, 788452, 814031, 813685, 790788, 801768, 775912, 780512, 782125, 813329, 805131, 777169, 800981, 809887, 820625, 794064, 786934, 776091, 801377, 778262, 795304, 818606, 813015, 780172, 812674, 810885, 819362, 793093, 788949, 814344, 820197,…	240	11992	19113	0.730497	1	1	100
															GOTERM_BP_FAT	GO:0007166~cell surface receptor linked signal transduction	5	2.02429	1	810219, 791276, 780172, 815867, 813447	193	1856	13528	0.188829	1	1	100
															GOTERM_CC_FAT	GO:0044459~plasma membrane part	8	3.23887	1	816191, 774479, 802706, 788592, 815867, 807076, 789199, 808572	192	2203	12782	0.241754	1	1	100
															SP_PIR_KEYWORDS	polymorphism	98	39.6761	1	774225, 817433, 799586, 813190, 788592, 782398, 782397, 784769, 813750, 815506, 804383, 785147, 805124, 782724, 792024, 811578, 802385, 794780, 776180, 806467, 788452, 814031, 790788, 801768, 775912, 813329, 805131, 777169, 800981, 820625, 794064, 786934, 776091, 801377, 778262, 795304, 818606, 813015, 780172, 812674, 819362, 793093, 814344, 820197, 802424, 791227, 824131, 812161, 793710, 820776,…	240	11550	19235	0.680025	1	1	100
															UP_SEQ_FEATURE	disulfide bond	8	3.23887	1	783393, 796016, 786477, 816149, 814031, 775384, 803417, 811696	240	2819	19113	0.226002	1	1	100
															SP_PIR_KEYWORDS	disulfide bond	8	3.23887	1	783393, 796016, 786477, 816149, 814031, 775384, 803417, 811696	240	2924	19235	0.219277	1	1	100
															GOTERM_CC_FAT	GO:0005886~plasma membrane	21	8.50202	1	816191, 816149, 813393, 774946, 824494, 774479, 802706, 793354, 815966, 788592, 790788, 807076, 789199, 795304, 813790, 775912, 784611, 807457, 775489, 815867, 808572	192	3777	12782	0.370143	1	1	100
															SP_PIR_KEYWORDS	alternative splicing	45	18.2186	1	774225, 816407, 821041, 800929, 813345, 816149, 804151, 799586, 811961, 807145, 780952, 783904, 801208, 798654, 791276, 818606, 813750, 817397, 780172, 800265, 823806, 807457, 783263, 796232, 777768, 810885, 806467, 819362, 794538, 793093, 816440, 821735, 815966, 789199, 824637, 805064, 782125, 820776, 813329, 802319, 809887, 772373, 804908, 803417, 819600	240	7488	19235	0.481646	1	1	100
															UP_SEQ_FEATURE	splice variant	45	18.2186	1	774225, 816407, 821041, 800929, 813345, 816149, 804151, 799586, 811961, 807145, 780952, 783904, 801208, 798654, 791276, 818606, 813750, 817397, 780172, 800265, 823806, 807457, 783263, 796232, 777768, 810885, 796016, 806467, 819362, 794538, 793093, 816440, 821735, 815966, 789199, 824637, 805064, 782125, 820776, 813329, 802319, 809887, 772373, 804908, 819600	240	7458	19113	0.480516	1	1	100
															UP_SEQ_FEATURE	topological domain:Extracellular	4	1.61943	1	822309, 774946, 799586, 788330	240	2719	19113	0.117157	1	1	100

## Sheet: 2D-D28 vs 3D-FN
2D/D28 vs 3D/FN Upregulated Genes															2D/D28 vs 3D/FN Downregulated Genes
Annotation Cluster 1	Enrichment Score: 2.060905492419865														Annotation Cluster 1	Enrichment Score: 2.9679199516505284
Category	Term	Count	%	PValue	Genes	List Total	Pop Hits	Pop Total	Fold Enrichment	Bonferroni	Benjamini	FDR			Category	Term	Count	%	PValue	Genes	List Total	Pop Hits	Pop Total	Fold Enrichment	Bonferroni	Benjamini	FDR
GOTERM_MF_FAT	GO:0047115~trans-1,2-dihydrobenzene-1,2-diol dehydrogenase activity	3	4.54545	5.2557e-05	800817, 820078, 780715	40	4	12983	243.431	0.00998844	0.00998844	0.0653582			SP_PIR_KEYWORDS	ribosomal protein	6	17.1429	9.8821e-06	794792, 798227, 776494, 780756, 778688, 807516	31	188	19235	19.8027	0.0012049	0.0012049	0.0113773
UP_SEQ_FEATURE	site:Lowers pKa of active site Tyr	3	4.54545	0.000565769	800817, 820078, 780715	58	12	19113	82.3836	0.114564	0.114564	0.715158			GOTERM_MF_FAT	GO:0003735~structural constituent of ribosome	6	17.1429	1.19047e-05	794792, 798227, 776494, 780756, 778688, 807516	25	168	12983	18.5471	0.00117788	0.00117788	0.0131877
INTERPRO	IPR018170:Aldo/keto reductase, conserved site	3	4.54545	0.000577504	800817, 820078, 780715	56	11	16659	81.1315	0.0872305	0.0872305	0.693614			GOTERM_CC_FAT	GO:0005840~ribosome	6	17.1429	3.37807e-05	794792, 798227, 776494, 780756, 778688, 807516	24	215	12782	14.8628	0.00269886	0.00269886	0.035907
INTERPRO	IPR001395:Aldo/keto reductase	3	4.54545	0.00140998	800817, 820078, 780715	56	17	16659	52.4968	0.199832	0.105479	1.6857			GOTERM_BP_FAT	GO:0006414~translational elongation	5	14.2857	4.50146e-05	794792, 798227, 776494, 778688, 807516	28	101	13528	23.918	0.0139023	0.0139023	0.0604664
GOTERM_MF_FAT	GO:0016628~oxidoreductase activity, acting on the CH-CH group of donors, NAD or NADP as acceptor	3	4.54545	0.00145581	800817, 820078, 780715	40	19	12983	51.2487	0.242902	0.129886	1.79594			SP_PIR_KEYWORDS	ribonucleoprotein	6	17.1429	6.55779e-05	794792, 798227, 776494, 780756, 778688, 807516	31	279	19235	13.3437	0.00796885	0.00399239	0.0754782
GOTERM_MF_FAT	GO:0033764~steroid dehydrogenase activity, acting on the CH-OH group of donors, NAD or NADP as acceptor	3	4.54545	0.00294329	800817, 820078, 780715	40	27	12983	36.0639	0.4305	0.171108	3.60027			SP_PIR_KEYWORDS	ribosome	4	11.4286	0.000197805	794792, 798227, 776494, 778688	31	73	19235	33.9991	0.0238457	0.00801258	0.227509
GOTERM_MF_FAT	GO:0016229~steroid dehydrogenase activity	3	4.54545	0.00386982	800817, 820078, 780715	40	31	12983	31.4105	0.523157	0.169014	4.7087			KEGG_PATHWAY	hsa03010:Ribosome	5	14.2857	0.00020371	794792, 798227, 776494, 778688, 807516	19	87	5085	15.3811	0.00548563	0.00548563	0.168645
KEGG_PATHWAY	hsa00140:Steroid hormone biosynthesis	3	4.54545	0.0179523	800817, 820078, 780715	24	46	5085	13.8179	0.557447	0.557447	15.6642			GOTERM_CC_FAT	GO:0022626~cytosolic ribosome	4	11.4286	0.000396247	794792, 798227, 778688, 807516	24	81	12782	26.3004	0.0312087	0.015728	0.420454
UP_SEQ_FEATURE	nucleotide phosphate-binding region:NADP	3	4.54545	0.0195442	800817, 820078, 780715	58	72	19113	13.7306	0.985644	0.756961	22.1448			GOTERM_BP_FAT	GO:0006412~translation	6	17.1429	0.000440922	794792, 798227, 776494, 780756, 778688, 807516	28	331	13528	8.75788	0.128167	0.0662798	0.590818
UP_SEQ_FEATURE	active site:Proton donor	4	6.06061	0.0201744	800817, 811634, 820078, 780715	58	194	19113	6.79453	0.987498	0.665615	22.7771			GOTERM_CC_FAT	GO:0033279~ribosomal subunit	4	11.4286	0.00150044	794792, 798227, 778688, 807516	24	128	12782	16.6432	0.11319	0.0392506	1.58366
KEGG_PATHWAY	hsa00980:Metabolism of xenobiotics by cytochrome P450	3	4.54545	0.0295502	800817, 820078, 780715	24	60	5085	10.5938	0.740709	0.490793	24.5793			GOTERM_CC_FAT	GO:0030529~ribonucleoprotein complex	6	17.1429	0.00191704	794792, 798227, 776494, 780756, 778688, 807516	24	515	12782	6.20485	0.142308	0.0376504	2.01932
SP_PIR_KEYWORDS	nadp	3	4.54545	0.082881	800817, 820078, 780715	60	156	19235	6.16506	0.999999	0.931578	64.6201			GOTERM_CC_FAT	GO:0022625~cytosolic large ribosomal subunit	3	8.57143	0.00209329	794792, 778688, 807516	24	38	12782	42.0461	0.154341	0.0329719	2.20311
UP_SEQ_FEATURE	binding site:Substrate	3	4.54545	0.221893	800817, 820078, 780715	58	297	19113	3.32863	1	0.997505	95.8492			GOTERM_CC_FAT	GO:0044445~cytosolic part	4	11.4286	0.00245208	794792, 798227, 778688, 807516	24	152	12782	14.0154	0.178322	0.0322045	2.57628
SP_PIR_KEYWORDS	oxidoreductase	4	6.06061	0.24784	800817, 820078, 818970, 780715	60	562	19235	2.28173	1	0.974745	96.7299			GOTERM_MF_FAT	GO:0005198~structural molecule activity	6	17.1429	0.00535824	794792, 798227, 776494, 780756, 778688, 807516	25	634	12983	4.9147	0.412507	0.233519	5.77833
GOTERM_BP_FAT	GO:0055114~oxidation reduction	4	6.06061	0.318774	800817, 820078, 818970, 780715	43	639	13528	1.96936	1	0.998973	99.6995			GOTERM_CC_FAT	GO:0015934~large ribosomal subunit	3	8.57143	0.00637843	794792, 778688, 807516	24	67	12782	23.847	0.400649	0.0619843	6.5765
															GOTERM_CC_FAT	GO:0043228~non-membrane-bounded organelle	10	28.5714	0.0298758	796999, 794792, 801384, 798227, 776494, 780756, 814344, 778688, 807516, 777533	24	2596	12782	2.05155	0.911654	0.197955	27.5632
Annotation Cluster 2	Enrichment Score: 1.51195112249156														GOTERM_CC_FAT	GO:0043232~intracellular non-membrane-bounded organelle	10	28.5714	0.0298758	796999, 794792, 801384, 798227, 776494, 780756, 814344, 778688, 807516, 777533	24	2596	12782	2.05155	0.911654	0.197955	27.5632
Category	Term	Count	%	PValue	Genes	List Total	Pop Hits	Pop Total	Fold Enrichment	Bonferroni	Benjamini	FDR			SP_PIR_KEYWORDS	protein biosynthesis	3	8.57143	0.0345546	794792, 798227, 778688	31	188	19235	9.90134	0.986298	0.415079	33.2948
SP_PIR_KEYWORDS	growth factor	4	6.06061	0.00760159	790550, 794386, 783847, 821438	60	131	19235	9.7888	0.693564	0.693564	8.75656			GOTERM_MF_FAT	GO:0003723~RNA binding	5	14.2857	0.0407843	794792, 798227, 814344, 778688, 807516	25	718	12983	3.61643	0.983793	0.746932	36.9533
GOTERM_BP_FAT	GO:0048514~blood vessel morphogenesis	4	6.06061	0.0274975	790550, 794386, 801854, 821438	43	211	13528	5.96407	1	0.964277	34.4159			GOTERM_CC_FAT	GO:0005829~cytosol	6	17.1429	0.0835779	794792, 798227, 813329, 776494, 778688, 807516	24	1330	12782	2.40263	0.999072	0.441139	60.4605
GOTERM_BP_FAT	GO:0001568~blood vessel development	4	6.06061	0.0401365	790550, 794386, 801854, 821438	43	245	13528	5.1364	1	0.930756	46.192
GOTERM_BP_FAT	GO:0001944~vasculature development	4	6.06061	0.042627	790550, 794386, 801854, 821438	43	251	13528	5.01362	1	0.925937	48.266			Annotation Cluster 2	Enrichment Score: 1.2852223819397868
GOTERM_BP_FAT	GO:0001525~angiogenesis	3	4.54545	0.0770589	794386, 801854, 821438	43	148	13528	6.37712	1	0.943573	70.2755			Category	Term	Count	%	PValue	Genes	List Total	Pop Hits	Pop Total	Fold Enrichment	Bonferroni	Benjamini	FDR
															GOTERM_BP_FAT	GO:0030334~regulation of cell migration	3	8.57143	0.0444026	824494, 801016, 784849	28	169	13528	8.5765	0.999999	0.90503	45.6791
Annotation Cluster 3	Enrichment Score: 1.343068047696872														GOTERM_BP_FAT	GO:0040012~regulation of locomotion	3	8.57143	0.0557779	824494, 801016, 784849	28	192	13528	7.54911	1	0.892599	53.7527
Category	Term	Count	%	PValue	Genes	List Total	Pop Hits	Pop Total	Fold Enrichment	Bonferroni	Benjamini	FDR			GOTERM_BP_FAT	GO:0051270~regulation of cell motion	3	8.57143	0.0562939	824494, 801016, 784849	28	193	13528	7.50999	1	0.864958	54.0911
UP_SEQ_FEATURE	signal peptide	18	27.2727	0.0117035	788845, 826135, 783847, 799464, 810786, 826750, 800956, 772529, 777579, 790375, 784577, 794386, 827099, 775244, 773037, 773626, 803935, 821438	58	3250	19113	1.82511	0.920428	0.717915	13.8691
GOTERM_CC_FAT	GO:0044421~extracellular region part	9	13.6364	0.0154487	784577, 794386, 827099, 783847, 775244, 773626, 773037, 821438, 794404	45	960	12782	2.66292	0.87777	0.408719	16.684			Annotation Cluster 3	Enrichment Score: 1.189657419973275
SP_PIR_KEYWORDS	signal	18	27.2727	0.0156642	788845, 826135, 783847, 799464, 810786, 826750, 800956, 772529, 777579, 790375, 784577, 794386, 827099, 775244, 773037, 773626, 803935, 821438	60	3250	19235	1.77554	0.913461	0.705826	17.2715			Category	Term	Count	%	PValue	Genes	List Total	Pop Hits	Pop Total	Fold Enrichment	Bonferroni	Benjamini	FDR
GOTERM_CC_FAT	GO:0005615~extracellular space	7	10.6061	0.0288412	794386, 783847, 775244, 773626, 773037, 821438, 794404	45	685	12782	2.90264	0.980761	0.482357	29.0431			GOTERM_BP_FAT	GO:0001525~angiogenesis	3	8.57143	0.0349022	774946, 824494, 784849	28	148	13528	9.79344	0.999984	0.936843	37.9568
SP_PIR_KEYWORDS	Secreted	11	16.6667	0.0315622	784577, 788845, 794386, 827099, 783847, 775244, 800956, 777579, 773626, 773037, 821438	60	1689	19235	2.08787	0.993064	0.711411	31.9653			GOTERM_BP_FAT	GO:0048514~blood vessel morphogenesis	3	8.57143	0.0658674	774946, 824494, 784849	28	211	13528	6.86933	1	0.854331	59.9689
GOTERM_CC_FAT	GO:0005576~extracellular region	12	18.1818	0.0744855	784577, 788845, 794386, 827099, 783847, 775244, 800956, 777579, 773626, 773037, 821438, 794404	45	2010	12782	1.69579	0.999971	0.775262	59.646			GOTERM_BP_FAT	GO:0001568~blood vessel development	3	8.57143	0.0853018	774946, 824494, 784849	28	245	13528	5.91603	1	0.900814	69.8204
UP_SEQ_FEATURE	glycosylation site:N-linked (GlcNAc...)	18	27.2727	0.0918159	800041, 776569, 788845, 826135, 799464, 810786, 826750, 772529, 777579, 820174, 790375, 784577, 794386, 825143, 775244, 773037, 773626, 803935	58	4129	19113	1.43658	1	0.984097	70.5185			GOTERM_BP_FAT	GO:0001944~vasculature development	3	8.57143	0.0888972	774946, 824494, 784849	28	251	13528	5.77462	1	0.892173	71.3759
SP_PIR_KEYWORDS	glycoprotein	19	28.7879	0.0947029	800041, 776569, 788845, 826135, 799464, 810786, 826750, 772529, 777579, 820174, 790375, 784577, 797128, 794386, 825143, 775244, 773037, 773626, 803935	60	4318	19235	1.41063	1	0.923481	69.7247
UP_SEQ_FEATURE	disulfide bond	13	19.697	0.12562	776569, 788845, 783847, 800956, 777579, 790375, 784577, 794386, 827099, 775244, 773037, 773626, 821438	58	2819	19113	1.51967	1	0.983805	81.7766			Annotation Cluster 4	Enrichment Score: 1.152407551288446
SP_PIR_KEYWORDS	disulfide bond	13	19.697	0.176853	776569, 788845, 783847, 800956, 777579, 790375, 784577, 794386, 827099, 775244, 773037, 773626, 821438	60	2924	19235	1.4253	1	0.951033	90.3409			Category	Term	Count	%	PValue	Genes	List Total	Pop Hits	Pop Total	Fold Enrichment	Bonferroni	Benjamini	FDR
															SP_PIR_KEYWORDS	respiratory chain	3	8.57143	0.00546598	827088, 774265, 794064	31	71	19235	26.2176	0.487615	0.153944	6.11562
Annotation Cluster 4	Enrichment Score: 1.195087605318449														GOTERM_CC_FAT	GO:0005746~mitochondrial respiratory chain	3	8.57143	0.00583494	827088, 774265, 794064	24	64	12782	24.9648	0.373848	0.0646929	6.03181
Category	Term	Count	%	PValue	Genes	List Total	Pop Hits	Pop Total	Fold Enrichment	Bonferroni	Benjamini	FDR			GOTERM_CC_FAT	GO:0070469~respiratory chain	3	8.57143	0.00793598	827088, 774265, 794064	24	75	12782	21.3033	0.471341	0.0683737	8.1217
SP_PIR_KEYWORDS	growth factor	4	6.06061	0.00760159	790550, 794386, 783847, 821438	60	131	19235	9.7888	0.693564	0.693564	8.75656			GOTERM_CC_FAT	GO:0044455~mitochondrial membrane part	3	8.57143	0.0209908	827088, 774265, 794064	24	125	12782	12.782	0.816792	0.156093	20.1908
GOTERM_CC_FAT	GO:0005615~extracellular space	7	10.6061	0.0288412	794386, 783847, 775244, 773626, 773037, 821438, 794404	45	685	12782	2.90264	0.980761	0.482357	29.0431			GOTERM_BP_FAT	GO:0006091~generation of precursor metabolites and energy	4	11.4286	0.0238035	827088, 774265, 813329, 794064	28	313	13528	6.17435	0.999443	0.917708	27.6534
GOTERM_MF_FAT	GO:0008083~growth factor activity	3	4.54545	0.0840737	794386, 783847, 821438	40	161	12983	6.04798	1	0.96508	66.4597			SP_PIR_KEYWORDS	mitochondrion inner membrane	3	8.57143	0.0362486	827088, 774265, 794064	31	193	19235	9.64483	0.988941	0.393771	34.63
GOTERM_BP_FAT	GO:0033043~regulation of organelle organization	3	4.54545	0.145616	794386, 783847, 821438	43	217	13528	4.34937	1	0.984689	90.7536			SP_PIR_KEYWORDS	oxidoreductase	4	11.4286	0.056218	827088, 774265, 794458, 794064	31	562	19235	4.41626	0.99914	0.506333	48.6334
GOTERM_BP_FAT	GO:0008283~cell proliferation	3	4.54545	0.394252	794386, 783847, 821438	43	436	13528	2.16471	1	0.99966	99.9492			KEGG_PATHWAY	hsa05012:Parkinson's disease	3	8.57143	0.073988	827088, 774265, 794064	19	128	5085	6.27262	0.874499	0.645738	47.1038
															KEGG_PATHWAY	hsa00190:Oxidative phosphorylation	3	8.57143	0.0760128	827088, 774265, 794064	19	130	5085	6.17611	0.881701	0.509099	48.0544
Annotation Cluster 5	Enrichment Score: 1.146421948755657														GOTERM_CC_FAT	GO:0031967~organelle envelope	4	11.4286	0.0979921	827088, 774265, 790788, 794064	24	620	12782	3.43602	0.999739	0.469883	66.5933
Category	Term	Count	%	PValue	Genes	List Total	Pop Hits	Pop Total	Fold Enrichment	Bonferroni	Benjamini	FDR			GOTERM_CC_FAT	GO:0031975~envelope	4	11.4286	0.0987169	827088, 774265, 790788, 794064	24	622	12782	3.42497	0.999755	0.447841	66.8775
GOTERM_BP_FAT	GO:0006928~cell motion	6	9.09091	0.015251	825962, 799644, 783847, 801854, 799368, 821438	43	475	13528	3.97395	0.999984	0.995952	20.7459			GOTERM_CC_FAT	GO:0005743~mitochondrial inner membrane	3	8.57143	0.104022	827088, 774265, 794064	24	306	12782	5.22141	0.999847	0.443347	68.8926
GOTERM_BP_FAT	GO:0048878~chemical homeostasis	6	9.09091	0.0204369	820078, 783847, 801854, 773037, 821438, 820174	43	512	13528	3.68677	1	0.99281	26.8306			KEGG_PATHWAY	hsa05010:Alzheimer's disease	3	8.57143	0.111823	827088, 774265, 794064	19	163	5085	4.92573	0.95931	0.55087	62.5606
GOTERM_BP_FAT	GO:0042592~homeostatic process	7	10.6061	0.0273164	820078, 783847, 801854, 815757, 773037, 821438, 820174	43	751	13528	2.9324	1	0.981158	34.2309			GOTERM_CC_FAT	GO:0019866~organelle inner membrane	3	8.57143	0.117363	827088, 774265, 794064	24	329	12782	4.85638	0.999954	0.464313	73.4783
GOTERM_BP_FAT	GO:0030335~positive regulation of cell migration	3	4.54545	0.0310817	783847, 801854, 821438	43	89	13528	10.6047	1	0.960608	37.9792			GOTERM_CC_FAT	GO:0031090~organelle membrane	5	14.2857	0.129215	827088, 774265, 824797, 790788, 794064	24	1096	12782	2.42967	0.999984	0.478531	77.0287
GOTERM_BP_FAT	GO:0051272~positive regulation of cell motion	3	4.54545	0.0370729	783847, 801854, 821438	43	98	13528	9.63075	1	0.950689	43.5344			KEGG_PATHWAY	hsa05016:Huntington's disease	3	8.57143	0.131766	827088, 774265, 794064	19	180	5085	4.46053	0.977961	0.533729	68.9818
GOTERM_BP_FAT	GO:0040017~positive regulation of locomotion	3	4.54545	0.0370729	783847, 801854, 821438	43	98	13528	9.63075	1	0.950689	43.5344			SP_PIR_KEYWORDS	mitochondrion	4	11.4286	0.138548	827088, 774265, 780756, 794064	31	832	19235	2.9831	1	0.780458	82.0414
GOTERM_BP_FAT	GO:0030334~regulation of cell migration	3	4.54545	0.0966081	783847, 801854, 821438	43	169	13528	5.5847	1	0.963528	78.4995			GOTERM_CC_FAT	GO:0031966~mitochondrial membrane	3	8.57143	0.157183	827088, 774265, 794064	24	394	12782	4.0552	0.999999	0.532344	83.7647
GOTERM_BP_FAT	GO:0040012~regulation of locomotion	3	4.54545	0.119443	783847, 801854, 821438	43	192	13528	4.9157	1	0.977632	85.404			UP_SEQ_FEATURE	transit peptide:Mitochondrion	3	8.57143	0.16608	827088, 774265, 780756	31	467	19113	3.9607	0.999999	0.999081	85.2832
GOTERM_BP_FAT	GO:0051270~regulation of cell motion	3	4.54545	0.120465	783847, 801854, 821438	43	193	13528	4.89023	1	0.974813	85.6583			SP_PIR_KEYWORDS	transit peptide	3	8.57143	0.169417	827088, 774265, 780756	31	476	19235	3.91061	1	0.824838	88.2021
GOTERM_BP_FAT	GO:0055080~cation homeostasis	3	4.54545	0.222574	773037, 821438, 820174	43	286	13528	3.30005	1	0.997042	97.783			GOTERM_CC_FAT	GO:0005740~mitochondrial envelope	3	8.57143	0.173158	827088, 774265, 794064	24	419	12782	3.81325	1	0.550939	86.7534
GOTERM_BP_FAT	GO:0050801~ion homeostasis	3	4.54545	0.364045	773037, 821438, 820174	43	409	13528	2.30761	1	0.999472	99.8938			GOTERM_CC_FAT	GO:0044429~mitochondrial part	3	8.57143	0.290778	827088, 774265, 794064	24	595	12782	2.68529	1	0.729883	97.408
GOTERM_BP_FAT	GO:0019725~cellular homeostasis	3	4.54545	0.427089	801854, 773037, 821438	43	466	13528	2.02535	1	0.999711	99.9781			GOTERM_CC_FAT	GO:0005739~mitochondrion	4	11.4286	0.310647	827088, 774265, 780756, 794064	24	1087	12782	1.95983	1	0.741467	98.0838
Annotation Cluster 6	Enrichment Score: 1.1308005437219684														Annotation Cluster 5	Enrichment Score: 0.43107221605110396
Category	Term	Count	%	PValue	Genes	List Total	Pop Hits	Pop Total	Fold Enrichment	Bonferroni	Benjamini	FDR			Category	Term	Count	%	PValue	Genes	List Total	Pop Hits	Pop Total	Fold Enrichment	Bonferroni	Benjamini	FDR
GOTERM_BP_FAT	GO:0042060~wound healing	5	7.57576	0.00283448	788845, 794386, 783847, 801854, 773626	43	191	13528	8.23572	0.869346	0.869346	4.20348			UP_SEQ_FEATURE	propeptide:Removed in mature form	4	11.4286	0.00542883	796999, 801016, 784849, 777533	31	229	19113	10.7694	0.3424	0.3424	5.58152
GOTERM_CC_FAT	GO:0031093~platelet alpha granule lumen	3	4.54545	0.0087212	788845, 783847, 773626	45	41	12782	20.7837	0.693496	0.693496	9.75962			SP_PIR_KEYWORDS	nucleotide-binding	3	8.57143	0.752558	796999, 801016, 777533	31	1686	19235	1.10406	1	0.999923	100
GOTERM_CC_FAT	GO:0060205~cytoplasmic membrane-bounded vesicle lumen	3	4.54545	0.00999588	788845, 783847, 773626	45	44	12782	19.3667	0.742371	0.492428	11.1107			GOTERM_MF_FAT	GO:0032553~ribonucleotide binding	3	8.57143	0.872693	796999, 801016, 777533	25	1836	12983	0.848562	1	1	100
GOTERM_CC_FAT	GO:0031983~vesicle lumen	3	4.54545	0.0108889	788845, 783847, 773626	45	46	12782	18.5246	0.77192	0.389017	12.0462			GOTERM_MF_FAT	GO:0032555~purine ribonucleotide binding	3	8.57143	0.872693	796999, 801016, 777533	25	1836	12983	0.848562	1	1	100
GOTERM_CC_FAT	GO:0031091~platelet alpha granule	3	4.54545	0.015854	788845, 783847, 773626	45	56	12782	15.2167	0.884379	0.350458	17.0852			GOTERM_MF_FAT	GO:0017076~purine nucleotide binding	3	8.57143	0.888924	796999, 801016, 777533	25	1918	12983	0.812284	1	1	100
GOTERM_BP_FAT	GO:0009611~response to wounding	6	9.09091	0.0233359	788845, 794386, 783847, 801854, 773626, 773037	43	530	13528	3.56156	1	0.985485	30.0392			GOTERM_MF_FAT	GO:0000166~nucleotide binding	3	8.57143	0.936986	796999, 801016, 777533	25	2245	12983	0.693969	1	1	100
GOTERM_CC_FAT	GO:0030141~secretory granule	3	4.54545	0.127264	788845, 783847, 773626	45	180	12782	4.73407	1	0.811865	79.7266
GOTERM_CC_FAT	GO:0044433~cytoplasmic vesicle part	3	4.54545	0.135378	788845, 783847, 773626	45	187	12782	4.55686	1	0.805333	81.8295			Annotation Cluster 6	Enrichment Score: 0.1427233412285591
GOTERM_CC_FAT	GO:0016023~cytoplasmic membrane-bounded vesicle	4	6.06061	0.29371	788845, 799644, 783847, 773626	45	550	12782	2.06578	1	0.965024	98.3036			Category	Term	Count	%	PValue	Genes	List Total	Pop Hits	Pop Total	Fold Enrichment	Bonferroni	Benjamini	FDR
GOTERM_CC_FAT	GO:0031988~membrane-bounded vesicle	4	6.06061	0.310844	788845, 799644, 783847, 773626	45	568	12782	2.00031	1	0.956768	98.728			GOTERM_CC_FAT	GO:0043233~organelle lumen	4	11.4286	0.655629	784769, 798227, 814344, 784849	24	1820	12782	1.17051	1	0.975472	99.9988
GOTERM_CC_FAT	GO:0031410~cytoplasmic vesicle	4	6.06061	0.381451	788845, 799644, 783847, 773626	45	642	12782	1.76975	1	0.967065	99.6418			GOTERM_CC_FAT	GO:0031974~membrane-enclosed lumen	4	11.4286	0.669505	784769, 798227, 814344, 784849	24	1856	12782	1.14781	1	0.975042	99.9992
GOTERM_CC_FAT	GO:0031982~vesicle	4	6.06061	0.407926	788845, 799644, 783847, 773626	45	670	12782	1.69579	1	0.965588	99.7855			GOTERM_CC_FAT	GO:0070013~intracellular organelle lumen	3	8.57143	0.849997	784769, 798227, 814344	24	1779	12782	0.898117	1	0.997083	100
GOTERM_CC_FAT	GO:0043233~organelle lumen	6	9.09091	0.770434	788845, 783847, 801854, 815757, 773626, 816588	45	1820	12782	0.93641	1	0.999171	100
GOTERM_CC_FAT	GO:0031974~membrane-enclosed lumen	6	9.09091	0.785783	788845, 783847, 801854, 815757, 773626, 816588	45	1856	12782	0.918247	1	0.999233	100			Annotation Cluster 7	Enrichment Score: 0.05907076999159044
															Category	Term	Count	%	PValue	Genes	List Total	Pop Hits	Pop Total	Fold Enrichment	Bonferroni	Benjamini	FDR
Annotation Cluster 7	Enrichment Score: 1.0391974191064994														SP_PIR_KEYWORDS	signal	5	14.2857	0.770618	784769, 774946, 794458, 801208, 784849	31	3250	19235	0.954591	1	0.999922	100
Category	Term	Count	%	PValue	Genes	List Total	Pop Hits	Pop Total	Fold Enrichment	Bonferroni	Benjamini	FDR			UP_SEQ_FEATURE	signal peptide	5	14.2857	0.775223	784769, 774946, 794458, 801208, 784849	31	3250	19113	0.948536	1	1	100
GOTERM_BP_FAT	GO:0009611~response to wounding	6	9.09091	0.0233359	788845, 794386, 783847, 801854, 773626, 773037	43	530	13528	3.56156	1	0.985485	30.0392			SP_PIR_KEYWORDS	glycoprotein	4	11.4286	0.9776	784769, 774946, 794458, 784849	31	4318	19235	0.574788	1	1	100
GOTERM_BP_FAT	GO:0006952~defense response	5	7.57576	0.122164	800041, 824059, 801854, 773626, 773037	43	615	13528	2.55776	1	0.972488	86.0716			UP_SEQ_FEATURE	glycosylation site:N-linked (GlcNAc...)	3	8.57143	0.993778	784769, 794458, 784849	31	4129	19113	0.447964	1	1	100
GOTERM_BP_FAT	GO:0006954~inflammatory response	3	4.54545	0.267572	801854, 773626, 773037	43	325	13528	2.90404	1	0.998303	99.1005
															Annotation Cluster 8	Enrichment Score: 0.006027220681471025
Annotation Cluster 8	Enrichment Score: 1.0309207979071482														Category	Term	Count	%	PValue	Genes	List Total	Pop Hits	Pop Total	Fold Enrichment	Bonferroni	Benjamini	FDR
Category	Term	Count	%	PValue	Genes	List Total	Pop Hits	Pop Total	Fold Enrichment	Bonferroni	Benjamini	FDR			SP_PIR_KEYWORDS	metal-binding	3	8.57143	0.957942	794458, 776494, 809887	31	2972	19235	0.62633	1	1	100
GOTERM_CC_FAT	GO:0005615~extracellular space	7	10.6061	0.0288412	794386, 783847, 775244, 773626, 773037, 821438, 794404	45	685	12782	2.90264	0.980761	0.482357	29.0431			GOTERM_MF_FAT	GO:0046914~transition metal ion binding	3	8.57143	0.977098	794458, 776494, 809887	25	2785	12983	0.559411	1	1	100
GOTERM_BP_FAT	GO:0048584~positive regulation of response to stimulus	3	4.54545	0.166247	794386, 773626, 821438	43	236	13528	3.99921	1	0.990494	93.6119			GOTERM_MF_FAT	GO:0046872~metal ion binding	3	8.57143	0.998793	794458, 776494, 809887	25	4140	12983	0.376319	1	1	100
GOTERM_BP_FAT	GO:0002684~positive regulation of immune system process	3	4.54545	0.168449	794386, 773626, 821438	43	238	13528	3.9656	1	0.989545	93.8625			GOTERM_MF_FAT	GO:0043169~cation binding	3	8.57143	0.998901	794458, 776494, 809887	25	4179	12983	0.372807	1	1	100
															GOTERM_MF_FAT	GO:0043167~ion binding	3	8.57143	0.999054	794458, 776494, 809887	25	4241	12983	0.367357	1	1	100
Annotation Cluster 9	Enrichment Score: 1.027793636570459
Category	Term	Count	%	PValue	Genes	List Total	Pop Hits	Pop Total	Fold Enrichment	Bonferroni	Benjamini	FDR			Annotation Cluster 9	Enrichment Score: 3.3603046927732833E-4
GOTERM_CC_FAT	GO:0005615~extracellular space	7	10.6061	0.0288412	794386, 783847, 775244, 773626, 773037, 821438, 794404	45	685	12782	2.90264	0.980761	0.482357	29.0431			Category	Term	Count	%	PValue	Genes	List Total	Pop Hits	Pop Total	Fold Enrichment	Bonferroni	Benjamini	FDR
GOTERM_BP_FAT	GO:0006955~immune response	6	9.09091	0.0610732	800041, 824059, 773626, 773037, 821438, 794404	43	690	13528	2.73569	1	0.950819	61.4571			UP_SEQ_FEATURE	transmembrane region	3	8.57143	0.998473	774946, 824797, 818641	31	4911	19113	0.376633	1	1	100
SP_PIR_KEYWORDS	cytokine	3	4.54545	0.106478	773037, 821438, 794404	60	181	19235	5.31354	1	0.917334	74.1296			SP_PIR_KEYWORDS	transmembrane	3	8.57143	0.998557	774946, 824797, 818641	31	4973	19235	0.374312	1	1	100
GOTERM_MF_FAT	GO:0005125~cytokine activity	3	4.54545	0.115989	773037, 821438, 794404	40	195	12983	4.99346	1	0.98025	78.4245			GOTERM_CC_FAT	GO:0016021~integral to membrane	3	8.57143	0.999923	774946, 824797, 818641	24	5297	12782	0.301633	1	1	100
KEGG_PATHWAY	hsa04060:Cytokine-cytokine receptor interaction	3	4.54545	0.333801	773037, 821438, 794404	24	262	5085	2.42605	1	0.99774	97.8066			GOTERM_CC_FAT	GO:0031224~intrinsic to membrane	3	8.57143	0.999955	774946, 824797, 818641	24	5485	12782	0.291294	1	1	100
Annotation Cluster 10	Enrichment Score: 0.9538344266453718														UNCLUSTERED
Category	Term	Count	%	PValue	Genes	List Total	Pop Hits	Pop Total	Fold Enrichment	Bonferroni	Benjamini	FDR			Category	Term	Count	%	PValue	Genes	List Total	Pop Hits	Pop Total	Fold Enrichment	Bonferroni	Benjamini	FDR
GOTERM_BP_FAT	GO:0006928~cell motion	6	9.09091	0.015251	825962, 799644, 783847, 801854, 799368, 821438	43	475	13528	3.97395	0.999984	0.995952	20.7459			SP_PIR_KEYWORDS	homodimer	3	8.57143	0.00846532	794458, 813329, 817433	31	89	19235	20.9152	0.645542	0.187332	9.32439
GOTERM_BP_FAT	GO:0016477~cell migration	4	6.06061	0.0538228	825962, 799644, 801854, 821438	43	276	13528	4.55949	1	0.94119	56.7002			SP_PIR_KEYWORDS	Isomerase	3	8.57143	0.0149809	784769, 813329, 809887	31	120	19235	15.5121	0.841421	0.264288	15.9527
GOTERM_BP_FAT	GO:0048870~cell motility	4	6.06061	0.069476	825962, 799644, 801854, 821438	43	307	13528	4.09908	1	0.943204	66.3583			SP_PIR_KEYWORDS	acetylation	10	28.5714	0.0160128	796999, 794792, 798227, 813329, 817433, 807516, 809887, 790788, 794064, 777533	31	2635	19235	2.35478	0.860455	0.245227	16.9608
GOTERM_BP_FAT	GO:0051674~localization of cell	4	6.06061	0.069476	825962, 799644, 801854, 821438	43	307	13528	4.09908	1	0.943204	66.3583			GOTERM_BP_FAT	GO:0046394~carboxylic acid biosynthetic process	3	8.57143	0.0379696	794458, 813329, 818641	28	155	13528	9.35115	0.999994	0.909979	40.5546
GOTERM_BP_FAT	GO:0000904~cell morphogenesis involved in differentiation	3	4.54545	0.175088	825962, 801854, 821438	43	244	13528	3.86809	1	0.98995	94.5634			GOTERM_BP_FAT	GO:0016053~organic acid biosynthetic process	3	8.57143	0.0379696	794458, 813329, 818641	28	155	13528	9.35115	0.999994	0.909979	40.5546
GOTERM_BP_FAT	GO:0000902~cell morphogenesis	3	4.54545	0.30344	825962, 801854, 821438	43	356	13528	2.65116	1	0.998911	99.5792			GOTERM_BP_FAT	GO:0008544~epidermis development	3	8.57143	0.0517126	772995, 794458, 784849	28	184	13528	7.87733	1	0.90549	51.0045
GOTERM_BP_FAT	GO:0030030~cell projection organization	3	4.54545	0.317273	825962, 799644, 821438	43	368	13528	2.56471	1	0.999103	99.6893			GOTERM_BP_FAT	GO:0007398~ectoderm development	3	8.57143	0.0594257	772995, 794458, 784849	28	199	13528	7.28356	1	0.851227	56.0965
GOTERM_BP_FAT	GO:0032989~cellular component morphogenesis	3	4.54545	0.350453	825962, 801854, 821438	43	397	13528	2.37737	1	0.999368	99.8538			SP_PIR_KEYWORDS	cytoplasm	9	25.7143	0.134398	796999, 795945, 772995, 826490, 801384, 798227, 824494, 809887, 777533	31	3332	19235	1.67598	1	0.798255	81.0197
															KEGG_PATHWAY	hsa04010:MAPK signaling pathway	3	8.57143	0.24335	802385, 801016, 784849	19	267	5085	3.0071	0.999463	0.714879	90.0764
Annotation Cluster 11	Enrichment Score: 0.6953312553860617														GOTERM_CC_FAT	GO:0005783~endoplasmic reticulum	4	11.4286	0.246914	784769, 794458, 824797, 818641	24	960	12782	2.2191	1	0.678354	95.0941
Category	Term	Count	%	PValue	Genes	List Total	Pop Hits	Pop Total	Fold Enrichment	Bonferroni	Benjamini	FDR			GOTERM_MF_FAT	GO:0046983~protein dimerization activity	3	8.57143	0.264895	802385, 794458, 784849	25	542	12983	2.87446	1	0.999508	96.6935
UP_SEQ_FEATURE	cross-link:Glycyl lysine isopeptide (Lys-Gly) (interchain with G-Cter in ubiquitin)	3	4.54545	0.118847	793581, 801854, 820174	58	199	19113	4.96786	1	0.98926	79.9033			SP_PIR_KEYWORDS	endoplasmic reticulum	3	8.57143	0.306139	784769, 794458, 818641	31	713	19235	2.61073	1	0.958619	98.5125
SP_PIR_KEYWORDS	isopeptide bond	3	4.54545	0.256227	793581, 801854, 820174	60	319	19235	3.01489	1	0.970679	97.1419			GOTERM_BP_FAT	GO:0055114~oxidation reduction	3	8.57143	0.366849	827088, 794458, 794064	28	639	13528	2.26828	1	0.999961	99.7847
SP_PIR_KEYWORDS	ubl conjugation	4	6.06061	0.269398	797128, 793581, 801854, 820174	60	588	19235	2.18084	1	0.960972	97.6938			SP_PIR_KEYWORDS	disease mutation	4	11.4286	0.456815	796999, 794458, 813329, 809887	31	1591	19235	1.55998	1	0.993014	99.9112
															GOTERM_BP_FAT	GO:0010604~positive regulation of macromolecule metabolic process	3	8.57143	0.517393	802385, 801384, 784849	28	857	13528	1.69128	1	1	99.9944
Annotation Cluster 12	Enrichment Score: 0.6511294050152894														GOTERM_CC_FAT	GO:0005856~cytoskeleton	3	8.57143	0.72731	796999, 801384, 777533	24	1381	12782	1.15695	1	0.984363	99.9999
Category	Term	Count	%	PValue	Genes	List Total	Pop Hits	Pop Total	Fold Enrichment	Bonferroni	Benjamini	FDR			SP_PIR_KEYWORDS	transport	3	8.57143	0.747657	772995, 827088, 794064	31	1670	19235	1.11464	1	0.999972	100
GOTERM_BP_FAT	GO:0042060~wound healing	5	7.57576	0.00283448	788845, 794386, 783847, 801854, 773626	43	191	13528	8.23572	0.869346	0.869346	4.20348			SP_PIR_KEYWORDS	phosphoprotein	11	31.4286	0.751588	796999, 794792, 801384, 798227, 813329, 817433, 824797, 814344, 778688, 790788, 794064	31	7263	19235	0.939739	1	0.999954	100
GOTERM_BP_FAT	GO:0009611~response to wounding	6	9.09091	0.0233359	788845, 794386, 783847, 801854, 773626, 773037	43	530	13528	3.56156	1	0.985485	30.0392			SP_PIR_KEYWORDS	membrane	9	25.7143	0.809126	827088, 774265, 774946, 794458, 824494, 801016, 824797, 818641, 794064	31	6256	19235	0.89264	1	0.999959	100
GOTERM_BP_FAT	GO:0009967~positive regulation of signal transduction	4	6.06061	0.0631908	794386, 783847, 801854, 794404	43	295	13528	4.26583	1	0.946344	62.7515			SP_PIR_KEYWORDS	cell membrane	3	8.57143	0.871689	774946, 824494, 801016	31	2194	19235	0.848428	1	0.999993	100
GOTERM_BP_FAT	GO:0010647~positive regulation of cell communication	4	6.06061	0.08171	794386, 783847, 801854, 794404	43	329	13528	3.82498	1	0.945546	72.4628			UP_SEQ_FEATURE	sequence variant	16	45.7143	0.946904	802385, 798227, 801384, 824494, 817433, 814344, 790788, 801208, 796999, 784769, 777481, 794458, 813329, 824797, 809887, 794064	31	11992	19113	0.822613	1	1	100
GOTERM_BP_FAT	GO:0008284~positive regulation of cell proliferation	3	4.54545	0.36968	794386, 783847, 801854	43	414	13528	2.27974	1	0.999458	99.9072			SP_PIR_KEYWORDS	nucleus	4	11.4286	0.976409	772995, 802385, 801384, 814344	31	4283	19235	0.579485	1	1	100
GOTERM_BP_FAT	GO:0042127~regulation of cell proliferation	4	6.06061	0.445169	794386, 827099, 783847, 801854	43	787	13528	1.59901	1	0.999654	99.9865			SP_PIR_KEYWORDS	polymorphism	14	40	0.979112	802385, 798227, 801384, 824494, 817433, 814344, 790788, 796999, 784769, 777481, 794458, 813329, 824797, 794064	31	11550	19235	0.752102	1	1	100
GOTERM_BP_FAT	GO:0045935~positive regulation of nucleobase, nucleoside, nucleotide and nucleic acid metabolic process	3	4.54545	0.583337	794386, 783847, 801854	43	624	13528	1.51252	1	0.999945	99.9998			GOTERM_CC_FAT	GO:0005886~plasma membrane	4	11.4286	0.982578	774946, 824494, 801016, 790788	24	3777	12782	0.564028	1	0.999994	100
GOTERM_BP_FAT	GO:0051173~positive regulation of nitrogen compound metabolic process	3	4.54545	0.600844	794386, 783847, 801854	43	644	13528	1.46555	1	0.99996	99.9999			SP_PIR_KEYWORDS	alternative splicing	4	11.4286	0.999927	813329, 809887, 801208, 784849	31	7488	19235	0.331455	1	1	100
GOTERM_BP_FAT	GO:0010557~positive regulation of macromolecule biosynthetic process	3	4.54545	0.609396	794386, 783847, 801854	43	654	13528	1.44314	1	0.999963	99.9999			UP_SEQ_FEATURE	splice variant	4	11.4286	0.999929	813329, 809887, 801208, 784849	31	7458	19113	0.330678	1	1	100
GOTERM_BP_FAT	GO:0031328~positive regulation of cellular biosynthetic process	3	4.54545	0.635055	794386, 783847, 801854	43	685	13528	1.37783	1	0.999979	100
GOTERM_BP_FAT	GO:0009891~positive regulation of biosynthetic process	3	4.54545	0.643058	794386, 783847, 801854	43	695	13528	1.35801	1	0.999981	100
GOTERM_BP_FAT	GO:0010604~positive regulation of macromolecule metabolic process	3	4.54545	0.754631	794386, 783847, 801854	43	857	13528	1.1013	1	0.999999	100
GOTERM_BP_FAT	GO:0045449~regulation of transcription	6	9.09091	0.927178	783888, 794386, 783847, 801854, 815757, 821971	43	2601	13528	0.725732	1	1	100
Annotation Cluster 13	Enrichment Score: 0.587166027416432
Category	Term	Count	%	PValue	Genes	List Total	Pop Hits	Pop Total	Fold Enrichment	Bonferroni	Benjamini	FDR
GOTERM_BP_FAT	GO:0006928~cell motion	6	9.09091	0.015251	825962, 799644, 783847, 801854, 799368, 821438	43	475	13528	3.97395	0.999984	0.995952	20.7459
GOTERM_BP_FAT	GO:0030036~actin cytoskeleton organization	4	6.06061	0.0327623	825962, 799644, 799368, 789205	43	226	13528	5.56822	1	0.949486	39.5869
GOTERM_BP_FAT	GO:0030029~actin filament-based process	4	6.06061	0.038519	825962, 799644, 799368, 789205	43	241	13528	5.22165	1	0.94018	44.8039
GOTERM_BP_FAT	GO:0007010~cytoskeleton organization	5	7.57576	0.0454814	825962, 799644, 799368, 821580, 789205	43	436	13528	3.60785	1	0.923258	50.5511
GOTERM_MF_FAT	GO:0008092~cytoskeletal protein binding	4	6.06061	0.191976	825962, 799644, 799368, 815507	40	504	12983	2.57599	1	0.982947	92.9464
GOTERM_CC_FAT	GO:0015629~actin cytoskeleton	3	4.54545	0.236674	825962, 799368, 815507	45	269	12782	3.16778	1	0.939467	95.7837
GOTERM_MF_FAT	GO:0003779~actin binding	3	4.54545	0.256476	825962, 799368, 815507	40	326	12983	2.98689	1	0.987146	97.494
GOTERM_CC_FAT	GO:0044427~chromosomal part	3	4.54545	0.385274	783888, 815757, 821580	45	386	12782	2.2076	1	0.962537	99.6669
GOTERM_MF_FAT	GO:0019899~enzyme binding	3	4.54545	0.469766	783888, 801854, 815507	40	523	12983	1.86181	1	0.997663	99.9626
GOTERM_CC_FAT	GO:0005694~chromosome	3	4.54545	0.473502	783888, 815757, 821580	45	460	12782	1.85246	1	0.976841	99.9458
SP_PIR_KEYWORDS	cytoskeleton	3	4.54545	0.58535	799644, 799368, 815507	60	636	19235	1.51219	1	0.998493	99.9974
GOTERM_CC_FAT	GO:0042995~cell projection	3	4.54545	0.700444	825962, 801854, 799368	45	697	12782	1.22257	1	0.998511	99.9999
GOTERM_CC_FAT	GO:0005856~cytoskeleton	5	7.57576	0.714632	825962, 783888, 799644, 799368, 815507	45	1381	12782	1.0284	1	0.998513	100
SP_PIR_KEYWORDS	acetylation	8	12.1212	0.715397	783888, 799644, 824059, 818970, 815757, 780715, 821580, 803655	60	2635	19235	0.973308	1	0.999587	100
GOTERM_CC_FAT	GO:0043232~intracellular non-membrane-bounded organelle	8	12.1212	0.818332	825962, 783888, 799644, 801854, 815757, 799368, 821580, 815507	45	2596	12782	0.87533	1	0.99925	100
GOTERM_CC_FAT	GO:0043228~non-membrane-bounded organelle	8	12.1212	0.818332	825962, 783888, 799644, 801854, 815757, 799368, 821580, 815507	45	2596	12782	0.87533	1	0.99925	100
GOTERM_CC_FAT	GO:0044430~cytoskeletal part	3	4.54545	0.84977	783888, 799368, 815507	45	952	12782	0.895098	1	0.999571	100
Annotation Cluster 14	Enrichment Score: 0.5681039530250687
Category	Term	Count	%	PValue	Genes	List Total	Pop Hits	Pop Total	Fold Enrichment	Bonferroni	Benjamini	FDR
GOTERM_MF_FAT	GO:0000166~nucleotide binding	11	16.6667	0.123449	800041, 811634, 778974, 794729, 777586, 815757, 821971, 824228, 823762, 789205, 775993	40	2245	12983	1.59035	1	0.972544	80.5831
GOTERM_MF_FAT	GO:0032555~purine ribonucleotide binding	9	13.6364	0.177386	800041, 811634, 777586, 815757, 821971, 824228, 823762, 789205, 775993	40	1836	12983	1.59105	1	0.984141	91.1877
GOTERM_MF_FAT	GO:0032553~ribonucleotide binding	9	13.6364	0.177386	800041, 811634, 777586, 815757, 821971, 824228, 823762, 789205, 775993	40	1836	12983	1.59105	1	0.984141	91.1877
GOTERM_MF_FAT	GO:0042623~ATPase activity, coupled	3	4.54545	0.196525	800041, 777586, 815757	40	272	12983	3.57987	1	0.977614	93.4247
GOTERM_MF_FAT	GO:0017076~purine nucleotide binding	9	13.6364	0.209822	800041, 811634, 777586, 815757, 821971, 824228, 823762, 789205, 775993	40	1918	12983	1.52303	1	0.976443	94.6573
SP_PIR_KEYWORDS	nucleotide-binding	8	12.1212	0.257105	800041, 811634, 777586, 815757, 821971, 824228, 789205, 775993	60	1686	19235	1.52115	1	0.962762	97.1821
GOTERM_MF_FAT	GO:0016887~ATPase activity	3	4.54545	0.265442	800041, 777586, 815757	40	334	12983	2.91534	1	0.985133	97.845
GOTERM_MF_FAT	GO:0005524~ATP binding	7	10.6061	0.27996	800041, 811634, 777586, 815757, 824228, 823762, 775993	40	1477	12983	1.53827	1	0.984736	98.3189
GOTERM_MF_FAT	GO:0032559~adenyl ribonucleotide binding	7	10.6061	0.290707	800041, 811634, 777586, 815757, 824228, 823762, 775993	40	1497	12983	1.51772	1	0.983433	98.6057
GOTERM_MF_FAT	GO:0030554~adenyl nucleotide binding	7	10.6061	0.334606	800041, 811634, 777586, 815757, 824228, 823762, 775993	40	1577	12983	1.44073	1	0.989714	99.3702
GOTERM_MF_FAT	GO:0001883~purine nucleoside binding	7	10.6061	0.347998	800041, 811634, 777586, 815757, 824228, 823762, 775993	40	1601	12983	1.41913	1	0.98931	99.5109
GOTERM_MF_FAT	GO:0001882~nucleoside binding	7	10.6061	0.354161	800041, 811634, 777586, 815757, 824228, 823762, 775993	40	1612	12983	1.40944	1	0.987662	99.5654
SP_PIR_KEYWORDS	atp-binding	6	9.09091	0.384699	800041, 811634, 777586, 815757, 824228, 775993	60	1326	19235	1.4506	1	0.990947	99.7069
UP_SEQ_FEATURE	nucleotide phosphate-binding region:ATP	3	4.54545	0.78865	811634, 777586, 815757	58	962	19113	1.02765	1	1	100
Annotation Cluster 15	Enrichment Score: 0.4961704724759938
Category	Term	Count	%	PValue	Genes	List Total	Pop Hits	Pop Total	Fold Enrichment	Bonferroni	Benjamini	FDR
GOTERM_CC_FAT	GO:0005887~integral to plasma membrane	8	12.1212	0.109517	800041, 776569, 799644, 794386, 825143, 777586, 772529, 794404	45	1188	12782	1.91276	1	0.824458	74.3302
GOTERM_CC_FAT	GO:0031226~intrinsic to plasma membrane	8	12.1212	0.119651	800041, 776569, 799644, 794386, 825143, 777586, 772529, 794404	45	1215	12782	1.87025	1	0.821004	77.5533
GOTERM_CC_FAT	GO:0044459~plasma membrane part	10	15.1515	0.343236	800041, 825962, 776569, 799644, 794386, 825143, 777586, 821971, 772529, 794404	45	2203	12782	1.28935	1	0.957286	99.2766
UP_SEQ_FEATURE	topological domain:Extracellular	10	15.1515	0.423565	800041, 776569, 790375, 826135, 794386, 825143, 799116, 772529, 820174, 794404	58	2719	19113	1.21197	1	0.999993	99.9076
UP_SEQ_FEATURE	topological domain:Cytoplasmic	10	15.1515	0.697003	800041, 776569, 790375, 826135, 794386, 825143, 799116, 772529, 820174, 794404	58	3374	19113	0.976688	1	1	100
GOTERM_CC_FAT	GO:0005886~plasma membrane	12	18.1818	0.794022	800041, 825962, 776569, 799644, 794386, 825143, 777586, 799368, 821971, 772529, 820174, 794404	45	3777	12782	0.902445	1	0.999183	100
Annotation Cluster 16	Enrichment Score: 0.4923566007337991
Category	Term	Count	%	PValue	Genes	List Total	Pop Hits	Pop Total	Fold Enrichment	Bonferroni	Benjamini	FDR
GOTERM_BP_FAT	GO:0015672~monovalent inorganic cation transport	4	6.06061	0.0754802	800041, 825143, 777586, 820174	43	318	13528	3.95729	1	0.948265	69.4969
GOTERM_BP_FAT	GO:0006812~cation transport	4	6.06061	0.245479	800041, 825143, 777586, 820174	43	553	13528	2.27562	1	0.998184	98.5898
GOTERM_BP_FAT	GO:0055085~transmembrane transport	4	6.06061	0.258926	800041, 825143, 777586, 820174	43	569	13528	2.21163	1	0.998199	98.9257
GOTERM_BP_FAT	GO:0030001~metal ion transport	3	4.54545	0.426008	800041, 825143, 820174	43	465	13528	2.02971	1	0.99975	99.9775
GOTERM_BP_FAT	GO:0006811~ion transport	4	6.06061	0.429263	800041, 825143, 777586, 820174	43	768	13528	1.63857	1	0.999678	99.9793
SP_PIR_KEYWORDS	ion transport	3	4.54545	0.532956	825143, 777586, 820174	60	578	19235	1.66393	1	0.997993	99.9893
SP_PIR_KEYWORDS	transport	5	7.57576	0.764977	800041, 825143, 777586, 775244, 820174	60	1670	19235	0.95983	1	0.999822	100
Annotation Cluster 17	Enrichment Score: 0.35600940865603037
Category	Term	Count	%	PValue	Genes	List Total	Pop Hits	Pop Total	Fold Enrichment	Bonferroni	Benjamini	FDR
GOTERM_BP_FAT	GO:0042325~regulation of phosphorylation	3	4.54545	0.427089	794386, 783847, 816588	43	466	13528	2.02535	1	0.999711	99.9781
GOTERM_BP_FAT	GO:0051174~regulation of phosphorus metabolic process	3	4.54545	0.447432	794386, 783847, 816588	43	485	13528	1.94601	1	0.99962	99.9873
GOTERM_BP_FAT	GO:0019220~regulation of phosphate metabolic process	3	4.54545	0.447432	794386, 783847, 816588	43	485	13528	1.94601	1	0.99962	99.9873
Annotation Cluster 18	Enrichment Score: 0.334509494781159
Category	Term	Count	%	PValue	Genes	List Total	Pop Hits	Pop Total	Fold Enrichment	Bonferroni	Benjamini	FDR
GOTERM_CC_FAT	GO:0031224~intrinsic to membrane	22	33.3333	0.309012	800041, 776569, 826135, 776854, 818970, 786681, 810786, 826750, 772529, 819888, 815507, 789251, 820174, 794404, 790375, 797128, 794386, 799644, 777586, 825143, 799116, 794451	45	5485	12782	1.13928	1	0.964088	98.6878
UP_SEQ_FEATURE	topological domain:Extracellular	10	15.1515	0.423565	800041, 776569, 790375, 826135, 794386, 825143, 799116, 772529, 820174, 794404	58	2719	19113	1.21197	1	0.999993	99.9076
SP_PIR_KEYWORDS	membrane	21	31.8182	0.459182	800041, 776569, 826135, 776854, 786681, 810786, 826750, 772529, 819888, 815507, 789205, 820174, 794404, 790375, 797128, 794386, 799644, 825143, 799116, 821971, 794451	60	6256	19235	1.07613	1	0.996318	99.9378
SP_PIR_KEYWORDS	transmembrane	17	25.7576	0.461324	800041, 776569, 826135, 776854, 786681, 810786, 826750, 772529, 819888, 789251, 820174, 794404, 790375, 794386, 825143, 799116, 794451	60	4973	19235	1.0959	1	0.995142	99.9407
GOTERM_CC_FAT	GO:0016021~integral to membrane	20	30.303	0.464114	800041, 776569, 826135, 776854, 818970, 786681, 810786, 826750, 772529, 819888, 789251, 820174, 794404, 790375, 799644, 794386, 777586, 825143, 799116, 794451	45	5297	12782	1.07247	1	0.978248	99.9334
UP_SEQ_FEATURE	transmembrane region	16	24.2424	0.507796	800041, 776569, 826135, 776854, 786681, 810786, 826750, 772529, 819888, 820174, 794404, 790375, 794386, 825143, 799116, 794451	58	4911	19113	1.07362	1	0.999999	99.9875
UP_SEQ_FEATURE	topological domain:Cytoplasmic	10	15.1515	0.697003	800041, 776569, 790375, 826135, 794386, 825143, 799116, 772529, 820174, 794404	58	3374	19113	0.976688	1	1	100
Annotation Cluster 19	Enrichment Score: 0.29099433450083895
Category	Term	Count	%	PValue	Genes	List Total	Pop Hits	Pop Total	Fold Enrichment	Bonferroni	Benjamini	FDR
GOTERM_BP_FAT	GO:0010605~negative regulation of macromolecule metabolic process	4	6.06061	0.40047	783888, 794386, 821971, 773626	43	734	13528	1.71447	1	0.999656	99.9565
GOTERM_BP_FAT	GO:0016481~negative regulation of transcription	3	4.54545	0.419502	783888, 794386, 821971	43	459	13528	2.05624	1	0.999751	99.9733
GOTERM_BP_FAT	GO:0010629~negative regulation of gene expression	3	4.54545	0.467389	783888, 794386, 821971	43	504	13528	1.87265	1	0.999729	99.9927
GOTERM_BP_FAT	GO:0045934~negative regulation of nucleobase, nucleoside, nucleotide and nucleic acid metabolic process	3	4.54545	0.475672	783888, 794386, 821971	43	512	13528	1.84339	1	0.999703	99.9943
GOTERM_BP_FAT	GO:0051172~negative regulation of nitrogen compound metabolic process	3	4.54545	0.482858	783888, 794386, 821971	43	519	13528	1.81852	1	0.999712	99.9954
GOTERM_BP_FAT	GO:0010558~negative regulation of macromolecule biosynthetic process	3	4.54545	0.511017	783888, 794386, 821971	43	547	13528	1.72544	1	0.999832	99.998
GOTERM_BP_FAT	GO:0031327~negative regulation of cellular biosynthetic process	3	4.54545	0.524735	783888, 794386, 821971	43	561	13528	1.68238	1	0.999862	99.9987
GOTERM_BP_FAT	GO:0009890~negative regulation of biosynthetic process	3	4.54545	0.536295	783888, 794386, 821971	43	573	13528	1.64714	1	0.999862	99.9991
GOTERM_BP_FAT	GO:0045449~regulation of transcription	6	9.09091	0.927178	783888, 794386, 783847, 801854, 815757, 821971	43	2601	13528	0.725732	1	1	100
Annotation Cluster 20	Enrichment Score: 0.09636963844440263
Category	Term	Count	%	PValue	Genes	List Total	Pop Hits	Pop Total	Fold Enrichment	Bonferroni	Benjamini	FDR
GOTERM_BP_FAT	GO:0033554~cellular response to stress	3	4.54545	0.529574	794729, 801854, 815757	43	566	13528	1.66752	1	0.999859	99.9989
GOTERM_MF_FAT	GO:0030528~transcription regulator activity	4	6.06061	0.848378	790550, 783888, 801854, 815757	40	1512	12983	0.858664	1	1	100
SP_PIR_KEYWORDS	dna-binding	4	6.06061	0.934829	790550, 794729, 801854, 815757	60	1868	19235	0.686474	1	0.999994	100
GOTERM_MF_FAT	GO:0003677~DNA binding	4	6.06061	0.980107	790550, 794729, 801854, 815757	40	2331	12983	0.556971	1	1	100
Annotation Cluster 21	Enrichment Score: 0.06500279373522205
Category	Term	Count	%	PValue	Genes	List Total	Pop Hits	Pop Total	Fold Enrichment	Bonferroni	Benjamini	FDR
GOTERM_CC_FAT	GO:0043233~organelle lumen	6	9.09091	0.770434	788845, 783847, 801854, 815757, 773626, 816588	45	1820	12782	0.93641	1	0.999171	100
GOTERM_CC_FAT	GO:0031974~membrane-enclosed lumen	6	9.09091	0.785783	788845, 783847, 801854, 815757, 773626, 816588	45	1856	12782	0.918247	1	0.999233	100
GOTERM_CC_FAT	GO:0005654~nucleoplasm	3	4.54545	0.817163	801854, 815757, 816588	45	882	12782	0.966138	1	0.999388	100
GOTERM_CC_FAT	GO:0031981~nuclear lumen	3	4.54545	0.967044	801854, 815757, 816588	45	1450	12782	0.587678	1	0.999998	100
GOTERM_CC_FAT	GO:0070013~intracellular organelle lumen	3	4.54545	0.988993	801854, 815757, 816588	45	1779	12782	0.478996	1	1	100
Annotation Cluster 22	Enrichment Score: 0.038183256412728815
Category	Term	Count	%	PValue	Genes	List Total	Pop Hits	Pop Total	Fold Enrichment	Bonferroni	Benjamini	FDR
GOTERM_BP_FAT	GO:0051252~regulation of RNA metabolic process	5	7.57576	0.832689	790550, 783888, 783847, 801854, 821971	43	1813	13528	0.867636	1	1	100
GOTERM_MF_FAT	GO:0030528~transcription regulator activity	4	6.06061	0.848378	790550, 783888, 801854, 815757	40	1512	12983	0.858664	1	1	100
GOTERM_BP_FAT	GO:0006350~transcription	5	7.57576	0.909246	783888, 794386, 801854, 815757, 803655	43	2101	13528	0.748702	1	1	100
GOTERM_BP_FAT	GO:0006355~regulation of transcription, DNA-dependent	4	6.06061	0.926577	783888, 783847, 801854, 821971	43	1773	13528	0.709768	1	1	100
GOTERM_BP_FAT	GO:0045449~regulation of transcription	6	9.09091	0.927178	783888, 794386, 783847, 801854, 815757, 821971	43	2601	13528	0.725732	1	1	100
SP_PIR_KEYWORDS	transcription regulation	3	4.54545	0.988908	783888, 801854, 815757	60	2026	19235	0.474704	1	1	100
SP_PIR_KEYWORDS	Transcription	3	4.54545	0.990291	783888, 801854, 815757	60	2071	19235	0.464389	1	1	100
Annotation Cluster 23	Enrichment Score: 0.01797686409793738
Category	Term	Count	%	PValue	Genes	List Total	Pop Hits	Pop Total	Fold Enrichment	Bonferroni	Benjamini	FDR
SP_PIR_KEYWORDS	zinc-finger	4	6.06061	0.907229	790550, 794729, 786873, 793497	60	1718	19235	0.746411	1	0.99999	100
SP_PIR_KEYWORDS	zinc	5	7.57576	0.915583	790550, 794729, 786873, 793497, 794404	60	2189	19235	0.73226	1	0.999991	100
GOTERM_MF_FAT	GO:0008270~zinc ion binding	5	7.57576	0.934718	790550, 794729, 786873, 793497, 794404	40	2311	12983	0.702239	1	1	100
GOTERM_MF_FAT	GO:0046914~transition metal ion binding	5	7.57576	0.979547	790550, 794729, 786873, 793497, 794404	40	2785	12983	0.58272	1	1	100
GOTERM_MF_FAT	GO:0046872~metal ion binding	8	12.1212	0.983722	790550, 788845, 794729, 825143, 786873, 793497, 820174, 794404	40	4140	12983	0.627198	1	1	100
GOTERM_MF_FAT	GO:0043169~cation binding	8	12.1212	0.985215	790550, 788845, 794729, 825143, 786873, 793497, 820174, 794404	40	4179	12983	0.621345	1	1	100
SP_PIR_KEYWORDS	metal-binding	5	7.57576	0.986722	790550, 794729, 786873, 793497, 794404	60	2972	19235	0.539339	1	1	100
GOTERM_MF_FAT	GO:0043167~ion binding	8	12.1212	0.987339	790550, 788845, 794729, 825143, 786873, 793497, 820174, 794404	40	4241	12983	0.612261	1	1	100
UNCLUSTERED
Category	Term	Count	%	PValue	Genes	List Total	Pop Hits	Pop Total	Fold Enrichment	Bonferroni	Benjamini	FDR
SP_PIR_KEYWORDS	Pyrrolidone carboxylic acid	3	4.54545	0.0179993	827099, 775244, 773037	60	67	19235	14.3545	0.940114	0.60876	19.5979
GOTERM_BP_FAT	GO:0007264~small GTPase mediated signal transduction	4	6.06061	0.0684091	799644, 783847, 821971, 789205	43	305	13528	4.12596	1	0.949647	65.77
GOTERM_CC_FAT	GO:0005625~soluble fraction	4	6.06061	0.0924791	824059, 821971, 794404, 816588	45	313	12782	3.62996	0.999998	0.80554	67.943
GOTERM_BP_FAT	GO:0006260~DNA replication	3	4.54545	0.117406	794729, 783847, 815757	43	190	13528	4.96744	1	0.979622	84.8847
SP_PIR_KEYWORDS	lipoprotein	5	7.57576	0.133925	797128, 775244, 821971, 815507, 789205	60	642	19235	2.49675	1	0.938322	82.214
UP_SEQ_FEATURE	propeptide:Removed in mature form	3	4.54545	0.149059	794386, 821971, 789205	58	229	19113	4.31705	1	0.986937	87.0888
GOTERM_MF_FAT	GO:0008289~lipid binding	4	6.06061	0.151966	820078, 775244, 780715, 793497	40	450	12983	2.88511	1	0.980463	87.1323
SP_PIR_KEYWORDS	egf-like domain	3	4.54545	0.156924	790375, 788845, 794386	60	230	19235	4.18152	1	0.947124	87.1262
SP_PIR_KEYWORDS	cytoplasm	14	21.2121	0.211803	824059, 799368, 815507, 816588, 800817, 820078, 797128, 799644, 801854, 780715, 821971, 824228, 803113, 803935	60	3332	19235	1.34699	1	0.965047	94.2635
INTERPRO	IPR013032:EGF-like region, conserved site	3	4.54545	0.252082	790375, 788845, 794386	56	293	16659	3.04589	1	1	96.9795
GOTERM_BP_FAT	GO:0022402~cell cycle process	4	6.06061	0.255553	794386, 821580, 803935, 787351	43	565	13528	2.22729	1	0.998358	98.8493
GOTERM_BP_FAT	GO:0051726~regulation of cell cycle	3	4.54545	0.27452	794386, 783847, 803935	43	331	13528	2.8514	1	0.998325	99.2213
GOTERM_BP_FAT	GO:0007267~cell-cell signaling	4	6.06061	0.285273	799644, 794386, 773037, 794404	43	600	13528	2.09736	1	0.998509	99.3787
GOTERM_CC_FAT	GO:0000267~cell fraction	6	9.09091	0.315561	800041, 824059, 799368, 821971, 794404, 816588	45	1083	12782	1.57365	1	0.950755	98.8264
GOTERM_BP_FAT	GO:0007242~intracellular signaling cascade	6	9.09091	0.350331	799644, 783847, 821971, 793497, 789205, 816588	43	1256	13528	1.50289	1	0.99947	99.8534
GOTERM_BP_FAT	GO:0032268~regulation of cellular protein metabolic process	3	4.54545	0.4357	790550, 783847, 773626	43	474	13528	1.99117	1	0.999679	99.9826
GOTERM_BP_FAT	GO:0007049~cell cycle	4	6.06061	0.435978	794386, 821580, 803935, 787351	43	776	13528	1.62167	1	0.999628	99.9827
GOTERM_BP_FAT	GO:0006259~DNA metabolic process	3	4.54545	0.469467	794729, 783847, 815757	43	506	13528	1.86524	1	0.999701	99.9932
GOTERM_MF_FAT	GO:0046983~protein dimerization activity	3	4.54545	0.488676	799644, 824059, 801854	40	542	12983	1.79654	1	0.997759	99.9762
GOTERM_CC_FAT	GO:0005829~cytosol	6	9.09091	0.488814	790550, 811634, 820078, 799644, 824059, 777586	45	1330	12782	1.2814	1	0.977051	99.9617
SP_PIR_KEYWORDS	disease mutation	6	9.09091	0.5453	800041, 788845, 824059, 818970, 799464, 773626	60	1591	19235	1.20899	1	0.997775	99.9922
GOTERM_BP_FAT	GO:0044093~positive regulation of molecular function	3	4.54545	0.54861	794386, 801854, 799368	43	586	13528	1.6106	1	0.999883	99.9994
GOTERM_BP_FAT	GO:0007155~cell adhesion	3	4.54545	0.647009	827099, 789205, 821438	43	700	13528	1.34831	1	0.99998	100
GOTERM_BP_FAT	GO:0022610~biological adhesion	3	4.54545	0.647795	827099, 789205, 821438	43	701	13528	1.34638	1	0.999977	100
SP_PIR_KEYWORDS	endoplasmic reticulum	3	4.54545	0.648191	799644, 799116, 794451	60	713	19235	1.34888	1	0.999364	99.9996
GOTERM_BP_FAT	GO:0008219~cell death	3	4.54545	0.66172	786681, 803935, 794404	43	719	13528	1.31268	1	0.999982	100
GOTERM_BP_FAT	GO:0016265~death	3	4.54545	0.665512	786681, 803935, 794404	43	724	13528	1.30361	1	0.999982	100
SP_PIR_KEYWORDS	phosphoprotein	22	33.3333	0.680515	811634, 826135, 794729, 783888, 799464, 815757, 799368, 800956, 772529, 803655, 815507, 820174, 816588, 790550, 797128, 799644, 777586, 799116, 801854, 824228, 793497, 787351	60	7263	19235	0.971063	1	0.999542	99.9999
GOTERM_BP_FAT	GO:0007186~G-protein coupled receptor protein signaling pathway	4	6.06061	0.689049	776569, 821971, 789251, 821438	43	1123	13528	1.12059	1	0.99999	100
GOTERM_BP_FAT	GO:0007166~cell surface receptor linked signal transduction	6	9.09091	0.701089	776569, 794386, 821971, 800956, 789251, 821438	43	1856	13528	1.01704	1	0.999992	100
SP_PIR_KEYWORDS	hydrolase	5	7.57576	0.712993	811634, 824059, 777586, 803113, 816588	60	1555	19235	1.03081	1	0.999685	100
GOTERM_CC_FAT	GO:0005739~mitochondrion	4	6.06061	0.734861	800041, 824059, 777586, 818970	45	1087	12782	1.04524	1	0.99869	100
SP_PIR_KEYWORDS	polymorphism	34	51.5152	0.78303	825962, 800041, 824059, 799464, 777579, 794404, 790375, 778974, 794386, 825143, 801854, 780715, 773626, 794451, 788845, 794729, 783847, 818970, 815757, 800956, 826750, 772529, 786873, 815507, 820174, 816588, 800817, 820078, 799644, 827099, 775244, 803935, 793497, 787351	60	11550	19235	0.943709	1	0.999845	100
SP_PIR_KEYWORDS	transferase	4	6.06061	0.810799	811634, 794729, 799116, 826750	60	1394	19235	0.919895	1	0.999901	100
UP_SEQ_FEATURE	sequence variant	34	51.5152	0.815279	825962, 800041, 824059, 799464, 777579, 794404, 790375, 778974, 794386, 825143, 801854, 780715, 773626, 794451, 788845, 794729, 783847, 818970, 815757, 800956, 826750, 772529, 786873, 815507, 820174, 816588, 800817, 820078, 799644, 827099, 775244, 803935, 793497, 787351	58	11992	19113	0.934304	1	1	100
GOTERM_BP_FAT	GO:0006793~phosphorus metabolic process	3	4.54545	0.81536	777586, 775993, 816588	43	973	13528	0.970004	1	1	100
GOTERM_BP_FAT	GO:0006796~phosphate metabolic process	3	4.54545	0.81536	777586, 775993, 816588	43	973	13528	0.970004	1	1	100
GOTERM_CC_FAT	GO:0005783~endoplasmic reticulum	3	4.54545	0.853149	799644, 799116, 794451	45	960	12782	0.887639	1	0.999508	100
UP_SEQ_FEATURE	mutagenesis site	5	7.57576	0.872286	800817, 820078, 788845, 801854, 821971	58	2045	19113	0.805708	1	1	100
SP_PIR_KEYWORDS	nucleus	11	16.6667	0.875201	790550, 783888, 797128, 794729, 799644, 801854, 815757, 821580, 821971, 803655, 803113	60	4283	19235	0.823352	1	0.999985	100
SP_PIR_KEYWORDS	coiled coil	5	7.57576	0.879529	778974, 793581, 821580, 824228, 793497	60	2019	19235	0.793916	1	0.999982	100
SP_PIR_KEYWORDS	alternative splicing	20	30.303	0.884943	800041, 811634, 794729, 783847, 793581, 818970, 799464, 810786, 815757, 799368, 803655, 816588, 778974, 790375, 784577, 799644, 801854, 803935, 821438, 794451	60	7488	19235	0.856259	1	0.99998	100
UP_SEQ_FEATURE	splice variant	19	28.7879	0.902811	800041, 811634, 794729, 793581, 818970, 799464, 810786, 815757, 799368, 803655, 816588, 778974, 790375, 784577, 799644, 801854, 803935, 821438, 794451	58	7458	19113	0.839522	1	1	100
SP_PIR_KEYWORDS	cell membrane	5	7.57576	0.916485	776569, 799644, 794386, 821971, 820174	60	2194	19235	0.730591	1	0.999988	100
SP_PIR_KEYWORDS	receptor	3	4.54545	0.960568	800041, 776569, 789251	60	1583	19235	0.607549	1	0.999999	100

## Sheet: 2D-D28 vs 3D-COL1
2D/D28 vs 3D/COL1 Upregulated Genes															2D/D28 vs 3D/COL1 Downregulated Genes
Annotation Cluster 1	Enrichment Score: 1.9181359718062936														Annotation Cluster 1	Enrichment Score: 33.126794800616054
Category	Term	Count	%	PValue	Genes	List Total	Pop Hits	Pop Total	Fold Enrichment	Bonferroni	Benjamini	FDR			Category	Term	Count	%	PValue	Genes	List Total	Pop Hits	Pop Total	Fold Enrichment	Bonferroni	Benjamini	FDR
GOTERM_BP_FAT	GO:0030030~cell projection organization	8	10.5263	0.000613158	814212, 785736, 825257, 817793, 784657, 799901, 819612, 794296	55	368	13528	5.34704	0.415313	0.415313	0.948047			GOTERM_BP_FAT	GO:0006414~translational elongation	41	27.5168	4.21218e-57	786934, 823999, 778568, 777970, 796227, 794792, 813345, 823404, 800698, 808990, 791016, 778688, 796244, 803377, 786531, 800729, 822433, 796446, 776494, 783263, 807516, 797877, 804383, 794927, 789968, 773042, 810885, 798227, 786137, 811595, 782709, 790215, 803657, 793235, 775912, 811161, 790706, 776035, 788428, 817032, 795615	125	101	13528	43.9325	3.23495e-54	3.23495e-54	6.43103e-54
GOTERM_BP_FAT	GO:0045597~positive regulation of cell differentiation	6	7.89474	0.00214303	817793, 801854, 784657, 799901, 804474, 808229	55	229	13528	6.44446	0.846977	0.465125	3.27695			SP_PIR_KEYWORDS	ribosome	36	24.1611	3.95944e-56	786934, 823999, 777970, 796227, 778568, 794792, 823404, 800698, 808990, 791016, 778688, 786531, 800729, 822433, 796446, 776494, 783263, 797877, 804383, 794927, 789968, 773042, 810885, 798227, 786137, 811595, 790215, 803657, 793235, 775912, 811161, 790706, 776035, 788428, 817032, 795615	146	73	19235	64.9709	9.02753e-54	9.02753e-54	5.06909e-53
GOTERM_BP_FAT	GO:0000904~cell morphogenesis involved in differentiation	6	7.89474	0.00282116	785736, 817793, 801854, 784657, 799901, 794296	55	244	13528	6.04829	0.915584	0.460979	4.29278			SP_PIR_KEYWORDS	ribosomal protein	42	28.1879	3.84009e-49	786934, 823999, 778568, 777970, 796227, 794792, 823404, 800698, 808990, 780756, 791016, 778688, 803377, 786531, 800729, 822433, 796446, 776494, 783263, 807516, 797877, 804383, 794927, 789968, 773042, 810885, 798227, 786137, 811595, 782709, 790215, 803657, 793235, 813641, 775912, 801201, 811161, 790706, 776035, 788428, 817032, 795615	146	188	19235	29.4327	8.75541e-47	4.37771e-47	4.91629e-46
GOTERM_BP_FAT	GO:0051094~positive regulation of developmental process	6	7.89474	0.0049162	817793, 801854, 784657, 799901, 804474, 808229	55	278	13528	5.30857	0.986597	0.459922	7.36845			KEGG_PATHWAY	hsa03010:Ribosome	37	24.8322	8.92658e-48	786934, 823999, 777970, 796227, 778568, 794792, 823404, 800698, 808990, 791016, 778688, 803377, 786531, 800729, 822433, 796446, 776494, 783263, 807516, 797877, 804383, 794927, 789968, 773042, 810885, 798227, 786137, 811595, 782709, 803657, 793235, 775912, 811161, 790706, 776035, 788428, 795615	72	87	5085	30.0359	4.19549e-46	4.19549e-46	8.47865e-45
GOTERM_BP_FAT	GO:0007409~axonogenesis	5	6.57895	0.00728425	785736, 817793, 784657, 799901, 794296	55	193	13528	6.37211	0.998334	0.413209	10.7335			GOTERM_CC_FAT	GO:0022626~cytosolic ribosome	34	22.8188	1.0688e-47	786934, 823999, 796227, 794792, 823404, 800698, 808990, 778688, 803377, 786531, 800729, 822433, 796446, 807516, 797877, 804383, 794927, 789968, 773042, 810885, 798227, 786137, 811595, 782709, 790215, 803657, 793235, 775912, 811161, 790706, 776035, 788428, 817032, 795615	117	81	12782	45.8571	2.18034e-45	2.18034e-45	1.34397e-44
GOTERM_BP_FAT	GO:0048667~cell morphogenesis involved in neuron differentiation	5	6.57895	0.00958298	785736, 817793, 784657, 799901, 794296	55	209	13528	5.8843	0.999781	0.429763	13.8903			GOTERM_MF_FAT	GO:0003735~structural constituent of ribosome	40	26.8456	3.20239e-46	786934, 823999, 777970, 796227, 778568, 794792, 823404, 800698, 780756, 791016, 778688, 803377, 786531, 800729, 822433, 796446, 776494, 783263, 807516, 797877, 804383, 794927, 789968, 773042, 810885, 798227, 786137, 811595, 782709, 790215, 803657, 793235, 813641, 775912, 811161, 790706, 776035, 788428, 817032, 795615	114	168	12983	27.1157	6.91717e-44	6.91717e-44	4.06441e-43
GOTERM_BP_FAT	GO:0048812~neuron projection morphogenesis	5	6.57895	0.0102236	785736, 817793, 784657, 799901, 794296	55	213	13528	5.77379	0.999876	0.429921	14.7513			SP_PIR_KEYWORDS	protein biosynthesis	40	26.8456	9.20698e-46	786934, 823999, 778568, 777970, 796227, 794792, 813345, 823404, 800698, 808990, 796327, 791016, 778688, 796244, 786531, 800729, 822433, 796446, 783263, 797877, 804383, 794927, 789968, 773042, 810885, 798227, 786137, 811595, 790215, 803657, 793235, 778310, 775912, 811161, 790706, 776035, 789239, 788428, 817032, 795615	146	188	19235	28.0312	2.09919e-43	6.9973e-44	1.17873e-42
GOTERM_BP_FAT	GO:0000902~cell morphogenesis	6	7.89474	0.0135148	785736, 817793, 801854, 784657, 799901, 794296	55	356	13528	4.14545	0.999993	0.465614	19.049			GOTERM_CC_FAT	GO:0005840~ribosome	42	28.1879	4.76672e-44	786934, 823999, 778568, 777970, 796227, 794792, 823404, 800698, 808990, 780756, 791016, 778688, 803377, 786531, 800729, 822433, 796446, 776494, 783263, 807516, 797877, 804383, 794927, 789968, 773042, 810885, 798227, 786137, 811595, 782709, 790215, 803657, 793235, 813641, 775912, 801201, 811161, 790706, 776035, 788428, 817032, 795615	117	215	12782	21.3414	9.72411e-42	4.86206e-42	5.99396e-41
GOTERM_BP_FAT	GO:0048858~cell projection morphogenesis	5	6.57895	0.0163641	785736, 817793, 784657, 799901, 794296	55	245	13528	5.01967	0.999999	0.497158	22.6051			GOTERM_CC_FAT	GO:0033279~ribosomal subunit	36	24.1611	2.02737e-43	786934, 823999, 796227, 794792, 823404, 800698, 808990, 791016, 778688, 803377, 786531, 800729, 822433, 796446, 807516, 797877, 804383, 794927, 789968, 773042, 810885, 798227, 786137, 811595, 782709, 790215, 803657, 793235, 813641, 775912, 811161, 790706, 776035, 788428, 817032, 795615	117	128	12782	30.726	4.13584e-41	1.37861e-41	2.54934e-40
GOTERM_BP_FAT	GO:0032990~cell part morphogenesis	5	6.57895	0.0189132	785736, 817793, 784657, 799901, 794296	55	256	13528	4.80398	1	0.51636	25.662			SP_PIR_KEYWORDS	ribonucleoprotein	43	28.8591	3.94258e-43	786934, 823999, 778568, 777970, 796227, 794792, 823404, 800698, 808990, 780756, 791016, 778688, 803377, 786531, 800729, 822433, 796446, 776494, 783263, 807516, 797877, 804383, 794927, 789968, 773042, 810885, 798227, 786137, 811595, 782709, 790215, 803657, 793235, 773325, 813641, 775912, 801201, 811161, 790706, 776035, 788428, 817032, 795615	146	279	19235	20.305	8.98908e-41	2.24727e-41	5.0475e-40
GOTERM_BP_FAT	GO:0031175~neuron projection development	5	6.57895	0.0189132	785736, 817793, 784657, 799901, 794296	55	256	13528	4.80398	1	0.51636	25.662			GOTERM_BP_FAT	GO:0006412~translation	46	30.8725	3.69667e-41	786934, 823999, 778568, 777970, 796227, 794792, 813345, 823404, 800698, 808990, 780756, 796327, 791016, 778688, 796244, 803377, 786531, 800729, 822433, 796446, 776494, 783263, 807516, 797877, 804383, 794927, 789968, 773042, 810885, 798227, 786137, 811595, 782709, 790215, 803657, 793235, 778310, 813641, 775912, 790706, 811161, 776035, 789239, 788428, 817032, 795615	125	331	13528	15.0402	2.83904e-38	1.41952e-38	5.64397e-38
GOTERM_BP_FAT	GO:0032989~cellular component morphogenesis	6	7.89474	0.0206871	785736, 817793, 801854, 784657, 799901, 794296	55	397	13528	3.71733	1	0.533328	27.7224			GOTERM_CC_FAT	GO:0044445~cytosolic part	35	23.4899	7.81516e-39	786934, 823999, 796227, 794792, 823404, 800698, 808990, 778688, 803377, 786531, 800729, 822433, 796446, 807516, 797877, 804383, 794927, 789968, 773042, 810885, 798227, 796016, 786137, 811595, 782709, 790215, 803657, 793235, 775912, 811161, 790706, 776035, 788428, 817032, 795615	117	152	12782	25.1558	1.59429e-36	3.98573e-37	9.82725e-36
GOTERM_BP_FAT	GO:0048666~neuron development	5	6.57895	0.0460076	785736, 817793, 784657, 799901, 794296	55	339	13528	3.62778	1	0.713167	51.8808			GOTERM_CC_FAT	GO:0030529~ribonucleoprotein complex	44	29.5302	1.47918e-30	786934, 823999, 778568, 777970, 796227, 794792, 823404, 800698, 808990, 780756, 791016, 778688, 803377, 786531, 800729, 822433, 796446, 776494, 783263, 807516, 797877, 804383, 794927, 789968, 821303, 773042, 810885, 798227, 786137, 811595, 782709, 790215, 803657, 793235, 773325, 813641, 775912, 801201, 811161, 790706, 776035, 788428, 817032, 795615	117	515	12782	9.3338	3.01753e-28	6.03507e-29	1.86001e-27
GOTERM_BP_FAT	GO:0030182~neuron differentiation	5	6.57895	0.0969376	785736, 817793, 784657, 799901, 794296	55	438	13528	2.8078	1	0.832096	79.4758			GOTERM_MF_FAT	GO:0005198~structural molecule activity	43	28.8591	1.49642e-26	786934, 823999, 778568, 777970, 796227, 794792, 823404, 800698, 780756, 791016, 778688, 803377, 786531, 800729, 822433, 797564, 796446, 776494, 783263, 807516, 797877, 804383, 794927, 789968, 773042, 810885, 798227, 806467, 786137, 811595, 782709, 790215, 803657, 793235, 813641, 775912, 790706, 811161, 776035, 788428, 817032, 821312, 795615	114	634	12983	7.72413	3.23227e-24	1.61613e-24	1.89923e-23
SP_PIR_KEYWORDS	ubl conjugation	5	6.57895	0.178057	785736, 819508, 783489, 801854, 784657	73	588	19235	2.24059	1	0.965022	90.8787			GOTERM_CC_FAT	GO:0022625~cytosolic large ribosomal subunit	17	11.4094	1.35215e-23	786934, 823999, 796227, 810885, 794792, 800698, 823404, 782709, 778688, 803377, 786531, 793235, 796446, 811161, 776035, 807516, 804383	117	38	12782	48.874	2.7584e-21	4.59733e-22	1.70028e-20
															GOTERM_CC_FAT	GO:0022627~cytosolic small ribosomal subunit	17	11.4094	3.76157e-23	773042, 798227, 786137, 811595, 808990, 790215, 803657, 800729, 775912, 822433, 790706, 797877, 788428, 794927, 789968, 817032, 795615	117	40	12782	46.4303	7.6736e-21	1.09623e-21	4.73002e-20
Annotation Cluster 2	Enrichment Score: 1.6233972038315005														GOTERM_CC_FAT	GO:0015934~large ribosomal subunit	19	12.7517	2.81725e-22	786934, 823999, 796227, 810885, 794792, 800698, 823404, 791016, 782709, 778688, 803377, 786531, 793235, 813641, 796446, 811161, 776035, 807516, 804383	117	67	12782	30.9807	5.7472e-20	7.184e-21	3.54258e-19
Category	Term	Count	%	PValue	Genes	List Total	Pop Hits	Pop Total	Fold Enrichment	Bonferroni	Benjamini	FDR			GOTERM_CC_FAT	GO:0005829~cytosol	53	35.5705	1.19067e-21	823999, 777970, 794792, 808990, 791016, 778688, 786531, 776404, 794685, 800729, 822433, 796446, 776494, 797877, 775489, 794927, 804383, 789968, 796016, 798227, 790215, 778310, 775912, 782125, 784611, 813329, 811161, 790706, 776035, 786934, 778568, 796227, 813345, 823404, 800698, 796244, 803377, 783263, 807516, 773042, 810885, 786137, 811595, 782709, 803657, 793235, 813409, 807384, 789239, 788428,…	117	1330	12782	4.35349	2.42897e-19	2.69885e-20	1.49722e-18
GOTERM_BP_FAT	GO:0030030~cell projection organization	8	10.5263	0.000613158	814212, 785736, 825257, 817793, 784657, 799901, 819612, 794296	55	368	13528	5.34704	0.415313	0.415313	0.948047			GOTERM_CC_FAT	GO:0015935~small ribosomal subunit	17	11.4094	1.82906e-19	773042, 798227, 786137, 811595, 808990, 790215, 803657, 800729, 775912, 822433, 790706, 797877, 788428, 794927, 789968, 817032, 795615	117	63	12782	29.4796	3.73129e-17	3.73129e-18	2.29998e-16
GOTERM_BP_FAT	GO:0051493~regulation of cytoskeleton organization	3	3.94737	0.102443	814212, 785736, 825257	55	136	13528	5.42567	1	0.837751	81.3352			GOTERM_MF_FAT	GO:0003723~RNA binding	34	22.8188	8.4403e-16	823999, 777970, 796227, 778568, 794792, 823404, 800698, 778688, 806099, 774754, 803377, 786531, 796446, 783263, 807516, 797877, 804383, 789968, 773042, 810885, 798227, 786137, 811595, 782709, 803657, 793235, 778310, 773325, 813641, 811161, 790706, 776035, 788428, 817032	114	718	12983	5.39293	1.91847e-13	6.39488e-14	1.13243e-12
GOTERM_BP_FAT	GO:0033043~regulation of organelle organization	3	3.94737	0.214662	814212, 785736, 825257	55	217	13528	3.40042	1	0.953313	97.6549			GOTERM_CC_FAT	GO:0043228~non-membrane-bounded organelle	61	40.9396	4.73045e-14	823999, 777970, 794792, 808990, 780756, 791016, 778688, 774754, 786531, 796999, 776404, 800729, 822433, 796446, 776494, 797877, 794927, 804383, 789968, 795188, 782724, 781795, 798227, 806467, 790215, 777533, 773325, 813641, 775912, 801201, 782125, 784611, 811161, 790706, 776035, 792407, 786934, 778568, 796227, 823404, 784511, 800698, 803377, 797564, 824865, 783263, 807516, 784692, 821303, 813447,…	117	2596	12782	2.56707	9.64828e-12	8.77076e-13	5.94746e-11
															GOTERM_CC_FAT	GO:0043232~intracellular non-membrane-bounded organelle	61	40.9396	4.73045e-14	823999, 777970, 794792, 808990, 780756, 791016, 778688, 774754, 786531, 796999, 776404, 800729, 822433, 796446, 776494, 797877, 794927, 804383, 789968, 795188, 782724, 781795, 798227, 806467, 790215, 777533, 773325, 813641, 775912, 801201, 782125, 784611, 811161, 790706, 776035, 792407, 786934, 778568, 796227, 823404, 784511, 800698, 803377, 797564, 824865, 783263, 807516, 784692, 821303, 813447,…	117	2596	12782	2.56707	9.64828e-12	8.77076e-13	5.94746e-11
Annotation Cluster 3	Enrichment Score: 1.5528353809557398														SP_PIR_KEYWORDS	blocked amino end	9	6.04027	4.68708e-07	773042, 800729, 775912, 786137, 797564, 782125, 797877, 794927, 795615	146	92	19235	12.8883	0.00010686	1.52664e-05	0.000600064
Category	Term	Count	%	PValue	Genes	List Total	Pop Hits	Pop Total	Fold Enrichment	Bonferroni	Benjamini	FDR
UP_SEQ_FEATURE	domain:FERM	3	3.94737	0.0137459	814212, 817793, 805528	72	48	19113	16.5911	0.995348	0.995348	17.4861			Annotation Cluster 2	Enrichment Score: 4.147782596167747
INTERPRO	IPR000299:FERM domain	3	3.94737	0.0162097	814212, 817793, 805528	70	47	16659	15.1906	0.977438	0.977438	18.926			Category	Term	Count	%	PValue	Genes	List Total	Pop Hits	Pop Total	Fold Enrichment	Bonferroni	Benjamini	FDR
INTERPRO	IPR019749:Band 4.1 domain	3	3.94737	0.0182237	814212, 817793, 805528	70	50	16659	14.2791	0.985975	0.881571	21.0311			SP_PIR_KEYWORDS	methylated amino acid	6	4.02685	3.21497e-07	796999, 781795, 773666, 784692, 821312, 777533	146	20	19235	39.524	7.32985e-05	1.22168e-05	0.000411596
INTERPRO	IPR019747:FERM conserved site	3	3.94737	0.0182237	814212, 817793, 805528	70	50	16659	14.2791	0.985975	0.881571	21.0311			SP_PIR_KEYWORDS	acetylated amino end	7	4.69799	0.000110184	796999, 793771, 781795, 772388, 818766, 784692, 821312	146	100	19235	9.22226	0.0248103	0.00209142	0.140972
SMART	SM00295:B41	3	3.94737	0.0222448	814212, 817793, 805528	43	50	9079	12.6684	0.746465	0.746465	20.2473			SP_PIR_KEYWORDS	methylation	7	4.69799	0.0101709	796999, 823999, 781795, 797564, 784692, 801768, 821312	146	242	19235	3.81085	0.902785	0.092551	12.2677
GOTERM_CC_FAT	GO:0005856~cytoskeleton	8	10.5263	0.292777	814212, 785736, 797034, 817793, 819022, 805528, 822558, 791255	51	1381	12782	1.45186	1	0.978493	98.2586
															Annotation Cluster 3	Enrichment Score: 4.134795314571689
Annotation Cluster 4	Enrichment Score: 1.468528751192352														Category	Term	Count	%	PValue	Genes	List Total	Pop Hits	Pop Total	Fold Enrichment	Bonferroni	Benjamini	FDR
Category	Term	Count	%	PValue	Genes	List Total	Pop Hits	Pop Total	Fold Enrichment	Bonferroni	Benjamini	FDR			GOTERM_BP_FAT	GO:0042254~ribosome biogenesis	11	7.38255	1.68462e-07	773325, 773042, 777970, 796227, 810885, 823404, 800698, 790706, 804383, 817032, 795615	125	122	13528	9.7579	0.00012937	4.31253e-05	0.000257202
GOTERM_BP_FAT	GO:0006796~phosphate metabolic process	12	15.7895	0.00137202	777586, 817793, 779459, 811645, 805528, 821838, 799901, 784154, 804474, 808229, 819612, 775993	55	973	13528	3.03347	0.699208	0.451555	2.10973			GOTERM_BP_FAT	GO:0022613~ribonucleoprotein complex biogenesis	11	7.38255	5.96812e-06	773325, 773042, 777970, 796227, 810885, 823404, 800698, 790706, 804383, 817032, 795615	125	180	13528	6.61369	0.00457304	0.000916286	0.00911155
GOTERM_BP_FAT	GO:0006793~phosphorus metabolic process	12	15.7895	0.00137202	777586, 817793, 779459, 811645, 805528, 821838, 799901, 784154, 804474, 808229, 819612, 775993	55	973	13528	3.03347	0.699208	0.451555	2.10973			SP_PIR_KEYWORDS	diamond-blackfan anemia	4	2.68456	1.43643e-05	773042, 777970, 810885, 804383	146	7	19235	75.2838	0.00326972	0.000363832	0.0183884
GOTERM_BP_FAT	GO:0045597~positive regulation of cell differentiation	6	7.89474	0.00214303	817793, 801854, 784657, 799901, 804474, 808229	55	229	13528	6.44446	0.846977	0.465125	3.27695			GOTERM_BP_FAT	GO:0006364~rRNA processing	8	5.36913	2.10769e-05	773325, 773042, 777970, 810885, 790706, 804383, 817032, 795615	125	92	13528	9.41078	0.0160569	0.00269423	0.0321747
GOTERM_BP_FAT	GO:0016310~phosphorylation	10	13.1579	0.00407766	777586, 817793, 779459, 811645, 821838, 799901, 804474, 808229, 819612, 775993	55	800	13528	3.07455	0.971991	0.510832	6.14868			GOTERM_BP_FAT	GO:0016072~rRNA metabolic process	8	5.36913	2.78222e-05	773325, 773042, 777970, 810885, 790706, 804383, 817032, 795615	125	96	13528	9.01867	0.0211411	0.00304788	0.0424697
GOTERM_BP_FAT	GO:0006468~protein amino acid phosphorylation	9	11.8421	0.0046736	817793, 779459, 811645, 821838, 799901, 804474, 808229, 819612, 775993	55	667	13528	3.31885	0.98341	0.494983	7.01708			GOTERM_BP_FAT	GO:0042273~ribosomal large subunit biogenesis	4	2.68456	8.60638e-05	777970, 810885, 800698, 804383	125	10	13528	43.2896	0.0639626	0.00822844	0.131319
GOTERM_BP_FAT	GO:0051094~positive regulation of developmental process	6	7.89474	0.0049162	817793, 801854, 784657, 799901, 804474, 808229	55	278	13528	5.30857	0.986597	0.459922	7.36845			GOTERM_BP_FAT	GO:0042274~ribosomal small subunit biogenesis	4	2.68456	0.000117546	773042, 790706, 817032, 795615	125	11	13528	39.3542	0.0863252	0.00998103	0.179315
GOTERM_BP_FAT	GO:0030324~lung development	4	5.26316	0.00719836	794838, 821838, 804474, 808229	55	99	13528	9.93792	0.998202	0.437108	10.6134			GOTERM_BP_FAT	GO:0034470~ncRNA processing	9	6.04027	0.000322479	773325, 773042, 777970, 810885, 790706, 804383, 817032, 821303, 795615	125	187	13528	5.20864	0.219409	0.0244661	0.491221
GOTERM_BP_FAT	GO:0030323~respiratory tube development	4	5.26316	0.00781414	794838, 821838, 804474, 808229	55	102	13528	9.64563	0.998956	0.410227	11.4706			GOTERM_BP_FAT	GO:0034660~ncRNA metabolic process	9	6.04027	0.00125428	773325, 773042, 777970, 810885, 790706, 804383, 817032, 821303, 795615	125	230	13528	4.23485	0.618593	0.0838968	1.89795
GOTERM_BP_FAT	GO:0060541~respiratory system development	4	5.26316	0.00913687	794838, 821838, 804474, 808229	55	108	13528	9.10976	0.999675	0.436551	13.2859			GOTERM_BP_FAT	GO:0006396~RNA processing	9	6.04027	0.12951	773325, 773042, 777970, 810885, 790706, 804383, 817032, 821303, 795615	125	547	13528	1.78065	1	0.835597	87.9681
GOTERM_MF_FAT	GO:0032553~ribonucleotide binding	14	18.4211	0.0113627	800041, 825257, 774934, 817793, 777586, 779459, 807891, 821838, 799901, 824228, 808229, 810492, 789205, 775993	48	1836	12983	2.06248	0.920894	0.920894	13.5566
GOTERM_MF_FAT	GO:0032555~purine ribonucleotide binding	14	18.4211	0.0113627	800041, 825257, 774934, 817793, 777586, 779459, 807891, 821838, 799901, 824228, 808229, 810492, 789205, 775993	48	1836	12983	2.06248	0.920894	0.920894	13.5566			Annotation Cluster 4	Enrichment Score: 3.399599460064174
GOTERM_BP_FAT	GO:0007167~enzyme linked receptor protein signaling pathway	6	7.89474	0.011517	817793, 811645, 821838, 799901, 804474, 808229	55	342	13528	4.31515	0.99996	0.430561	16.4651			Category	Term	Count	%	PValue	Genes	List Total	Pop Hits	Pop Total	Fold Enrichment	Bonferroni	Benjamini	FDR
GOTERM_MF_FAT	GO:0005524~ATP binding	12	15.7895	0.0144964	800041, 777586, 817793, 774934, 779459, 807891, 821838, 799901, 824228, 808229, 810492, 775993	48	1477	12983	2.19753	0.960905	0.802276	16.9853			GOTERM_MF_FAT	GO:0019843~rRNA binding	6	4.02685	4.59335e-06	778568, 813641, 810885, 798227, 786137, 804383	114	29	12983	23.5626	0.000991675	0.000248011	0.00582964
GOTERM_MF_FAT	GO:0032559~adenyl ribonucleotide binding	12	15.7895	0.0159243	800041, 777586, 817793, 774934, 779459, 807891, 821838, 799901, 824228, 808229, 810492, 775993	48	1497	12983	2.16817	0.971665	0.695134	18.5056			SP_PIR_KEYWORDS	rrna-binding	4	2.68456	0.000264044	810885, 798227, 786137, 804383	146	17	19235	30.9992	0.0584332	0.00462083	0.337517
GOTERM_MF_FAT	GO:0017076~purine nucleotide binding	14	18.4211	0.0161016	800041, 825257, 774934, 817793, 777586, 779459, 807891, 821838, 799901, 824228, 808229, 810492, 789205, 775993	48	1918	12983	1.9743	0.972776	0.593801	18.6926			SP_PIR_KEYWORDS	rna-binding	9	6.04027	0.0521669	773325, 778310, 777970, 810885, 798227, 786137, 783263, 806099, 804383	146	540	19235	2.19578	0.999995	0.353556	49.6373
GOTERM_BP_FAT	GO:0051240~positive regulation of multicellular organismal process	5	6.57895	0.0161438	817793, 801854, 799901, 804474, 808229	55	244	13528	5.04024	0.999999	0.509366	22.3354
GOTERM_MF_FAT	GO:0004672~protein kinase activity	7	9.21053	0.0212923	773823, 817793, 779459, 821838, 799901, 808229, 775993	48	606	12983	3.12435	0.991587	0.615414	23.9945			Annotation Cluster 5	Enrichment Score: 2.712248033268404
SP_PIR_KEYWORDS	nucleotide-binding	13	17.1053	0.0219359	800041, 825257, 777586, 817793, 774934, 807891, 821838, 799901, 824228, 808229, 789205, 810492, 775993	73	1686	19235	2.03168	0.977467	0.977467	23.7278			Category	Term	Count	%	PValue	Genes	List Total	Pop Hits	Pop Total	Fold Enrichment	Bonferroni	Benjamini	FDR
GOTERM_MF_FAT	GO:0030554~adenyl nucleotide binding	12	15.7895	0.0227372	800041, 777586, 817793, 774934, 779459, 807891, 821838, 799901, 824228, 808229, 810492, 775993	48	1577	12983	2.05818	0.993939	0.573007	25.4126			GOTERM_BP_FAT	GO:0006091~generation of precursor metabolites and energy	15	10.0671	1.03932e-06	812201, 773666, 783205, 816440, 801768, 775279, 802609, 808603, 812161, 774265, 813329, 777169, 792407, 794064, 802852	125	313	13528	5.18645	0.00079788	0.00019953	0.00158679
GOTERM_MF_FAT	GO:0000166~nucleotide binding	15	19.7368	0.024249	800041, 825257, 774934, 817793, 777586, 779459, 817842, 807891, 821838, 799901, 824228, 808229, 810492, 789205, 775993	48	2245	12983	1.80721	0.995702	0.540914	26.8702			SP_PIR_KEYWORDS	mitochondrion inner membrane	11	7.38255	2.09031e-06	802609, 812201, 808603, 812161, 774265, 816440, 783205, 779953, 775279, 802852, 794064	146	193	19235	7.50887	0.000476478	5.95722e-05	0.0026761
GOTERM_MF_FAT	GO:0001883~purine nucleoside binding	12	15.7895	0.0251548	800041, 777586, 817793, 774934, 779459, 807891, 821838, 799901, 824228, 808229, 810492, 775993	48	1601	12983	2.02733	0.996503	0.506866	27.7309			KEGG_PATHWAY	hsa00190:Oxidative phosphorylation	11	7.38255	1.03575e-05	802609, 812201, 808603, 812161, 773666, 774265, 816440, 783205, 777169, 775279, 794064	72	130	5085	5.97596	0.000486686	0.000243373	0.00983733
SP_PIR_KEYWORDS	atp-binding	11	14.4737	0.0253679	800041, 777586, 817793, 774934, 807891, 821838, 799901, 824228, 808229, 810492, 775993	73	1326	19235	2.18584	0.987647	0.768836	26.9326			SP_PIR_KEYWORDS	respiratory chain	7	4.69799	1.58319e-05	802609, 812161, 774265, 816440, 783205, 802852, 794064	146	71	19235	12.9891	0.0036032	0.000360905	0.020267
GOTERM_MF_FAT	GO:0001882~nucleoside binding	12	15.7895	0.0263247	800041, 777586, 817793, 774934, 779459, 807891, 821838, 799901, 824228, 808229, 810492, 775993	48	1612	12983	2.01349	0.997321	0.482136	28.8288			SP_PIR_KEYWORDS	mitochondrion	20	13.4228	1.62145e-05	812201, 794780, 796016, 773666, 783205, 816440, 780756, 779953, 775279, 802609, 808603, 802552, 813641, 812161, 801201, 784220, 774265, 794064, 808718, 802852	146	832	19235	3.16698	0.00369011	0.000336028	0.0207567
GOTERM_BP_FAT	GO:0007166~cell surface receptor linked signal transduction	14	18.4211	0.028099	785736, 797034, 817793, 811645, 821838, 799901, 808229, 804474, 820867, 791137, 794838, 774975, 819612, 775926	55	1856	13528	1.85533	1	0.631217	35.7666			GOTERM_CC_FAT	GO:0044455~mitochondrial membrane part	9	6.04027	1.75585e-05	808603, 802552, 812161, 773666, 774265, 779953, 775279, 802852, 794064	117	125	12782	7.86585	0.00357557	0.000298453	0.0220769
INTERPRO	IPR000719:Protein kinase, core	6	7.89474	0.0471848	817793, 779459, 821838, 799901, 808229, 775993	70	476	16659	2.99982	0.999987	0.976195	46.2337			GOTERM_CC_FAT	GO:0005743~mitochondrial inner membrane	13	8.72483	2.1266e-05	812201, 773666, 783205, 816440, 779953, 775279, 802609, 808603, 812161, 784220, 774265, 794064, 802852	117	306	12782	4.64125	0.00432891	0.000333661	0.0267379
GOTERM_BP_FAT	GO:0035295~tube development	4	5.26316	0.0574704	794838, 821838, 804474, 808229	55	220	13528	4.47207	1	0.762739	60.1174			GOTERM_CC_FAT	GO:0019866~organelle inner membrane	13	8.72483	4.328e-05	812201, 773666, 783205, 816440, 779953, 775279, 802609, 808603, 812161, 784220, 774265, 794064, 802852	117	329	12782	4.31678	0.00879044	0.000630466	0.0544092
GOTERM_BP_FAT	GO:0009611~response to wounding	6	7.89474	0.0595128	774275, 817793, 801854, 821838, 799901, 804474	55	530	13528	2.78449	1	0.756547	61.4387			GOTERM_CC_FAT	GO:0031966~mitochondrial membrane	14	9.39597	5.76977e-05	812201, 773666, 783205, 816440, 779953, 775279, 802609, 808603, 802552, 812161, 784220, 774265, 794064, 802852	117	394	12782	3.8819	0.0117017	0.000784404	0.0725283
GOTERM_BP_FAT	GO:0007169~transmembrane receptor protein tyrosine kinase signaling pathway	4	5.26316	0.060016	817793, 821838, 804474, 808229	55	224	13528	4.39221	1	0.741768	61.7579			GOTERM_CC_FAT	GO:0005740~mitochondrial envelope	14	9.39597	0.000107474	812201, 773666, 783205, 816440, 779953, 775279, 802609, 808603, 802552, 812161, 784220, 774265, 794064, 802852	117	419	12782	3.65029	0.0216872	0.00136943	0.13506
INTERPRO	IPR017441:Protein kinase, ATP binding site	5	6.57895	0.119626	817793, 821838, 799901, 808229, 775993	70	455	16659	2.61523	1	0.997293	80.5182			GOTERM_MF_FAT	GO:0015078~hydrogen ion transmembrane transporter activity	7	4.69799	0.000130779	802609, 808603, 773666, 774265, 783205, 777169, 775279	114	90	12983	8.8578	0.0278548	0.00563408	0.165855
GOTERM_BP_FAT	GO:0042127~regulation of cell proliferation	6	7.89474	0.20408	817793, 801854, 821838, 804474, 808229, 794296	55	787	13528	1.8752	1	0.951497	97.1131			GOTERM_MF_FAT	GO:0015077~monovalent inorganic cation transmembrane transporter activity	7	4.69799	0.000288835	802609, 808603, 773666, 774265, 783205, 777169, 775279	114	104	12983	7.6654	0.0604906	0.0103457	0.365966
UP_SEQ_FEATURE	domain:Protein kinase	4	5.26316	0.252947	779459, 821838, 799901, 808229	72	469	19113	2.26404	1	0.999999	98.2569			KEGG_PATHWAY	hsa05012:Parkinson's disease	9	6.04027	0.000363815	802609, 812201, 808603, 812161, 773666, 774265, 783205, 775279, 794064	72	128	5085	4.96582	0.016957	0.00568458	0.345025
GOTERM_BP_FAT	GO:0010604~positive regulation of macromolecule metabolic process	6	7.89474	0.255796	797034, 817793, 801854, 821838, 804474, 808229	55	857	13528	1.72203	1	0.957258	98.9831			KEGG_PATHWAY	hsa05010:Alzheimer's disease	10	6.71141	0.000387433	802609, 812201, 808603, 812161, 773666, 774265, 783205, 801768, 775279, 794064	72	163	5085	4.33282	0.018048	0.00454287	0.367387
SP_PIR_KEYWORDS	kinase	5	6.57895	0.256727	817793, 821838, 799901, 808229, 775993	73	688	19235	1.91492	1	0.949428	97.3302			GOTERM_CC_FAT	GO:0031967~organelle envelope	16	10.7383	0.000476057	812201, 773666, 783205, 816440, 779953, 790788, 775279, 802609, 794685, 808603, 802552, 812161, 784220, 774265, 794064, 802852	117	620	12782	2.8193	0.09257	0.00569776	0.596977
UP_SEQ_FEATURE	nucleotide phosphate-binding region:ATP	6	7.89474	0.286172	777586, 817793, 774934, 821838, 799901, 808229	72	962	19113	1.65567	1	0.999998	99.0732			GOTERM_CC_FAT	GO:0031975~envelope	16	10.7383	0.000492359	812201, 773666, 783205, 816440, 779953, 790788, 775279, 802609, 794685, 808603, 802552, 812161, 784220, 774265, 794064, 802852	117	622	12782	2.81023	0.0955841	0.00556589	0.61736
UP_SEQ_FEATURE	binding site:ATP	4	5.26316	0.326975	817793, 821838, 799901, 808229	72	542	19113	1.9591	1	0.999999	99.5907			GOTERM_CC_FAT	GO:0070469~respiratory chain	6	4.02685	0.000587472	812201, 812161, 774265, 816440, 802852, 794064	117	75	12782	8.73983	0.112973	0.00628958	0.736216
KEGG_PATHWAY	hsa04060:Cytokine-cytokine receptor interaction	3	3.94737	0.427165	821838, 799901, 808229	29	262	5085	2.00777	1	0.99959	99.592			GOTERM_CC_FAT	GO:0044429~mitochondrial part	15	10.0671	0.000973222	812201, 773666, 783205, 816440, 779953, 775279, 802609, 808603, 802552, 813641, 812161, 784220, 774265, 794064, 802852	117	595	12782	2.75415	0.18015	0.00988254	1.21692
INTERPRO	IPR017442:Serine/threonine protein kinase-related	3	3.94737	0.439905	799901, 808229, 775993	70	359	16659	1.98874	1	0.999995	99.9414			SP_PIR_KEYWORDS	membrane-associated complex	4	2.68456	0.00177309	802609, 773666, 774265, 783205	146	32	19235	16.4683	0.332771	0.0235203	2.2464
UP_SEQ_FEATURE	active site:Proton acceptor	4	5.26316	0.444036	817793, 821838, 799901, 808229	72	658	19113	1.61373	1	1	99.9712			GOTERM_MF_FAT	GO:0022890~inorganic cation transmembrane transporter activity	7	4.69799	0.00203861	802609, 808603, 773666, 774265, 783205, 777169, 775279	114	151	12983	5.27948	0.356471	0.0610282	2.55675
GOTERM_MF_FAT	GO:0004674~protein serine/threonine kinase activity	3	3.94737	0.464345	799901, 808229, 775993	48	430	12983	1.88706	1	0.999021	99.965			GOTERM_BP_FAT	GO:0006119~oxidative phosphorylation	6	4.02685	0.00205428	808603, 812161, 773666, 777169, 775279, 794064	125	98	13528	6.62596	0.793883	0.123317	3.09087
SP_PIR_KEYWORDS	transferase	6	7.89474	0.604961	817793, 821838, 799901, 808229, 805515, 792817	73	1394	19235	1.13412	1	0.994043	99.9988			SP_PIR_KEYWORDS	oxidative phosphorylation	4	2.68456	0.00230142	802609, 773666, 774265, 783205	146	35	19235	15.0568	0.408639	0.0287632	2.90672
															KEGG_PATHWAY	hsa05016:Huntington's disease	9	6.04027	0.00333366	802609, 812201, 808603, 812161, 773666, 774265, 783205, 775279, 794064	72	180	5085	3.53125	0.145248	0.0309012	3.1219
Annotation Cluster 5	Enrichment Score: 1.3574741356415745														GOTERM_CC_FAT	GO:0005739~mitochondrion	20	13.4228	0.0040733	812201, 794780, 796016, 773666, 783205, 816440, 780756, 779953, 775279, 802609, 808603, 802552, 813641, 812161, 801201, 784220, 774265, 794064, 808718, 802852	117	1087	12782	2.01008	0.565105	0.0355547	5.00298
Category	Term	Count	%	PValue	Genes	List Total	Pop Hits	Pop Total	Fold Enrichment	Bonferroni	Benjamini	FDR			GOTERM_CC_FAT	GO:0031090~organelle membrane	20	13.4228	0.00445476	812201, 811565, 773666, 801346, 783205, 816440, 779953, 790788, 775279, 782615, 802609, 808603, 802552, 812161, 784220, 774265, 824797, 777169, 794064, 802852	117	1096	12782	1.99357	0.597798	0.037239	5.45951
GOTERM_MF_FAT	GO:0004672~protein kinase activity	7	9.21053	0.0212923	773823, 817793, 779459, 821838, 799901, 808229, 775993	48	606	12983	3.12435	0.991587	0.615414	23.9945			SP_PIR_KEYWORDS	electron transport	5	3.3557	0.00694669	812201, 812161, 816440, 802852, 794064	146	100	19235	6.58733	0.795947	0.0728913	8.53792
GOTERM_BP_FAT	GO:0003002~regionalization	4	5.26316	0.0438844	773823, 799901, 808229, 794296	55	197	13528	4.99419	1	0.706856	50.1904			SP_PIR_KEYWORDS	mitochondrial inner membrane	3	2.01342	0.0088726	802609, 774265, 783205	146	19	19235	20.8021	0.868924	0.0882257	10.783
GOTERM_BP_FAT	GO:0007389~pattern specification process	4	5.26316	0.0905827	773823, 799901, 808229, 794296	55	267	13528	3.68485	1	0.835712	77.1143			UP_SEQ_FEATURE	transit peptide:Mitochondrion	10	6.71141	0.00937869	802609, 812201, 813641, 812161, 796016, 773666, 801201, 774265, 783205, 780756	146	467	19113	2.80323	0.949088	0.524987	11.9193
															SP_PIR_KEYWORDS	transit peptide	10	6.71141	0.010139	802609, 812201, 813641, 812161, 796016, 773666, 801201, 774265, 783205, 780756	146	476	19235	2.76779	0.902069	0.0960864	12.2315
Annotation Cluster 6	Enrichment Score: 1.3448144484536628														GOTERM_BP_FAT	GO:0022900~electron transport chain	5	3.3557	0.0207251	812201, 812161, 816440, 802852, 794064	125	114	13528	4.74667	1	0.376909	27.3669
Category	Term	Count	%	PValue	Genes	List Total	Pop Hits	Pop Total	Fold Enrichment	Bonferroni	Benjamini	FDR			GOTERM_MF_FAT	GO:0015002~heme-copper terminal oxidase activity	3	2.01342	0.0244939	802609, 774265, 783205	114	28	12983	12.2021	0.995283	0.3003	27.0023
KEGG_PATHWAY	hsa05200:Pathways in cancer	7	9.21053	0.00771739	773823, 801854, 812816, 794838, 821838, 804474, 820867	29	328	5085	3.74212	0.351991	0.351991	7.3647			GOTERM_MF_FAT	GO:0016676~oxidoreductase activity, acting on heme group of donors, oxygen as acceptor	3	2.01342	0.0244939	802609, 774265, 783205	114	28	12983	12.2021	0.995283	0.3003	27.0023
GOTERM_BP_FAT	GO:0001568~blood vessel development	5	6.57895	0.0163641	773823, 801854, 804474, 820828, 820867	55	245	13528	5.01967	0.999999	0.497158	22.6051			GOTERM_MF_FAT	GO:0016675~oxidoreductase activity, acting on heme group of donors	3	2.01342	0.0244939	802609, 774265, 783205	114	28	12983	12.2021	0.995283	0.3003	27.0023
GOTERM_BP_FAT	GO:0001944~vasculature development	5	6.57895	0.0177258	773823, 801854, 804474, 820828, 820867	55	251	13528	4.89967	1	0.509007	24.2523			GOTERM_MF_FAT	GO:0004129~cytochrome-c oxidase activity	3	2.01342	0.0244939	802609, 774265, 783205	114	28	12983	12.2021	0.995283	0.3003	27.0023
KEGG_PATHWAY	hsa04810:Regulation of actin cytoskeleton	5	6.57895	0.0286793	814212, 773823, 821838, 804474, 820867	29	215	5085	4.07779	0.803977	0.557255	24.9736			SP_PIR_KEYWORDS	electron transfer	3	2.01342	0.0546475	802609, 774265, 783205	146	50	19235	7.90479	0.999997	0.35714	51.2989
KEGG_PATHWAY	hsa04510:Focal adhesion	3	3.94737	0.304274	773823, 821838, 820867	29	201	5085	2.61709	1	0.998855	97.2192			SP_PIR_KEYWORDS	transport	19	12.7517	0.0780347	812201, 773666, 801346, 816440, 779953, 775279, 782615, 794685, 808603, 774543, 812161, 786477, 807384, 777169, 775489, 794064, 808718, 805211, 802852	146	1670	19235	1.49891	1	0.410966	64.6608
KEGG_PATHWAY	hsa04010:MAPK signaling pathway	3	3.94737	0.436829	773823, 821838, 804474	29	267	5085	1.97017	1	0.998389	99.6551			SP_PIR_KEYWORDS	oxidoreductase	7	4.69799	0.250458	802609, 796016, 774265, 800114, 783205, 801768, 794064	146	562	19235	1.64097	1	0.798747	97.505
															KEGG_PATHWAY	hsa04260:Cardiac muscle contraction	3	2.01342	0.297406	802609, 774265, 783205	72	78	5085	2.71635	1	0.841709	96.5008
Annotation Cluster 7	Enrichment Score: 1.1434804468085027														SP_PIR_KEYWORDS	transmembrane protein	6	4.02685	0.53407	802609, 773666, 801346, 774265, 783205, 782615	146	642	19235	1.23128	1	0.973422	99.9943
Category	Term	Count	%	PValue	Genes	List Total	Pop Hits	Pop Total	Fold Enrichment	Bonferroni	Benjamini	FDR			GOTERM_BP_FAT	GO:0016310~phosphorylation	8	5.36913	0.605243	808603, 812161, 773666, 793182, 782125, 777169, 775279, 794064	125	800	13528	1.08224	1	0.99669	99.9999
GOTERM_BP_FAT	GO:0035108~limb morphogenesis	3	3.94737	0.0593443	794838, 799901, 794296	55	99	13528	7.45344	1	0.764673	61.3313			GOTERM_BP_FAT	GO:0006793~phosphorus metabolic process	8	5.36913	0.797102	808603, 812161, 773666, 793182, 782125, 777169, 775279, 794064	125	973	13528	0.889817	1	0.999716	100
GOTERM_BP_FAT	GO:0035107~appendage morphogenesis	3	3.94737	0.0593443	794838, 799901, 794296	55	99	13528	7.45344	1	0.764673	61.3313			GOTERM_BP_FAT	GO:0006796~phosphate metabolic process	8	5.36913	0.797102	808603, 812161, 773666, 793182, 782125, 777169, 775279, 794064	125	973	13528	0.889817	1	0.999716	100
GOTERM_BP_FAT	GO:0048736~appendage development	3	3.94737	0.0636237	794838, 799901, 794296	55	103	13528	7.16399	1	0.745776	63.9749
GOTERM_BP_FAT	GO:0060173~limb development	3	3.94737	0.0636237	794838, 799901, 794296	55	103	13528	7.16399	1	0.745776	63.9749			Annotation Cluster 6	Enrichment Score: 2.575645965088145
GOTERM_BP_FAT	GO:0001501~skeletal system development	4	5.26316	0.134463	794838, 821838, 799901, 794296	55	319	13528	3.08418	1	0.899475	89.3829			Category	Term	Count	%	PValue	Genes	List Total	Pop Hits	Pop Total	Fold Enrichment	Bonferroni	Benjamini	FDR
															SP_PIR_KEYWORDS	acetylated amino end	7	4.69799	0.000110184	796999, 793771, 781795, 772388, 818766, 784692, 821312	146	100	19235	9.22226	0.0248103	0.00209142	0.140972
Annotation Cluster 8	Enrichment Score: 1.087093178939971														SP_PIR_KEYWORDS	chelation	3	2.01342	0.0015339	793771, 772388, 818766	146	8	19235	49.405	0.295311	0.0216374	1.9461
Category	Term	Count	%	PValue	Genes	List Total	Pop Hits	Pop Total	Fold Enrichment	Bonferroni	Benjamini	FDR			UP_SEQ_FEATURE	region of interest:Beta	3	2.01342	0.00247155	793771, 772388, 818766	146	10	19113	39.2733	0.542499	0.323612	3.27808
GOTERM_BP_FAT	GO:0006928~cell motion	7	9.21053	0.0112709	825257, 817793, 801854, 799901, 804474, 820828, 794296	55	475	13528	3.62473	0.999951	0.442008	16.1414			UP_SEQ_FEATURE	region of interest:Alpha	3	2.01342	0.00247155	793771, 772388, 818766	146	10	19113	39.2733	0.542499	0.323612	3.27808
GOTERM_BP_FAT	GO:0001568~blood vessel development	5	6.57895	0.0163641	773823, 801854, 804474, 820828, 820867	55	245	13528	5.01967	0.999999	0.497158	22.6051			UP_SEQ_FEATURE	metal ion-binding site:Divalent metal cation; cluster B	3	2.01342	0.00300578	793771, 772388, 818766	146	11	19113	35.703	0.613745	0.271732	3.97345
GOTERM_BP_FAT	GO:0001944~vasculature development	5	6.57895	0.0177258	773823, 801854, 804474, 820828, 820867	55	251	13528	4.89967	1	0.509007	24.2523			UP_SEQ_FEATURE	metal ion-binding site:Divalent metal cation; cluster A	3	2.01342	0.00300578	793771, 772388, 818766	146	11	19113	35.703	0.613745	0.271732	3.97345
GOTERM_BP_FAT	GO:0048514~blood vessel morphogenesis	3	3.94737	0.205882	801854, 804474, 820828	55	211	13528	3.49711	1	0.950736	97.213			INTERPRO	IPR018064:Metallothionein, vertebrate, metal binding site	3	2.01342	0.00322197	793771, 772388, 818766	132	11	16659	34.4194	0.566489	0.243167	4.1281
GOTERM_BP_FAT	GO:0016477~cell migration	3	3.94737	0.302032	801854, 804474, 820828	55	276	13528	2.67352	1	0.970848	99.6245			SP_PIR_KEYWORDS	metal-thiolate cluster	3	2.01342	0.00354478	793771, 772388, 818766	146	12	19235	32.9366	0.554984	0.0417178	4.44449
GOTERM_BP_FAT	GO:0051674~localization of cell	3	3.94737	0.347625	801854, 804474, 820828	55	307	13528	2.40355	1	0.977934	99.8685			INTERPRO	IPR003019:Metallothionein superfamily, eukaryotic	3	2.01342	0.00384652	793771, 772388, 818766	132	12	16659	31.5511	0.631446	0.220843	4.90985
GOTERM_BP_FAT	GO:0048870~cell motility	3	3.94737	0.347625	801854, 804474, 820828	55	307	13528	2.40355	1	0.977934	99.8685			INTERPRO	IPR000006:Metallothionein, vertebrate	3	2.01342	0.00384652	793771, 772388, 818766	132	12	16659	31.5511	0.631446	0.220843	4.90985
															PIR_SUPERFAMILY	PIRSF002564:metallothionein	3	2.01342	0.00884264	793771, 772388, 818766	99	11	7396	20.3747	0.652488	0.652488	9.67939
Annotation Cluster 9	Enrichment Score: 1.0138064859425364														SP_PIR_KEYWORDS	metal binding	3	2.01342	0.0088726	793771, 772388, 818766	146	19	19235	20.8021	0.868924	0.0882257	10.783
Category	Term	Count	%	PValue	Genes	List Total	Pop Hits	Pop Total	Fold Enrichment	Bonferroni	Benjamini	FDR
SP_PIR_KEYWORDS	lipoprotein	7	9.21053	0.0329372	825257, 774275, 794838, 774707, 819612, 789205, 794296	73	642	19235	2.87298	0.996744	0.761116	33.5686			Annotation Cluster 7	Enrichment Score: 1.6533493809650772
UP_SEQ_FEATURE	lipid moiety-binding region:S-palmitoyl cysteine	3	3.94737	0.145503	774275, 794838, 819612	72	181	19113	4.39986	1	0.999995	88.7353			Category	Term	Count	%	PValue	Genes	List Total	Pop Hits	Pop Total	Fold Enrichment	Bonferroni	Benjamini	FDR
SP_PIR_KEYWORDS	palmitate	3	3.94737	0.18968	774275, 794838, 819612	73	213	19235	3.71117	1	0.950071	92.3348			GOTERM_MF_FAT	GO:0015078~hydrogen ion transmembrane transporter activity	7	4.69799	0.000130779	802609, 808603, 773666, 774265, 783205, 777169, 775279	114	90	12983	8.8578	0.0278548	0.00563408	0.165855
															GOTERM_MF_FAT	GO:0015077~monovalent inorganic cation transmembrane transporter activity	7	4.69799	0.000288835	802609, 808603, 773666, 774265, 783205, 777169, 775279	114	104	12983	7.6654	0.0604906	0.0103457	0.365966
Annotation Cluster 10	Enrichment Score: 0.9292960506579726														GOTERM_MF_FAT	GO:0022890~inorganic cation transmembrane transporter activity	7	4.69799	0.00203861	802609, 808603, 773666, 774265, 783205, 777169, 775279	114	151	12983	5.27948	0.356471	0.0610282	2.55675
Category	Term	Count	%	PValue	Genes	List Total	Pop Hits	Pop Total	Fold Enrichment	Bonferroni	Benjamini	FDR			GOTERM_BP_FAT	GO:0006119~oxidative phosphorylation	6	4.02685	0.00205428	808603, 812161, 773666, 777169, 775279, 794064	125	98	13528	6.62596	0.793883	0.123317	3.09087
GOTERM_BP_FAT	GO:0045597~positive regulation of cell differentiation	6	7.89474	0.00214303	817793, 801854, 784657, 799901, 804474, 808229	55	229	13528	6.44446	0.846977	0.465125	3.27695			GOTERM_BP_FAT	GO:0009206~purine ribonucleoside triphosphate biosynthetic process	6	4.02685	0.00205428	808603, 773666, 782125, 777169, 775279, 792407	125	98	13528	6.62596	0.793883	0.123317	3.09087
GOTERM_BP_FAT	GO:0051094~positive regulation of developmental process	6	7.89474	0.0049162	817793, 801854, 784657, 799901, 804474, 808229	55	278	13528	5.30857	0.986597	0.459922	7.36845			GOTERM_BP_FAT	GO:0009201~ribonucleoside triphosphate biosynthetic process	6	4.02685	0.00214793	808603, 773666, 782125, 777169, 775279, 792407	125	99	13528	6.55903	0.808216	0.119293	3.22962
GOTERM_BP_FAT	GO:0030335~positive regulation of cell migration	4	5.26316	0.00535968	817793, 801854, 821838, 804474	55	89	13528	11.0545	0.990926	0.444447	8.00752			GOTERM_BP_FAT	GO:0009145~purine nucleoside triphosphate biosynthetic process	6	4.02685	0.00214793	808603, 773666, 782125, 777169, 775279, 792407	125	99	13528	6.55903	0.808216	0.119293	3.22962
GOTERM_BP_FAT	GO:0051272~positive regulation of cell motion	4	5.26316	0.00699976	817793, 801854, 821838, 804474	55	98	13528	10.0393	0.997859	0.45916	10.3353			GOTERM_BP_FAT	GO:0009142~nucleoside triphosphate biosynthetic process	6	4.02685	0.00244759	808603, 773666, 782125, 777169, 775279, 792407	125	102	13528	6.36612	0.847723	0.125788	3.67236
GOTERM_BP_FAT	GO:0040017~positive regulation of locomotion	4	5.26316	0.00699976	817793, 801854, 821838, 804474	55	98	13528	10.0393	0.997859	0.45916	10.3353			GOTERM_MF_FAT	GO:0015399~primary active transmembrane transporter activity	6	4.02685	0.00422569	808603, 773666, 801346, 777169, 779953, 782615	114	122	12983	5.60095	0.599356	0.0966375	5.23264
GOTERM_BP_FAT	GO:0030324~lung development	4	5.26316	0.00719836	794838, 821838, 804474, 808229	55	99	13528	9.93792	0.998202	0.437108	10.6134			GOTERM_MF_FAT	GO:0015405~P-P-bond-hydrolysis-driven transmembrane transporter activity	6	4.02685	0.00422569	808603, 773666, 801346, 777169, 779953, 782615	114	122	12983	5.60095	0.599356	0.0966375	5.23264
KEGG_PATHWAY	hsa05200:Pathways in cancer	7	9.21053	0.00771739	773823, 801854, 812816, 794838, 821838, 804474, 820867	29	328	5085	3.74212	0.351991	0.351991	7.3647			GOTERM_BP_FAT	GO:0009152~purine ribonucleotide biosynthetic process	6	4.02685	0.00441748	808603, 773666, 782125, 777169, 775279, 792407	125	117	13528	5.54995	0.966631	0.202821	6.53602
GOTERM_BP_FAT	GO:0030323~respiratory tube development	4	5.26316	0.00781414	794838, 821838, 804474, 808229	55	102	13528	9.64563	0.998956	0.410227	11.4706			GOTERM_BP_FAT	GO:0009205~purine ribonucleoside triphosphate metabolic process	6	4.02685	0.00441748	808603, 773666, 782125, 777169, 775279, 792407	125	117	13528	5.54995	0.966631	0.202821	6.53602
GOTERM_BP_FAT	GO:0060541~respiratory system development	4	5.26316	0.00913687	794838, 821838, 804474, 808229	55	108	13528	9.10976	0.999675	0.436551	13.2859			GOTERM_BP_FAT	GO:0009199~ribonucleoside triphosphate metabolic process	6	4.02685	0.00457976	808603, 773666, 782125, 777169, 775279, 792407	125	118	13528	5.50292	0.970558	0.197749	6.76835
GOTERM_BP_FAT	GO:0006928~cell motion	7	9.21053	0.0112709	825257, 817793, 801854, 799901, 804474, 820828, 794296	55	475	13528	3.62473	0.999951	0.442008	16.1414			GOTERM_BP_FAT	GO:0009144~purine nucleoside triphosphate metabolic process	6	4.02685	0.00527149	808603, 773666, 782125, 777169, 775279, 792407	125	122	13528	5.32249	0.982737	0.21241	7.75263
GOTERM_BP_FAT	GO:0007167~enzyme linked receptor protein signaling pathway	6	7.89474	0.011517	817793, 811645, 821838, 799901, 804474, 808229	55	342	13528	4.31515	0.99996	0.430561	16.4651			GOTERM_BP_FAT	GO:0009260~ribonucleotide biosynthetic process	6	4.02685	0.00564374	808603, 773666, 782125, 777169, 775279, 792407	125	124	13528	5.23665	0.98705	0.214537	8.27828
GOTERM_BP_FAT	GO:0051240~positive regulation of multicellular organismal process	5	6.57895	0.0161438	817793, 801854, 799901, 804474, 808229	55	244	13528	5.04024	0.999999	0.509366	22.3354			SP_PIR_KEYWORDS	Hydrogen ion transport	4	2.68456	0.00566352	808603, 773666, 777169, 775279	146	48	19235	10.9789	0.726089	0.0626961	7.01329
GOTERM_BP_FAT	GO:0030334~regulation of cell migration	4	5.26316	0.0298542	817793, 801854, 821838, 804474	55	169	13528	5.82162	1	0.639409	37.5446			GOTERM_BP_FAT	GO:0015986~ATP synthesis coupled proton transport	4	2.68456	0.00580015	808603, 773666, 777169, 775279	125	40	13528	10.8224	0.988524	0.209533	8.49832
GOTERM_BP_FAT	GO:0042060~wound healing	4	5.26316	0.0406421	774275, 801854, 821838, 804474	55	191	13528	5.15107	1	0.726539	47.5015			GOTERM_BP_FAT	GO:0015985~energy coupled proton transport, down electrochemical gradient	4	2.68456	0.00580015	808603, 773666, 777169, 775279	125	40	13528	10.8224	0.988524	0.209533	8.49832
GOTERM_BP_FAT	GO:0040012~regulation of locomotion	4	5.26316	0.0411736	817793, 801854, 821838, 804474	55	192	13528	5.12424	1	0.718777	47.9514			GOTERM_BP_FAT	GO:0009141~nucleoside triphosphate metabolic process	6	4.02685	0.00709295	808603, 773666, 782125, 777169, 775279, 792407	125	131	13528	4.95682	0.995775	0.239166	10.2982
GOTERM_BP_FAT	GO:0051270~regulation of cell motion	4	5.26316	0.0417087	817793, 801854, 821838, 804474	55	193	13528	5.09769	1	0.711368	48.4007			GOTERM_CC_FAT	GO:0016469~proton-transporting two-sector ATPase complex	4	2.68456	0.00783353	808603, 773666, 777169, 775279	117	45	12782	9.71092	0.798976	0.0598399	9.41589
GOTERM_BP_FAT	GO:0001934~positive regulation of protein amino acid phosphorylation	3	3.94737	0.0491194	817793, 804474, 808229	55	89	13528	8.29091	1	0.726432	54.2616			GOTERM_MF_FAT	GO:0046933~hydrogen ion transporting ATP synthase activity, rotational mechanism	3	2.01342	0.00832054	808603, 773666, 777169	114	16	12983	21.3536	0.835485	0.151316	10.0615
GOTERM_BP_FAT	GO:0042327~positive regulation of phosphorylation	3	3.94737	0.0572441	817793, 804474, 808229	55	97	13528	7.60712	1	0.770923	59.9684			GOTERM_BP_FAT	GO:0009150~purine ribonucleotide metabolic process	6	4.02685	0.00878441	808603, 773666, 782125, 777169, 775279, 792407	125	138	13528	4.70539	0.998859	0.265092	12.6031
GOTERM_BP_FAT	GO:0035295~tube development	4	5.26316	0.0574704	794838, 821838, 804474, 808229	55	220	13528	4.47207	1	0.762739	60.1174			GOTERM_BP_FAT	GO:0006754~ATP biosynthetic process	5	3.3557	0.00902037	808603, 773666, 777169, 775279, 792407	125	89	13528	6.08	0.99905	0.261082	12.9202
GOTERM_BP_FAT	GO:0009611~response to wounding	6	7.89474	0.0595128	774275, 817793, 801854, 821838, 799901, 804474	55	530	13528	2.78449	1	0.756547	61.4387			GOTERM_BP_FAT	GO:0034220~ion transmembrane transport	4	2.68456	0.0101904	808603, 773666, 777169, 775279	125	49	13528	8.83461	0.999617	0.279469	14.4768
GOTERM_BP_FAT	GO:0007169~transmembrane receptor protein tyrosine kinase signaling pathway	4	5.26316	0.060016	817793, 821838, 804474, 808229	55	224	13528	4.39221	1	0.741768	61.7579			GOTERM_BP_FAT	GO:0009259~ribonucleotide metabolic process	6	4.02685	0.0113448	808603, 773666, 782125, 777169, 775279, 792407	125	147	13528	4.41731	0.999844	0.295667	15.987
GOTERM_BP_FAT	GO:0045937~positive regulation of phosphate metabolic process	3	3.94737	0.0604044	817793, 804474, 808229	55	100	13528	7.37891	1	0.735442	62.0025			GOTERM_BP_FAT	GO:0006164~purine nucleotide biosynthetic process	6	4.02685	0.0116575	808603, 773666, 782125, 777169, 775279, 792407	125	148	13528	4.38746	0.999877	0.283616	16.3918
GOTERM_BP_FAT	GO:0010562~positive regulation of phosphorus metabolic process	3	3.94737	0.0604044	817793, 804474, 808229	55	100	13528	7.37891	1	0.735442	62.0025			GOTERM_CC_FAT	GO:0005753~mitochondrial proton-transporting ATP synthase complex	3	2.01342	0.012624	808603, 773666, 775279	117	19	12782	17.2497	0.925107	0.0915256	14.7645
GOTERM_BP_FAT	GO:0008284~positive regulation of cell proliferation	5	6.57895	0.0827912	817793, 801854, 821838, 804474, 794296	55	414	13528	2.97058	1	0.813699	73.8721			GOTERM_CC_FAT	GO:0045259~proton-transporting ATP synthase complex	3	2.01342	0.0153216	808603, 773666, 775279	117	21	12782	15.6068	0.957139	0.102923	17.6469
GOTERM_BP_FAT	GO:0012501~programmed cell death	6	7.89474	0.0957198	825257, 817793, 786681, 804474, 773295, 794296	55	611	13528	2.41535	1	0.84025	79.0417			GOTERM_BP_FAT	GO:0046034~ATP metabolic process	5	3.3557	0.0158015	808603, 773666, 777169, 775279, 792407	125	105	13528	5.15352	0.999995	0.34414	21.5868
GOTERM_BP_FAT	GO:0001932~regulation of protein amino acid phosphorylation	3	3.94737	0.15161	817793, 804474, 808229	55	173	13528	4.26527	1	0.912696	92.2189			GOTERM_MF_FAT	GO:0046961~proton-transporting ATPase activity, rotational mechanism	3	2.01342	0.016862	808603, 773666, 777169	114	23	12983	14.8547	0.974606	0.230777	19.4131
GOTERM_BP_FAT	GO:0008219~cell death	6	7.89474	0.157965	825257, 817793, 786681, 804474, 773295, 794296	55	719	13528	2.05255	1	0.918518	93.0765			GOTERM_BP_FAT	GO:0015992~proton transport	4	2.68456	0.0183929	808603, 773666, 777169, 775279	125	61	13528	7.09666	0.999999	0.359522	24.6806
GOTERM_BP_FAT	GO:0016265~death	6	7.89474	0.161192	825257, 817793, 786681, 804474, 773295, 794296	55	724	13528	2.03837	1	0.919649	93.4774			GOTERM_BP_FAT	GO:0006818~hydrogen transport	4	2.68456	0.0200297	808603, 773666, 777169, 775279	125	63	13528	6.87137	1	0.375546	26.5755
GOTERM_BP_FAT	GO:0031401~positive regulation of protein modification process	3	3.94737	0.171277	817793, 804474, 808229	55	187	13528	3.94594	1	0.926414	94.5945			GOTERM_BP_FAT	GO:0006163~purine nucleotide metabolic process	6	4.02685	0.0282522	808603, 773666, 782125, 777169, 775279, 792407	125	186	13528	3.4911	1	0.457405	35.4388
GOTERM_BP_FAT	GO:0042127~regulation of cell proliferation	6	7.89474	0.20408	817793, 801854, 821838, 804474, 808229, 794296	55	787	13528	1.8752	1	0.951497	97.1131			GOTERM_BP_FAT	GO:0009165~nucleotide biosynthetic process	6	4.02685	0.0282522	808603, 773666, 782125, 777169, 775279, 792407	125	186	13528	3.4911	1	0.457405	35.4388
GOTERM_BP_FAT	GO:0006915~apoptosis	5	6.57895	0.218717	825257, 817793, 786681, 804474, 773295	55	602	13528	2.04289	1	0.95428	97.8361			GOTERM_BP_FAT	GO:0034404~nucleobase, nucleoside and nucleotide biosynthetic process	6	4.02685	0.0323985	808603, 773666, 782125, 777169, 775279, 792407	125	193	13528	3.36448	1	0.468659	39.519
GOTERM_BP_FAT	GO:0032270~positive regulation of cellular protein metabolic process	3	3.94737	0.238239	817793, 804474, 808229	55	233	13528	3.16691	1	0.958196	98.5393			GOTERM_BP_FAT	GO:0034654~nucleobase, nucleoside, nucleotide and nucleic acid biosynthetic process	6	4.02685	0.0323985	808603, 773666, 782125, 777169, 775279, 792407	125	193	13528	3.36448	1	0.468659	39.519
GOTERM_BP_FAT	GO:0051247~positive regulation of protein metabolic process	3	3.94737	0.253055	817793, 804474, 808229	55	243	13528	3.03659	1	0.958876	98.9233			GOTERM_MF_FAT	GO:0019829~cation-transporting ATPase activity	3	2.01342	0.0390337	808603, 773666, 777169	114	36	12983	9.4905	0.999816	0.379848	39.6697
GOTERM_BP_FAT	GO:0051173~positive regulation of nitrogen compound metabolic process	5	6.57895	0.255075	797034, 817793, 801854, 821838, 804474	55	644	13528	1.90966	1	0.958457	98.9677			KEGG_PATHWAY	hsa05110:Vibrio cholerae infection	4	2.68456	0.042715	801346, 777169, 821312, 782615	72	56	5085	5.04464	0.871489	0.254057	33.9419
GOTERM_BP_FAT	GO:0010604~positive regulation of macromolecule metabolic process	6	7.89474	0.255796	797034, 817793, 801854, 821838, 804474, 808229	55	857	13528	1.72203	1	0.957258	98.9831			GOTERM_BP_FAT	GO:0044271~nitrogen compound biosynthetic process	7	4.69799	0.0784435	808603, 773666, 788452, 782125, 777169, 775279, 792407	125	325	13528	2.33098	1	0.707758	71.2702
GOTERM_BP_FAT	GO:0042325~regulation of phosphorylation	4	5.26316	0.28474	817793, 804474, 808229, 819612	55	466	13528	2.11128	1	0.968244	99.4508			GOTERM_MF_FAT	GO:0042625~ATPase activity, coupled to transmembrane movement of ions	3	2.01342	0.135731	808603, 773666, 777169	114	74	12983	4.617	1	0.730946	84.2978
GOTERM_BP_FAT	GO:0031328~positive regulation of cellular biosynthetic process	5	6.57895	0.291744	797034, 817793, 801854, 821838, 804474	55	685	13528	1.79536	1	0.970093	99.5286			GOTERM_MF_FAT	GO:0042626~ATPase activity, coupled to transmembrane movement of substances	3	2.01342	0.245197	808603, 773666, 777169	114	109	12983	3.13448	1	0.894642	97.185
GOTERM_BP_FAT	GO:0032268~regulation of cellular protein metabolic process	4	5.26316	0.293508	817793, 804474, 808229, 820867	55	474	13528	2.07564	1	0.969633	99.5465			GOTERM_MF_FAT	GO:0043492~ATPase activity, coupled to movement of substances	3	2.01342	0.248422	808603, 773666, 777169	114	110	12983	3.10598	1	0.889535	97.3338
GOTERM_BP_FAT	GO:0009891~positive regulation of biosynthetic process	5	6.57895	0.300816	797034, 817793, 801854, 821838, 804474	55	695	13528	1.76952	1	0.971507	99.6142			GOTERM_MF_FAT	GO:0016820~hydrolase activity, acting on acid anhydrides, catalyzing transmembrane movement of substances	3	2.01342	0.251649	808603, 773666, 777169	114	111	12983	3.078	1	0.884574	97.4755
GOTERM_BP_FAT	GO:0051174~regulation of phosphorus metabolic process	4	5.26316	0.305597	817793, 804474, 808229, 819612	55	485	13528	2.02857	1	0.971152	99.6532			GOTERM_BP_FAT	GO:0055085~transmembrane transport	8	5.36913	0.266764	808603, 773666, 801346, 777169, 779953, 775279, 808718, 782615	125	569	13528	1.5216	1	0.937397	99.1238
GOTERM_BP_FAT	GO:0019220~regulation of phosphate metabolic process	4	5.26316	0.305597	817793, 804474, 808229, 819612	55	485	13528	2.02857	1	0.971152	99.6532			GOTERM_MF_FAT	GO:0016887~ATPase activity	5	3.3557	0.331545	778310, 808603, 773666, 777169, 775279	114	334	12983	1.70488	1	0.94498	99.3976
GOTERM_BP_FAT	GO:0031399~regulation of protein modification process	3	3.94737	0.330062	817793, 804474, 808229	55	295	13528	2.50133	1	0.97692	99.8013			GOTERM_BP_FAT	GO:0006812~cation transport	7	4.69799	0.396378	782724, 808603, 773666, 807384, 777169, 775279, 808718	125	553	13528	1.36992	1	0.975954	99.955
GOTERM_BP_FAT	GO:0006357~regulation of transcription from RNA polymerase II promoter	5	6.57895	0.330077	797034, 801854, 817842, 804474, 775926	55	727	13528	1.69163	1	0.975981	99.8014			GOTERM_MF_FAT	GO:0042623~ATPase activity, coupled	4	2.68456	0.423172	778310, 808603, 773666, 777169	114	272	12983	1.67479	1	0.975618	99.9073
GOTERM_BP_FAT	GO:0043085~positive regulation of catalytic activity	4	5.26316	0.344194	817793, 801854, 804474, 819612	55	520	13528	1.89203	1	0.977757	99.8573			SP_PIR_KEYWORDS	ion transport	6	4.02685	0.441871	808603, 773666, 807384, 777169, 775279, 808718	146	578	19235	1.36761	1	0.94445	99.9428
GOTERM_BP_FAT	GO:0043009~chordate embryonic development	3	3.94737	0.382299	801854, 821838, 794296	55	331	13528	2.22928	1	0.98396	99.9437			GOTERM_BP_FAT	GO:0015672~monovalent inorganic cation transport	4	2.68456	0.560928	808603, 773666, 777169, 775279	125	318	13528	1.36131	1	0.995496	99.9997
GOTERM_BP_FAT	GO:0009792~embryonic development ending in birth or egg hatching	3	3.94737	0.386583	801854, 821838, 794296	55	334	13528	2.20925	1	0.983621	99.9495			GOTERM_BP_FAT	GO:0006811~ion transport	8	5.36913	0.561384	782724, 808603, 773666, 784220, 807384, 777169, 775279, 808718	125	768	13528	1.12733	1	0.995317	99.9997
GOTERM_BP_FAT	GO:0044093~positive regulation of molecular function	4	5.26316	0.416439	817793, 801854, 804474, 819612	55	586	13528	1.67893	1	0.986749	99.9767			GOTERM_BP_FAT	GO:0016310~phosphorylation	8	5.36913	0.605243	808603, 812161, 773666, 793182, 782125, 777169, 775279, 794064	125	800	13528	1.08224	1	0.99669	99.9999
GOTERM_BP_FAT	GO:0008285~negative regulation of cell proliferation	3	3.94737	0.424559	817793, 804474, 794296	55	361	13528	2.04402	1	0.986665	99.9813			GOTERM_BP_FAT	GO:0006793~phosphorus metabolic process	8	5.36913	0.797102	808603, 812161, 773666, 793182, 782125, 777169, 775279, 794064	125	973	13528	0.889817	1	0.999716	100
GOTERM_BP_FAT	GO:0045944~positive regulation of transcription from RNA polymerase II promoter	3	3.94737	0.438331	797034, 801854, 804474	55	371	13528	1.98892	1	0.988056	99.9871			GOTERM_BP_FAT	GO:0006796~phosphate metabolic process	8	5.36913	0.797102	808603, 812161, 773666, 793182, 782125, 777169, 775279, 794064	125	973	13528	0.889817	1	0.999716	100
GOTERM_BP_FAT	GO:0045935~positive regulation of nucleobase, nucleoside, nucleotide and nucleic acid metabolic process	4	5.26316	0.457038	797034, 801854, 821838, 804474	55	624	13528	1.57669	1	0.990015	99.9924			GOTERM_BP_FAT	GO:0030001~metal ion transport	3	2.01342	0.930103	782724, 807384, 808718	125	465	13528	0.698219	1	0.999988	100
GOTERM_BP_FAT	GO:0008104~protein localization	5	6.57895	0.471793	814212, 825257, 817793, 799958, 804474	55	882	13528	1.39435	1	0.991199	99.995
GOTERM_BP_FAT	GO:0010557~positive regulation of macromolecule biosynthetic process	4	5.26316	0.4883	797034, 801854, 821838, 804474	55	654	13528	1.50436	1	0.992749	99.997			Annotation Cluster 8	Enrichment Score: 1.6237259570149198
GOTERM_BP_FAT	GO:0045893~positive regulation of transcription, DNA-dependent	3	3.94737	0.572507	797034, 801854, 804474	55	477	13528	1.54694	1	0.997265	99.9998			Category	Term	Count	%	PValue	Genes	List Total	Pop Hits	Pop Total	Fold Enrichment	Bonferroni	Benjamini	FDR
GOTERM_BP_FAT	GO:0051254~positive regulation of RNA metabolic process	3	3.94737	0.577109	797034, 801854, 804474	55	481	13528	1.53408	1	0.99734	99.9998			GOTERM_CC_FAT	GO:0005730~nucleolus	16	10.7383	0.00158657	795188, 786934, 773042, 778568, 810885, 798227, 806467, 803657, 774754, 803377, 773325, 804383, 789968, 821303, 813447, 817032	117	698	12782	2.50425	0.27669	0.0153063	1.97683
GOTERM_BP_FAT	GO:0015031~protein transport	4	5.26316	0.593215	825257, 817793, 799958, 804474	55	762	13528	1.29115	1	0.997759	99.9999			GOTERM_CC_FAT	GO:0043233~organelle lumen	25	16.7785	0.0358724	786934, 795188, 773042, 778568, 810885, 798227, 806467, 808693, 790215, 803657, 774754, 803377, 773325, 813641, 808603, 784769, 784220, 784692, 804383, 821303, 813447, 817032, 789968, 802852, 811696	117	1820	12782	1.50066	0.99942	0.213688	36.8319
GOTERM_BP_FAT	GO:0045184~establishment of protein localization	4	5.26316	0.599543	825257, 817793, 799958, 804474	55	769	13528	1.27939	1	0.997887	99.9999			GOTERM_CC_FAT	GO:0031974~membrane-enclosed lumen	25	16.7785	0.0437191	786934, 795188, 773042, 778568, 810885, 798227, 806467, 808693, 790215, 803657, 774754, 803377, 773325, 813641, 808603, 784769, 784220, 784692, 804383, 821303, 813447, 817032, 789968, 802852, 811696	117	1856	12782	1.47155	0.99989	0.247975	43.0006
GOTERM_BP_FAT	GO:0043067~regulation of programmed cell death	4	5.26316	0.637045	817793, 804474, 773295, 794296	55	812	13528	1.21164	1	0.998597	100			GOTERM_CC_FAT	GO:0070013~intracellular organelle lumen	24	16.1074	0.0482464	795188, 786934, 773042, 778568, 810885, 798227, 806467, 808693, 790215, 803657, 774754, 803377, 773325, 784769, 808603, 813641, 784220, 784692, 804383, 789968, 817032, 821303, 813447, 802852	117	1779	12782	1.47383	0.999958	0.263382	46.3024
GOTERM_BP_FAT	GO:0010941~regulation of cell death	4	5.26316	0.639572	817793, 804474, 773295, 794296	55	815	13528	1.20718	1	0.998592	100			GOTERM_CC_FAT	GO:0031981~nuclear lumen	20	13.4228	0.063389	795188, 786934, 773042, 778568, 810885, 798227, 806467, 808693, 790215, 803657, 774754, 803377, 773325, 784692, 804383, 789968, 817032, 821303, 813447, 802852	117	1450	12782	1.50687	0.999998	0.310021	56.1097
GOTERM_BP_FAT	GO:0045941~positive regulation of transcription	3	3.94737	0.664658	797034, 801854, 804474	55	564	13528	1.30832	1	0.99902	100
GOTERM_BP_FAT	GO:0010628~positive regulation of gene expression	3	3.94737	0.680732	797034, 801854, 804474	55	581	13528	1.27004	1	0.999163	100			Annotation Cluster 9	Enrichment Score: 1.5373204475687767
GOTERM_BP_FAT	GO:0006355~regulation of transcription, DNA-dependent	7	9.21053	0.727822	797034, 774934, 801854, 817842, 804474, 812680, 775926	55	1773	13528	0.971092	1	0.99959	100			Category	Term	Count	%	PValue	Genes	List Total	Pop Hits	Pop Total	Fold Enrichment	Bonferroni	Benjamini	FDR
GOTERM_BP_FAT	GO:0051252~regulation of RNA metabolic process	7	9.21053	0.748194	797034, 774934, 801854, 817842, 804474, 812680, 775926	55	1813	13528	0.949667	1	0.999712	100			SP_PIR_KEYWORDS	respiratory chain	7	4.69799	1.58319e-05	802609, 812161, 774265, 816440, 783205, 802852, 794064	146	71	19235	12.9891	0.0036032	0.000360905	0.020267
GOTERM_BP_FAT	GO:0042981~regulation of apoptosis	3	3.94737	0.83923	817793, 773295, 794296	55	804	13528	0.917775	1	0.999975	100			GOTERM_CC_FAT	GO:0070469~respiratory chain	6	4.02685	0.000587472	812201, 812161, 774265, 816440, 802852, 794064	117	75	12782	8.73983	0.112973	0.00628958	0.736216
															SP_PIR_KEYWORDS	electron transport	5	3.3557	0.00694669	812201, 812161, 816440, 802852, 794064	146	100	19235	6.58733	0.795947	0.0728913	8.53792
Annotation Cluster 11	Enrichment Score: 0.8794383030445942														GOTERM_CC_FAT	GO:0005746~mitochondrial respiratory chain	4	2.68456	0.0203217	812161, 774265, 802852, 794064	117	64	12782	6.82799	0.984829	0.130304	22.7536
Category	Term	Count	%	PValue	Genes	List Total	Pop Hits	Pop Total	Fold Enrichment	Bonferroni	Benjamini	FDR			GOTERM_BP_FAT	GO:0022900~electron transport chain	5	3.3557	0.0207251	812201, 812161, 816440, 802852, 794064	125	114	13528	4.74667	1	0.376909	27.3669
GOTERM_BP_FAT	GO:0048705~skeletal system morphogenesis	3	3.94737	0.0736183	821838, 799901, 794296	55	112	13528	6.58831	1	0.789033	69.5052			GOTERM_MF_FAT	GO:0050136~NADH dehydrogenase (quinone) activity	3	2.01342	0.0538075	812161, 802852, 794064	114	43	12983	7.94553	0.999994	0.449727	50.4394
GOTERM_BP_FAT	GO:0001501~skeletal system development	4	5.26316	0.134463	794838, 821838, 799901, 794296	55	319	13528	3.08418	1	0.899475	89.3829			GOTERM_MF_FAT	GO:0003954~NADH dehydrogenase activity	3	2.01342	0.0538075	812161, 802852, 794064	114	43	12983	7.94553	0.999994	0.449727	50.4394
GOTERM_BP_FAT	GO:0007423~sensory organ development	3	3.94737	0.232326	821838, 799901, 794296	55	229	13528	3.22223	1	0.957957	98.3529			GOTERM_MF_FAT	GO:0008137~NADH dehydrogenase (ubiquinone) activity	3	2.01342	0.0538075	812161, 802852, 794064	114	43	12983	7.94553	0.999994	0.449727	50.4394
															GOTERM_CC_FAT	GO:0045271~respiratory chain complex I	3	2.01342	0.0555655	812161, 802852, 794064	117	42	12782	7.80342	0.999991	0.290371	51.27
Annotation Cluster 12	Enrichment Score: 0.8108035146785625														GOTERM_CC_FAT	GO:0005747~mitochondrial respiratory chain complex I	3	2.01342	0.0555655	812161, 802852, 794064	117	42	12782	7.80342	0.999991	0.290371	51.27
Category	Term	Count	%	PValue	Genes	List Total	Pop Hits	Pop Total	Fold Enrichment	Bonferroni	Benjamini	FDR			GOTERM_CC_FAT	GO:0030964~NADH dehydrogenase complex	3	2.01342	0.0555655	812161, 802852, 794064	117	42	12782	7.80342	0.999991	0.290371	51.27
INTERPRO	IPR013069:BTB/POZ	3	3.94737	0.0973166	796676, 803396, 810492	70	127	16659	5.62171	1	0.997363	73.1368			GOTERM_MF_FAT	GO:0016655~oxidoreductase activity, acting on NADH or NADPH, quinone or similar compound as acceptor	3	2.01342	0.0677809	812161, 802852, 794064	114	49	12983	6.97261	1	0.514185	58.9675
INTERPRO	IPR000210:BTB/POZ-like	3	3.94737	0.169618	796676, 803396, 810492	70	179	16659	3.98859	1	0.999244	90.8023			GOTERM_MF_FAT	GO:0016651~oxidoreductase activity, acting on NADH or NADPH	3	2.01342	0.162875	812161, 802852, 794064	114	83	12983	4.11636	1	0.784768	89.5271
INTERPRO	IPR011333:BTB/POZ fold	3	3.94737	0.172563	796676, 803396, 810492	70	181	16659	3.94451	1	0.998123	91.2124			GOTERM_BP_FAT	GO:0045333~cellular respiration	3	2.01342	0.223188	812201, 812161, 794064	125	97	13528	3.34713	1	0.916817	97.8847
SMART	SM00225:BTB	3	3.94737	0.20053	796676, 803396, 810492	43	179	9079	3.53865	0.999999	0.998915	89.4684			GOTERM_BP_FAT	GO:0055114~oxidation reduction	8	5.36913	0.370033	812201, 812161, 796016, 816440, 800114, 801768, 802852, 794064	125	639	13528	1.35492	1	0.970213	99.9137
															GOTERM_BP_FAT	GO:0015980~energy derivation by oxidation of organic compounds	3	2.01342	0.381328	812201, 812161, 794064	125	144	13528	2.25467	1	0.972135	99.9345
Annotation Cluster 13	Enrichment Score: 0.6991792367472862
Category	Term	Count	%	PValue	Genes	List Total	Pop Hits	Pop Total	Fold Enrichment	Bonferroni	Benjamini	FDR			Annotation Cluster 10	Enrichment Score: 1.419720223392454
GOTERM_CC_FAT	GO:0031226~intrinsic to plasma membrane	12	15.7895	0.00635164	800041, 791137, 825143, 777586, 784657, 821838, 799901, 784154, 808229, 819612, 820867, 794296	51	1215	12782	2.47533	0.571499	0.571499	7.17974			Category	Term	Count	%	PValue	Genes	List Total	Pop Hits	Pop Total	Fold Enrichment	Bonferroni	Benjamini	FDR
GOTERM_CC_FAT	GO:0005887~integral to plasma membrane	11	14.4737	0.0152567	800041, 791137, 825143, 777586, 784657, 821838, 799901, 784154, 808229, 819612, 820867	51	1188	12782	2.32062	0.870591	0.640265	16.4536			GOTERM_BP_FAT	GO:0006413~translational initiation	4	2.68456	0.00805895	796327, 789239, 797877, 789968	125	45	13528	9.61991	0.997999	0.256154	11.6214
GOTERM_CC_FAT	GO:0044459~plasma membrane part	15	19.7368	0.0393083	800041, 785736, 817793, 784657, 821838, 799901, 784154, 808229, 820867, 814212, 791137, 777586, 825143, 819612, 794296	51	2203	12782	1.7065	0.995173	0.830998	37.431			GOTERM_BP_FAT	GO:0006417~regulation of translation	5	3.3557	0.0372263	796327, 789239, 797877, 806099, 802852	125	137	13528	3.94978	1	0.508662	43.9659
SP_PIR_KEYWORDS	receptor	9	11.8421	0.239031	800041, 791137, 811645, 821838, 799901, 784154, 808229, 819612, 820867	73	1583	19235	1.49807	1	0.964439	96.4416			GOTERM_BP_FAT	GO:0006446~regulation of translational initiation	3	2.01342	0.0541928	796327, 789239, 806099	125	41	13528	7.91883	1	0.59765	57.2869
GOTERM_CC_FAT	GO:0005886~plasma membrane	18	23.6842	0.291061	800041, 785736, 825257, 817793, 784657, 811645, 821838, 799901, 784154, 808229, 820867, 814212, 791137, 777586, 825143, 774707, 819612, 794296	51	3777	12782	1.19441	1	0.984378	98.2086			GOTERM_BP_FAT	GO:0010608~posttranscriptional regulation of gene expression	5	3.3557	0.12884	796327, 789239, 797877, 806099, 802852	125	211	13528	2.56455	1	0.839003	87.8259
SP_PIR_KEYWORDS	membrane	26	34.2105	0.38739	800041, 825257, 786681, 784154, 808229, 820867, 814212, 791137, 774275, 825143, 781045, 802637, 817609, 819612, 809261, 817793, 784657, 811645, 791626, 821838, 799901, 789205, 775837, 774707, 809769, 794296	73	6256	19235	1.09508	1	0.973833	99.7482
UP_SEQ_FEATURE	topological domain:Extracellular	12	15.7895	0.430267	800041, 791137, 825143, 774275, 775837, 811645, 821838, 799901, 784154, 808229, 819612, 820867	72	2719	19113	1.17157	1	1	99.9595			Annotation Cluster 11	Enrichment Score: 1.4054981566931564
GOTERM_CC_FAT	GO:0031224~intrinsic to membrane	23	30.2632	0.492277	800041, 809261, 818970, 784657, 786681, 811645, 791626, 821838, 799901, 784154, 808229, 820867, 791137, 774275, 777586, 825143, 775837, 781045, 802637, 774707, 817609, 819612, 794296	51	5485	12782	1.05094	1	0.991303	99.9639			Category	Term	Count	%	PValue	Genes	List Total	Pop Hits	Pop Total	Fold Enrichment	Bonferroni	Benjamini	FDR
UP_SEQ_FEATURE	topological domain:Cytoplasmic	13	17.1053	0.614616	800041, 791137, 774275, 825143, 775837, 811645, 791626, 821838, 799901, 784154, 808229, 819612, 820867	72	3374	19113	1.02281	1	1	99.9998			GOTERM_MF_FAT	GO:0008135~translation factor activity, nucleic acid binding	5	3.3557	0.0105024	778310, 813345, 796327, 789239, 796244	114	98	12983	5.81051	0.897768	0.160899	12.5409
GOTERM_CC_FAT	GO:0016021~integral to membrane	21	27.6316	0.634321	800041, 809261, 818970, 784657, 786681, 811645, 791626, 821838, 799901, 784154, 808229, 820867, 791137, 774275, 777586, 825143, 775837, 781045, 802637, 817609, 819612	51	5297	12782	0.993615	1	0.992955	99.9992			SP_PIR_KEYWORDS	Initiation factor	3	2.01342	0.0585851	778310, 796327, 789239	146	52	19235	7.60076	0.999999	0.367972	53.8331
UP_SEQ_FEATURE	transmembrane region	18	23.6842	0.676025	800041, 809261, 786681, 791626, 811645, 821838, 799901, 784154, 808229, 820867, 791137, 774275, 825143, 775837, 781045, 802637, 817609, 819612	72	4911	19113	0.972969	1	1	100			GOTERM_MF_FAT	GO:0003743~translation initiation factor activity	3	2.01342	0.0987258	778310, 796327, 789239	114	61	12983	5.60095	1	0.639606	73.2666
SP_PIR_KEYWORDS	transmembrane	18	23.6842	0.710573	800041, 809261, 786681, 791626, 811645, 821838, 799901, 784154, 808229, 820867, 791137, 774275, 825143, 775837, 781045, 802637, 817609, 819612	73	4973	19235	0.953725	1	0.997231	100
															Annotation Cluster 12	Enrichment Score: 1.0464717947896316
Annotation Cluster 14	Enrichment Score: 0.6938039807848588														Category	Term	Count	%	PValue	Genes	List Total	Pop Hits	Pop Total	Fold Enrichment	Bonferroni	Benjamini	FDR
Category	Term	Count	%	PValue	Genes	List Total	Pop Hits	Pop Total	Fold Enrichment	Bonferroni	Benjamini	FDR			SP_PIR_KEYWORDS	gluconeogenesis	3	2.01342	0.0088726	813329, 801768, 792407	146	19	19235	20.8021	0.868924	0.0882257	10.783
GOTERM_BP_FAT	GO:0000165~MAPKKK cascade	5	6.57895	0.00616852	773823, 817793, 794838, 804474, 819612	55	184	13528	6.68379	0.995547	0.452052	9.16251			KEGG_PATHWAY	hsa00051:Fructose and mannose metabolism	4	2.68456	0.0114523	813329, 809887, 805901, 792407	72	34	5085	8.30882	0.418045	0.0862764	10.3632
GOTERM_BP_FAT	GO:0007243~protein kinase cascade	5	6.57895	0.0598089	773823, 817793, 794838, 804474, 819612	55	370	13528	3.32383	1	0.749343	61.6268			SP_PIR_KEYWORDS	glycolysis	3	2.01342	0.0434437	813329, 801768, 792407	146	44	19235	8.98272	0.99996	0.312756	43.3701
GOTERM_BP_FAT	GO:0033554~cellular response to stress	6	7.89474	0.0744295	773823, 817793, 774934, 801854, 794838, 808229	55	566	13528	2.60739	1	0.785213	69.9174			GOTERM_BP_FAT	GO:0006096~glycolysis	3	2.01342	0.0689779	813329, 801768, 792407	125	47	13528	6.90791	1	0.666401	66.4193
GOTERM_BP_FAT	GO:0045860~positive regulation of protein kinase activity	3	3.94737	0.223479	817793, 804474, 819612	55	223	13528	3.30893	1	0.955715	98.0321			GOTERM_BP_FAT	GO:0006007~glucose catabolic process	3	2.01342	0.0989453	813329, 801768, 792407	125	58	13528	5.59779	1	0.785361	79.6224
GOTERM_BP_FAT	GO:0033674~positive regulation of kinase activity	3	3.94737	0.235281	817793, 804474, 819612	55	231	13528	3.19433	1	0.958074	98.4487			GOTERM_BP_FAT	GO:0019318~hexose metabolic process	5	3.3557	0.10006	797564, 813329, 801768, 805901, 792407	125	192	13528	2.81833	1	0.782966	80.0039
GOTERM_BP_FAT	GO:0051347~positive regulation of transferase activity	3	3.94737	0.248606	817793, 804474, 819612	55	240	13528	3.07455	1	0.961149	98.8193			GOTERM_BP_FAT	GO:0019320~hexose catabolic process	3	2.01342	0.131804	813329, 801768, 792407	125	69	13528	4.70539	1	0.836203	88.4433
GOTERM_BP_FAT	GO:0042325~regulation of phosphorylation	4	5.26316	0.28474	817793, 804474, 808229, 819612	55	466	13528	2.11128	1	0.968244	99.4508			GOTERM_BP_FAT	GO:0046365~monosaccharide catabolic process	3	2.01342	0.138023	813329, 801768, 792407	125	71	13528	4.57285	1	0.841152	89.6445
GOTERM_BP_FAT	GO:0019220~regulation of phosphate metabolic process	4	5.26316	0.305597	817793, 804474, 808229, 819612	55	485	13528	2.02857	1	0.971152	99.6532			GOTERM_BP_FAT	GO:0005996~monosaccharide metabolic process	5	3.3557	0.146918	797564, 813329, 801768, 805901, 792407	125	222	13528	2.43748	1	0.851444	91.1613
GOTERM_BP_FAT	GO:0051174~regulation of phosphorus metabolic process	4	5.26316	0.305597	817793, 804474, 808229, 819612	55	485	13528	2.02857	1	0.971152	99.6532			GOTERM_BP_FAT	GO:0006006~glucose metabolic process	4	2.68456	0.165577	797564, 813329, 801768, 792407	125	153	13528	2.82939	1	0.874434	93.6941
GOTERM_BP_FAT	GO:0043085~positive regulation of catalytic activity	4	5.26316	0.344194	817793, 801854, 804474, 819612	55	520	13528	1.89203	1	0.977757	99.8573			GOTERM_BP_FAT	GO:0046164~alcohol catabolic process	3	2.01342	0.169982	813329, 801768, 792407	125	81	13528	4.0083	1	0.878054	94.1836
GOTERM_BP_FAT	GO:0007242~intracellular signaling cascade	7	9.21053	0.386377	825257, 773823, 817793, 794838, 804474, 819612, 789205	55	1256	13528	1.37082	1	0.984217	99.9492			GOTERM_BP_FAT	GO:0044275~cellular carbohydrate catabolic process	3	2.01342	0.183095	813329, 801768, 792407	125	85	13528	3.81967	1	0.894699	95.439
GOTERM_BP_FAT	GO:0045859~regulation of protein kinase activity	3	3.94737	0.402186	817793, 804474, 819612	55	345	13528	2.13881	1	0.985111	99.9661			KEGG_PATHWAY	hsa00010:Glycolysis / Gluconeogenesis	3	2.01342	0.20403	813329, 801768, 792407	72	60	5085	3.53125	0.999978	0.738322	88.5529
GOTERM_BP_FAT	GO:0044093~positive regulation of molecular function	4	5.26316	0.416439	817793, 801854, 804474, 819612	55	586	13528	1.67893	1	0.986749	99.9767			GOTERM_BP_FAT	GO:0016052~carbohydrate catabolic process	3	2.01342	0.263894	813329, 801768, 792407	125	109	13528	2.97864	1	0.937228	99.07
GOTERM_BP_FAT	GO:0043549~regulation of kinase activity	3	3.94737	0.419003	817793, 804474, 819612	55	357	13528	2.06692	1	0.986164	99.9783
GOTERM_BP_FAT	GO:0051338~regulation of transferase activity	3	3.94737	0.439699	817793, 804474, 819612	55	372	13528	1.98358	1	0.987815	99.9876			Annotation Cluster 13	Enrichment Score: 1.001577112656956
															Category	Term	Count	%	PValue	Genes	List Total	Pop Hits	Pop Total	Fold Enrichment	Bonferroni	Benjamini	FDR
Annotation Cluster 15	Enrichment Score: 0.6903097725311852														GOTERM_CC_FAT	GO:0044449~contractile fiber part	6	4.02685	0.00363912	796999, 806467, 784511, 797564, 792407, 777533	117	113	12782	5.80077	0.524664	0.0332411	4.4809
Category	Term	Count	%	PValue	Genes	List Total	Pop Hits	Pop Total	Fold Enrichment	Bonferroni	Benjamini	FDR			GOTERM_CC_FAT	GO:0043292~contractile fiber	6	4.02685	0.00486805	796999, 806467, 784511, 797564, 792407, 777533	117	121	12782	5.41725	0.630464	0.0390379	5.95184
GOTERM_CC_FAT	GO:0019898~extrinsic to membrane	6	7.89474	0.0430093	814212, 825257, 817793, 784657, 809769, 789205	51	494	12782	3.04406	0.997111	0.768163	40.1921			GOTERM_CC_FAT	GO:0031674~I band	4	2.68456	0.0135675	806467, 784511, 797564, 792407	117	55	12782	7.9453	0.938376	0.0947329	15.783
GOTERM_CC_FAT	GO:0000267~cell fraction	7	9.21053	0.246745	800041, 825257, 791137, 817793, 794838, 774975, 809769	51	1083	12782	1.61994	1	0.984813	96.3599			GOTERM_CC_FAT	GO:0030017~sarcomere	4	2.68456	0.0595969	806467, 784511, 797564, 792407	117	98	12782	4.4591	0.999996	0.301029	53.822
GOTERM_CC_FAT	GO:0005624~membrane fraction	5	6.57895	0.390783	800041, 825257, 791137, 817793, 809769	51	809	12782	1.549	1	0.979291	99.6956			GOTERM_CC_FAT	GO:0030018~Z disc	3	2.01342	0.065266	806467, 784511, 797564	117	46	12782	7.12486	0.999999	0.310732	57.203
GOTERM_CC_FAT	GO:0005626~insoluble fraction	5	6.57895	0.417845	800041, 825257, 791137, 817793, 809769	51	839	12782	1.49361	1	0.981639	99.8211			GOTERM_CC_FAT	GO:0030016~myofibril	4	2.68456	0.0800088	806467, 784511, 797564, 792407	117	111	12782	3.93686	1	0.36089	64.9576
															GOTERM_CC_FAT	GO:0015629~actin cytoskeleton	6	4.02685	0.098043	796999, 806467, 797564, 792407, 821312, 777533	117	269	12782	2.43676	1	0.417109	72.68
Annotation Cluster 16	Enrichment Score: 0.6810006282717695														GOTERM_BP_FAT	GO:0006936~muscle contraction	4	2.68456	0.165577	796999, 797564, 792407, 777533	125	153	13528	2.82939	1	0.874434	93.6941
Category	Term	Count	%	PValue	Genes	List Total	Pop Hits	Pop Total	Fold Enrichment	Bonferroni	Benjamini	FDR			GOTERM_BP_FAT	GO:0003012~muscle system process	4	2.68456	0.199942	796999, 797564, 792407, 777533	125	168	13528	2.57676	1	0.907396	96.6819
GOTERM_BP_FAT	GO:0009967~positive regulation of signal transduction	5	6.57895	0.0298773	817793, 801854, 784154, 819612, 794296	55	295	13528	4.16888	1	0.625814	37.5677			GOTERM_BP_FAT	GO:0030036~actin cytoskeleton organization	4	2.68456	0.342908	806467, 784611, 792407, 821312	125	226	13528	1.91547	1	0.962779	99.8357
GOTERM_BP_FAT	GO:0010647~positive regulation of cell communication	5	6.57895	0.0419853	817793, 801854, 784154, 819612, 794296	55	329	13528	3.73805	1	0.702001	48.6315			GOTERM_BP_FAT	GO:0030029~actin filament-based process	4	2.68456	0.380447	806467, 784611, 792407, 821312	125	241	13528	1.79625	1	0.972806	99.9331
GOTERM_BP_FAT	GO:0008284~positive regulation of cell proliferation	5	6.57895	0.0827912	817793, 801854, 821838, 804474, 794296	55	414	13528	2.97058	1	0.813699	73.8721			GOTERM_BP_FAT	GO:0007010~cytoskeleton organization	5	3.3557	0.569915	806467, 797564, 784611, 792407, 821312	125	436	13528	1.2411	1	0.995278	99.9997
GOTERM_BP_FAT	GO:0010740~positive regulation of protein kinase cascade	3	3.94737	0.143332	817793, 784154, 819612	55	167	13528	4.41851	1	0.910835	90.9525			GOTERM_MF_FAT	GO:0008092~cytoskeletal protein binding	5	3.3557	0.644083	806467, 797564, 782125, 820625, 792407	114	504	12983	1.12982	1	0.998588	99.9998
GOTERM_BP_FAT	GO:0010627~regulation of protein kinase cascade	3	3.94737	0.261961	817793, 784154, 819612	55	249	13528	2.96342	1	0.95933	99.1063			GOTERM_CC_FAT	GO:0005856~cytoskeleton	11	7.38255	0.817478	796999, 782724, 806467, 784511, 797564, 782125, 824865, 784611, 792407, 821312, 777533	117	1381	12782	0.870186	1	0.999275	100
GOTERM_BP_FAT	GO:0043085~positive regulation of catalytic activity	4	5.26316	0.344194	817793, 801854, 804474, 819612	55	520	13528	1.89203	1	0.977757	99.8573
GOTERM_BP_FAT	GO:0044093~positive regulation of molecular function	4	5.26316	0.416439	817793, 801854, 804474, 819612	55	586	13528	1.67893	1	0.986749	99.9767			Annotation Cluster 14	Enrichment Score: 0.9920281937969183
GOTERM_BP_FAT	GO:0019725~cellular homeostasis	3	3.94737	0.559671	817793, 801854, 819612	55	466	13528	1.58346	1	0.99679	99.9997			Category	Term	Count	%	PValue	Genes	List Total	Pop Hits	Pop Total	Fold Enrichment	Bonferroni	Benjamini	FDR
GOTERM_BP_FAT	GO:0048878~chemical homeostasis	3	3.94737	0.611582	817793, 801854, 819612	55	512	13528	1.44119	1	0.998105	100			GOTERM_BP_FAT	GO:0032269~negative regulation of cellular protein metabolic process	6	4.02685	0.024981	789403, 806099, 790215, 775489, 802852, 811696	125	180	13528	3.60747	1	0.425996	32.0398
GOTERM_BP_FAT	GO:0042592~homeostatic process	3	3.94737	0.809558	817793, 801854, 819612	55	751	13528	0.982544	1	0.999937	100			GOTERM_BP_FAT	GO:0051248~negative regulation of protein metabolic process	6	4.02685	0.0288226	789403, 806099, 790215, 775489, 802852, 811696	125	187	13528	3.47243	1	0.455047	36.015
															GOTERM_BP_FAT	GO:0032268~regulation of cellular protein metabolic process	10	6.71141	0.0302103	812161, 789403, 796327, 789239, 797877, 806099, 790215, 775489, 802852, 811696	125	474	13528	2.28321	1	0.462044	37.3967
Annotation Cluster 17	Enrichment Score: 0.5870221827182052														GOTERM_BP_FAT	GO:0031397~negative regulation of protein ubiquitination	3	2.01342	0.147468	789403, 790215, 775489	125	74	13528	4.38746	1	0.848183	91.2479
Category	Term	Count	%	PValue	Genes	List Total	Pop Hits	Pop Total	Fold Enrichment	Bonferroni	Benjamini	FDR			GOTERM_BP_FAT	GO:0031396~regulation of protein ubiquitination	3	2.01342	0.233331	789403, 790215, 775489	125	100	13528	3.24672	1	0.921975	98.2693
GOTERM_BP_FAT	GO:0007155~cell adhesion	6	7.89474	0.145962	785736, 825257, 774975, 799901, 789205, 820867	55	700	13528	2.10826	1	0.91126	91.3743			GOTERM_BP_FAT	GO:0031400~negative regulation of protein modification process	3	2.01342	0.297873	789403, 790215, 775489	125	119	13528	2.72834	1	0.954331	99.548
GOTERM_BP_FAT	GO:0022610~biological adhesion	6	7.89474	0.146583	785736, 825257, 774975, 799901, 789205, 820867	55	701	13528	2.10525	1	0.908487	91.4712			GOTERM_BP_FAT	GO:0031399~regulation of protein modification process	4	2.68456	0.510038	812161, 789403, 790215, 775489	125	295	13528	1.46744	1	0.991821	99.9981
GOTERM_BP_FAT	GO:0030036~actin cytoskeleton organization	3	3.94737	0.227899	785736, 825257, 789205	55	226	13528	3.265	1	0.956855	98.1991
GOTERM_BP_FAT	GO:0030029~actin filament-based process	3	3.94737	0.250089	785736, 825257, 789205	55	241	13528	3.06179	1	0.960384	98.855			Annotation Cluster 15	Enrichment Score: 0.9038843918382884
SP_PIR_KEYWORDS	cell adhesion	3	3.94737	0.470897	785736, 774975, 820867	73	422	19235	1.87317	1	0.982255	99.9579			Category	Term	Count	%	PValue	Genes	List Total	Pop Hits	Pop Total	Fold Enrichment	Bonferroni	Benjamini	FDR
GOTERM_BP_FAT	GO:0007010~cytoskeleton organization	3	3.94737	0.523338	785736, 825257, 789205	55	436	13528	1.69241	1	0.99529	99.999			GOTERM_BP_FAT	GO:0042981~regulation of apoptosis	15	10.0671	0.0153507	782724, 802385, 810885, 796016, 784131, 817433, 802031, 790215, 776404, 797564, 782125, 784611, 813409, 789968, 802852	125	804	13528	2.0191	0.999993	0.345781	21.0367
															GOTERM_BP_FAT	GO:0043067~regulation of programmed cell death	15	10.0671	0.0165967	782724, 802385, 810885, 796016, 784131, 817433, 802031, 790215, 776404, 797564, 782125, 784611, 813409, 789968, 802852	125	812	13528	1.99921	0.999997	0.348475	22.5486
Annotation Cluster 18	Enrichment Score: 0.5839036150318851														GOTERM_BP_FAT	GO:0010941~regulation of cell death	15	10.0671	0.0170835	782724, 802385, 810885, 796016, 784131, 817433, 802031, 790215, 776404, 797564, 782125, 784611, 813409, 789968, 802852	125	815	13528	1.99185	0.999998	0.347462	23.1319
Category	Term	Count	%	PValue	Genes	List Total	Pop Hits	Pop Total	Fold Enrichment	Bonferroni	Benjamini	FDR			GOTERM_BP_FAT	GO:0043066~negative regulation of apoptosis	8	5.36913	0.0443155	776404, 782724, 796016, 797564, 782125, 813409, 817433, 790215	125	354	13528	2.44574	1	0.563447	49.9449
SP_PIR_KEYWORDS	ank repeat	3	3.94737	0.2266	802442, 800993, 793488	73	240	19235	3.29366	1	0.965952	95.6629			GOTERM_BP_FAT	GO:0043069~negative regulation of programmed cell death	8	5.36913	0.047164	776404, 782724, 796016, 797564, 782125, 813409, 817433, 790215	125	359	13528	2.41168	1	0.5697	52.1749
INTERPRO	IPR002110:Ankyrin	3	3.94737	0.258941	802442, 800993, 793488	70	238	16659	2.99982	1	0.999832	97.8662			GOTERM_BP_FAT	GO:0060548~negative regulation of cell death	8	5.36913	0.0477474	776404, 782724, 796016, 797564, 782125, 813409, 817433, 790215	125	360	13528	2.40498	1	0.56612	52.6201
SMART	SM00248:ANK	3	3.94737	0.301876	802442, 800993, 793488	43	238	9079	2.66142	1	0.999329	97.3057			GOTERM_BP_FAT	GO:0006916~anti-apoptosis	5	3.3557	0.120954	782724, 797564, 813409, 817433, 790215	125	206	13528	2.6268	1	0.829328	86.0302
															GOTERM_BP_FAT	GO:0043065~positive regulation of apoptosis	7	4.69799	0.202341	802385, 810885, 784611, 784131, 790215, 789968, 802852	125	430	13528	1.76179	1	0.907303	96.8306
Annotation Cluster 19	Enrichment Score: 0.5083018136668113														GOTERM_BP_FAT	GO:0043068~positive regulation of programmed cell death	7	4.69799	0.206634	802385, 810885, 784611, 784131, 790215, 789968, 802852	125	433	13528	1.74958	1	0.906543	97.0813
Category	Term	Count	%	PValue	Genes	List Total	Pop Hits	Pop Total	Fold Enrichment	Bonferroni	Benjamini	FDR			GOTERM_BP_FAT	GO:0010942~positive regulation of cell death	7	4.69799	0.209514	802385, 810885, 784611, 784131, 790215, 789968, 802852	125	435	13528	1.74154	1	0.907062	97.2389
GOTERM_BP_FAT	GO:0015672~monovalent inorganic cation transport	4	5.26316	0.133557	800041, 825143, 777586, 784154	55	318	13528	3.09388	1	0.902015	89.2091			GOTERM_BP_FAT	GO:0006915~apoptosis	8	5.36913	0.314634	802552, 793182, 813409, 784611, 784131, 802031, 790215, 802852	125	602	13528	1.43819	1	0.961617	99.6875
GOTERM_BP_FAT	GO:0006812~cation transport	5	6.57895	0.178449	800041, 825143, 777586, 775837, 784154	55	553	13528	2.2239	1	0.931939	95.277			SP_PIR_KEYWORDS	Apoptosis	5	3.3557	0.323719	802552, 793182, 813409, 784131, 802852	146	381	19235	1.72896	1	0.862181	99.3314
GOTERM_BP_FAT	GO:0030001~metal ion transport	4	5.26316	0.283646	800041, 825143, 775837, 784154	55	465	13528	2.11582	1	0.969032	99.4376			GOTERM_BP_FAT	GO:0012501~programmed cell death	8	5.36913	0.327984	802552, 793182, 813409, 784611, 784131, 802031, 790215, 802852	125	611	13528	1.41701	1	0.963776	99.7685
GOTERM_BP_FAT	GO:0006811~ion transport	5	6.57895	0.367848	800041, 825143, 777586, 775837, 784154	55	768	13528	1.60133	1	0.982639	99.9193			GOTERM_BP_FAT	GO:0006917~induction of apoptosis	5	3.3557	0.337513	810885, 784131, 790215, 789968, 802852	125	320	13528	1.691	1	0.962896	99.8139
GOTERM_BP_FAT	GO:0055085~transmembrane transport	4	5.26316	0.397989	800041, 825143, 777586, 775837	55	569	13528	1.72909	1	0.98484	99.9622			GOTERM_BP_FAT	GO:0012502~induction of programmed cell death	5	3.3557	0.339599	810885, 784131, 790215, 789968, 802852	125	321	13528	1.68573	1	0.962561	99.8226
SP_PIR_KEYWORDS	transport	8	10.5263	0.435771	800041, 825257, 825143, 777586, 775837, 799958, 784154, 810492	73	1670	19235	1.26224	1	0.980049	99.9078			GOTERM_BP_FAT	GO:0008219~cell death	8	5.36913	0.490588	802552, 793182, 813409, 784611, 784131, 802031, 790215, 802852	125	719	13528	1.20416	1	0.990198	99.9966
SP_PIR_KEYWORDS	ion transport	3	3.94737	0.641404	825143, 777586, 775837	73	578	19235	1.36761	1	0.994247	99.9996			GOTERM_BP_FAT	GO:0016265~death	8	5.36913	0.497974	802552, 793182, 813409, 784611, 784131, 802031, 790215, 802852	125	724	13528	1.19585	1	0.990753	99.9973
Annotation Cluster 20	Enrichment Score: 0.503669990461495														Annotation Cluster 16	Enrichment Score: 0.8660142262081983
Category	Term	Count	%	PValue	Genes	List Total	Pop Hits	Pop Total	Fold Enrichment	Bonferroni	Benjamini	FDR			Category	Term	Count	%	PValue	Genes	List Total	Pop Hits	Pop Total	Fold Enrichment	Bonferroni	Benjamini	FDR
SP_PIR_KEYWORDS	extracellular matrix	4	5.26316	0.0617157	785736, 812816, 794838, 825845	73	241	19235	4.37333	0.999981	0.743759	54.0642			GOTERM_MF_FAT	GO:0015450~P-P-bond-hydrolysis-driven protein transmembrane transporter activity	3	2.01342	0.00550115	801346, 779953, 782615	114	13	12983	26.2814	0.696244	0.112328	6.76176
GOTERM_CC_FAT	GO:0005578~proteinaceous extracellular matrix	4	5.26316	0.129432	785736, 812816, 794838, 825845	51	320	12782	3.13284	1	0.953695	80.2245			GOTERM_MF_FAT	GO:0022884~macromolecule transmembrane transporter activity	3	2.01342	0.00550115	801346, 779953, 782615	114	13	12983	26.2814	0.696244	0.112328	6.76176
GOTERM_CC_FAT	GO:0031012~extracellular matrix	4	5.26316	0.151997	785736, 812816, 794838, 825845	51	345	12782	2.90583	1	0.956393	85.4531			GOTERM_MF_FAT	GO:0008320~protein transmembrane transporter activity	3	2.01342	0.0104892	801346, 779953, 782615	114	18	12983	18.981	0.897474	0.172878	12.5262
GOTERM_CC_FAT	GO:0044421~extracellular region part	7	9.21053	0.170236	785736, 812816, 794838, 774707, 825845, 804474, 820828	51	960	12782	1.82749	1	0.955062	88.7189			GOTERM_MF_FAT	GO:0008565~protein transporter activity	4	2.68456	0.040179	794685, 801346, 779953, 782615	114	87	12983	5.23614	0.999858	0.372619	40.576
UP_SEQ_FEATURE	glycosylation site:N-linked (GlcNAc...)	19	25	0.260798	800041, 785736, 811645, 821838, 777579, 825845, 808229, 820828, 820867, 791137, 825143, 812816, 794838, 774975, 802637, 774707, 817609, 819612, 794296	72	4129	19113	1.22153	1	0.999998	98.4947			GOTERM_BP_FAT	GO:0033365~protein localization in organelle	5	3.3557	0.0452669	794685, 801346, 779953, 802852, 782615	125	146	13528	3.7063	1	0.562797	50.7003
SP_PIR_KEYWORDS	glycoprotein	19	25	0.344534	800041, 785736, 811645, 821838, 777579, 825845, 808229, 820828, 820867, 791137, 825143, 812816, 794838, 774975, 802637, 774707, 817609, 819612, 794296	73	4318	19235	1.15942	1	0.972991	99.4249			GOTERM_BP_FAT	GO:0006605~protein targeting	6	4.02685	0.0478173	794685, 810885, 801346, 779953, 802852, 782615	125	215	13528	3.0202	1	0.558713	52.6732
GOTERM_CC_FAT	GO:0005576~extracellular region	10	13.1579	0.386138	785736, 811258, 812816, 794838, 777579, 774975, 774707, 825845, 804474, 820828	51	2010	12782	1.2469	1	0.982688	99.6674			SP_PIR_KEYWORDS	translocation	3	2.01342	0.107407	801346, 779953, 782615	146	74	19235	5.34108	1	0.494268	76.6526
UP_SEQ_FEATURE	signal peptide	14	18.4211	0.432838	811645, 777579, 821838, 799901, 820828, 808229, 825845, 820867, 811258, 812816, 794838, 774975, 774707, 794296	72	3250	19113	1.14351	1	1	99.962			GOTERM_BP_FAT	GO:0017038~protein import	4	2.68456	0.119021	794685, 801346, 779953, 802852	125	131	13528	3.30455	1	0.82958	85.5538
SP_PIR_KEYWORDS	signal	14	18.4211	0.444444	811645, 777579, 821838, 799901, 820828, 808229, 825845, 820867, 811258, 812816, 794838, 774975, 774707, 794296	73	3250	19235	1.13505	1	0.979054	99.9237			GOTERM_BP_FAT	GO:0006606~protein import into nucleus	3	2.01342	0.186397	794685, 801346, 802852	125	86	13528	3.77526	1	0.895984	95.7125
GOTERM_CC_FAT	GO:0005615~extracellular space	4	5.26316	0.506274	794838, 774707, 804474, 820828	51	685	12782	1.46352	1	0.990844	99.9739			GOTERM_BP_FAT	GO:0051170~nuclear import	3	2.01342	0.193025	794685, 801346, 802852	125	88	13528	3.68945	1	0.901709	96.2159
SP_PIR_KEYWORDS	Secreted	7	9.21053	0.614201	811258, 812816, 794838, 777579, 774975, 825845, 820828	73	1689	19235	1.09204	1	0.993839	99.9991			GOTERM_BP_FAT	GO:0034504~protein localization in nucleus	3	2.01342	0.213083	794685, 801346, 802852	125	94	13528	3.45396	1	0.908379	97.4232
SP_PIR_KEYWORDS	disulfide bond	10	13.1579	0.785401	791137, 812816, 821838, 777579, 774975, 774707, 825845, 808229, 820828, 820867	73	2924	19235	0.901139	1	0.999018	100			GOTERM_BP_FAT	GO:0006886~intracellular protein transport	6	4.02685	0.259017	794685, 810885, 801346, 779953, 802852, 782615	125	374	13528	1.73621	1	0.937579	98.9713
UP_SEQ_FEATURE	disulfide bond	9	11.8421	0.840929	791137, 812816, 821838, 777579, 774975, 825845, 808229, 820828, 820867	72	2819	19113	0.847508	1	1	100			SP_PIR_KEYWORDS	protein transport	6	4.02685	0.303186	794685, 801346, 779953, 775489, 805211, 782615	146	485	19235	1.62985	1	0.852716	99.0194
															GOTERM_BP_FAT	GO:0034613~cellular protein localization	6	4.02685	0.324848	794685, 810885, 801346, 779953, 802852, 782615	125	411	13528	1.57991	1	0.963673	99.7515
Annotation Cluster 21	Enrichment Score: 0.4126184732286838														GOTERM_BP_FAT	GO:0070727~cellular macromolecule localization	6	4.02685	0.330288	794685, 810885, 801346, 779953, 802852, 782615	125	414	13528	1.56846	1	0.96351	99.7804
Category	Term	Count	%	PValue	Genes	List Total	Pop Hits	Pop Total	Fold Enrichment	Bonferroni	Benjamini	FDR			GOTERM_BP_FAT	GO:0006913~nucleocytoplasmic transport	3	2.01342	0.419969	794685, 801346, 802852	125	156	13528	2.08123	1	0.980674	99.9755
GOTERM_BP_FAT	GO:0006366~transcription from RNA polymerase II promoter	3	3.94737	0.239718	801854, 817842, 808229	55	234	13528	3.15338	1	0.957377	98.5827			GOTERM_BP_FAT	GO:0051169~nuclear transport	3	2.01342	0.426293	794685, 801346, 802852	125	158	13528	2.05489	1	0.981465	99.9793
GOTERM_BP_FAT	GO:0006351~transcription, DNA-dependent	3	3.94737	0.325652	801854, 817842, 808229	55	292	13528	2.52702	1	0.977372	99.78			GOTERM_BP_FAT	GO:0015031~protein transport	8	5.36913	0.55293	794685, 810885, 801346, 779953, 775489, 802852, 805211, 782615	125	762	13528	1.13621	1	0.995156	99.9995
GOTERM_BP_FAT	GO:0032774~RNA biosynthetic process	3	3.94737	0.33153	801854, 817842, 808229	55	296	13528	2.49287	1	0.975514	99.808			GOTERM_BP_FAT	GO:0045184~establishment of protein localization	8	5.36913	0.562787	794685, 810885, 801346, 779953, 775489, 802852, 805211, 782615	125	769	13528	1.12587	1	0.995201	99.9997
GOTERM_BP_FAT	GO:0006350~transcription	7	9.21053	0.864069	797034, 801854, 817842, 812680, 808229, 805515, 775926	55	2101	13528	0.819489	1	0.999989	100			GOTERM_BP_FAT	GO:0008104~protein localization	8	5.36913	0.706403	794685, 810885, 801346, 779953, 775489, 802852, 805211, 782615	125	882	13528	0.981624	1	0.999013	100
															GOTERM_BP_FAT	GO:0046907~intracellular transport	6	4.02685	0.725814	794685, 810885, 801346, 779953, 802852, 782615	125	657	13528	0.988347	1	0.999087	100
Annotation Cluster 22	Enrichment Score: 0.3512256011786469
Category	Term	Count	%	PValue	Genes	List Total	Pop Hits	Pop Total	Fold Enrichment	Bonferroni	Benjamini	FDR			Annotation Cluster 17	Enrichment Score: 0.8247916237879824
SP_PIR_KEYWORDS	chromatin regulator	4	5.26316	0.045751	797034, 812680, 805515, 775926	73	213	19235	4.94823	0.999667	0.798428	43.5543			Category	Term	Count	%	PValue	Genes	List Total	Pop Hits	Pop Total	Fold Enrichment	Bonferroni	Benjamini	FDR
GOTERM_BP_FAT	GO:0016568~chromatin modification	4	5.26316	0.0960796	797034, 812680, 805515, 775926	55	274	13528	3.59071	1	0.835331	79.1709			SP_PIR_KEYWORDS	methylated amino acid	6	4.02685	3.21497e-07	796999, 781795, 773666, 784692, 821312, 777533	146	20	19235	39.524	7.32985e-05	1.22168e-05	0.000411596
GOTERM_MF_FAT	GO:0003714~transcription corepressor activity	3	3.94737	0.0967415	797034, 817842, 812680	48	145	12983	5.59612	1	0.871706	72.6665			SMART	SM00268:ACTIN	3	2.01342	0.00589759	796999, 821312, 777533	28	39	9079	24.9423	0.142549	0.142549	4.73503
GOTERM_BP_FAT	GO:0006325~chromatin organization	4	5.26316	0.191333	797034, 812680, 805515, 775926	55	378	13528	2.60279	1	0.942663	96.3051			INTERPRO	IPR004001:Actin, conserved site	3	2.01342	0.00685134	796999, 821312, 777533	132	16	16659	23.6634	0.831464	0.299612	8.58939
GOTERM_MF_FAT	GO:0008134~transcription factor binding	4	5.26316	0.283805	797034, 801854, 817842, 812680	48	513	12983	2.109	1	0.996655	98.5811			PIR_SUPERFAMILY	PIRSF002337:Actin	3	2.01342	0.0207667	796999, 821312, 777533	99	17	7396	13.1836	0.91769	0.713103	21.3791
GOTERM_BP_FAT	GO:0051276~chromosome organization	4	5.26316	0.305597	797034, 812680, 805515, 775926	55	485	13528	2.02857	1	0.971152	99.6532			INTERPRO	IPR004000:Actin/actin-like	3	2.01342	0.0376273	796999, 821312, 777533	132	39	16659	9.70804	0.999951	0.758063	39.4087
GOTERM_CC_FAT	GO:0043228~non-membrane-bounded organelle	13	17.1053	0.308484	785736, 797034, 774934, 817793, 819022, 819508, 814212, 801854, 805528, 805515, 822558, 791255, 775926	51	2596	12782	1.25507	1	0.977036	98.6608			SP_PIR_KEYWORDS	cytoskeleton	3	2.01342	0.955078	796999, 821312, 777533	146	636	19235	0.621446	1	0.999996	100
GOTERM_CC_FAT	GO:0043232~intracellular non-membrane-bounded organelle	13	17.1053	0.308484	785736, 797034, 774934, 817793, 819022, 819508, 814212, 801854, 805528, 805515, 822558, 791255, 775926	51	2596	12782	1.25507	1	0.977036	98.6608			SP_PIR_KEYWORDS	atp-binding	5	3.3557	0.991568	796999, 778310, 782125, 821312, 777533	146	1326	19235	0.496782	1	1	100
GOTERM_MF_FAT	GO:0016564~transcription repressor activity	3	3.94737	0.317744	797034, 817842, 812680	48	316	12983	2.56784	1	0.996513	99.2359			GOTERM_MF_FAT	GO:0005524~ATP binding	6	4.02685	0.997288	796999, 778310, 782125, 821312, 802852, 777533	114	1477	12983	0.462638	1	1	100
GOTERM_BP_FAT	GO:0006357~regulation of transcription from RNA polymerase II promoter	5	6.57895	0.330077	797034, 801854, 817842, 804474, 775926	55	727	13528	1.69163	1	0.975981	99.8014			GOTERM_MF_FAT	GO:0032559~adenyl ribonucleotide binding	6	4.02685	0.997646	796999, 778310, 782125, 821312, 802852, 777533	114	1497	12983	0.456457	1	1	100
GOTERM_MF_FAT	GO:0003712~transcription cofactor activity	3	3.94737	0.379916	797034, 817842, 812680	48	363	12983	2.23537	1	0.996242	99.774			GOTERM_MF_FAT	GO:0030554~adenyl nucleotide binding	6	4.02685	0.998675	796999, 778310, 782125, 821312, 802852, 777533	114	1577	12983	0.433301	1	1	100
GOTERM_CC_FAT	GO:0031981~nuclear lumen	7	9.21053	0.507328	819508, 797034, 817793, 801854, 802442, 805515, 775926	51	1450	12782	1.20993	1	0.988706	99.9746			GOTERM_MF_FAT	GO:0001883~purine nucleoside binding	6	4.02685	0.998888	796999, 778310, 782125, 821312, 802852, 777533	114	1601	12983	0.426806	1	1	100
GOTERM_CC_FAT	GO:0005730~nucleolus	4	5.26316	0.519113	819508, 801854, 805515, 775926	51	698	12782	1.43626	1	0.9855	99.9808			GOTERM_MF_FAT	GO:0001882~nucleoside binding	6	4.02685	0.998974	796999, 778310, 782125, 821312, 802852, 777533	114	1612	12983	0.423893	1	1	100
GOTERM_CC_FAT	GO:0070013~intracellular organelle lumen	8	10.5263	0.555289	819508, 797034, 817793, 801854, 802442, 805515, 793488, 775926	51	1779	12782	1.12705	1	0.988786	99.9923			SP_PIR_KEYWORDS	nucleotide-binding	5	3.3557	0.999105	796999, 778310, 782125, 821312, 777533	146	1686	19235	0.390708	1	1	100
GOTERM_CC_FAT	GO:0043233~organelle lumen	8	10.5263	0.580944	819508, 797034, 817793, 801854, 802442, 805515, 793488, 775926	51	1820	12782	1.10166	1	0.990217	99.9962			GOTERM_MF_FAT	GO:0032553~ribonucleotide binding	6	4.02685	0.999812	796999, 778310, 782125, 821312, 802852, 777533	114	1836	12983	0.372176	1	1	100
GOTERM_CC_FAT	GO:0031974~membrane-enclosed lumen	8	10.5263	0.602935	819508, 797034, 817793, 801854, 802442, 805515, 793488, 775926	51	1856	12782	1.08029	1	0.991128	99.998			GOTERM_MF_FAT	GO:0032555~purine ribonucleotide binding	6	4.02685	0.999812	796999, 778310, 782125, 821312, 802852, 777533	114	1836	12983	0.372176	1	1	100
GOTERM_CC_FAT	GO:0044451~nucleoplasm part	3	3.94737	0.645299	797034, 801854, 775926	51	555	12782	1.35474	1	0.992725	99.9995			GOTERM_MF_FAT	GO:0017076~purine nucleotide binding	6	4.02685	0.999902	796999, 778310, 782125, 821312, 802852, 777533	114	1918	12983	0.356265	1	1	100
GOTERM_CC_FAT	GO:0005654~nucleoplasm	4	5.26316	0.680153	797034, 801854, 802442, 775926	51	882	12782	1.13663	1	0.993614	99.9998			GOTERM_MF_FAT	GO:0000166~nucleotide binding	7	4.69799	0.999968	796999, 778310, 782125, 801768, 821312, 802852, 777533	114	2245	12983	0.355101	1	1	100
GOTERM_BP_FAT	GO:0006355~regulation of transcription, DNA-dependent	7	9.21053	0.727822	797034, 774934, 801854, 817842, 804474, 812680, 775926	55	1773	13528	0.971092	1	0.99959	100
GOTERM_BP_FAT	GO:0051252~regulation of RNA metabolic process	7	9.21053	0.748194	797034, 774934, 801854, 817842, 804474, 812680, 775926	55	1813	13528	0.949667	1	0.999712	100			Annotation Cluster 18	Enrichment Score: 0.762238642927807
GOTERM_MF_FAT	GO:0030528~transcription regulator activity	5	6.57895	0.813115	797034, 801854, 817842, 812680, 775926	48	1512	12983	0.894442	1	0.999999	100			Category	Term	Count	%	PValue	Genes	List Total	Pop Hits	Pop Total	Fold Enrichment	Bonferroni	Benjamini	FDR
GOTERM_BP_FAT	GO:0045449~regulation of transcription	9	11.8421	0.841042	797034, 817793, 774934, 801854, 817842, 804474, 812680, 805515, 775926	55	2601	13528	0.851085	1	0.999975	100			GOTERM_BP_FAT	GO:0010035~response to inorganic substance	7	4.69799	0.0114737	791568, 802385, 772388, 796016, 797564, 813447, 821312	125	205	13528	3.69545	0.999858	0.288852	16.1541
GOTERM_BP_FAT	GO:0006350~transcription	7	9.21053	0.864069	797034, 801854, 817842, 812680, 808229, 805515, 775926	55	2101	13528	0.819489	1	0.999989	100			GOTERM_BP_FAT	GO:0000302~response to reactive oxygen species	4	2.68456	0.0314851	802385, 796016, 797564, 813447	125	75	13528	5.77195	1	0.4674	38.6414
GOTERM_MF_FAT	GO:0003677~DNA binding	7	9.21053	0.871508	819508, 797034, 774934, 801854, 817842, 812680, 775926	48	2331	12983	0.81225	1	1	100			GOTERM_BP_FAT	GO:0006979~response to oxidative stress	5	3.3557	0.0640314	802385, 796016, 797564, 807384, 813447	125	164	13528	3.29951	1	0.645542	63.5896
SP_PIR_KEYWORDS	transcription regulation	5	6.57895	0.953221	797034, 801854, 812680, 805515, 775926	73	2026	19235	0.650279	1	0.999995	100			GOTERM_BP_FAT	GO:0033554~cellular response to stress	8	5.36913	0.262517	776404, 795188, 802385, 796016, 797564, 772177, 813879, 813447	125	566	13528	1.52967	1	0.938216	99.0431
SP_PIR_KEYWORDS	Transcription	5	6.57895	0.958698	797034, 801854, 812680, 805515, 775926	73	2071	19235	0.63615	1	0.999996	100			GOTERM_BP_FAT	GO:0007568~aging	3	2.01342	0.267295	802385, 797564, 813447	125	110	13528	2.95156	1	0.935783	99.1335
SP_PIR_KEYWORDS	nucleus	11	14.4737	0.973583	819508, 797034, 774934, 783489, 801854, 819022, 802442, 812680, 805515, 775926, 791255	73	4283	19235	0.676728	1	0.999999	100			GOTERM_BP_FAT	GO:0009719~response to endogenous stimulus	4	2.68456	0.722333	802385, 784511, 797564, 813447	125	405	13528	1.06888	1	0.999158	100
SP_PIR_KEYWORDS	dna-binding	4	5.26316	0.9757	819508, 774934, 801854, 812680	73	1868	19235	0.564225	1	0.999999	100			GOTERM_BP_FAT	GO:0010033~response to organic substance	6	4.02685	0.797138	802385, 812161, 784511, 797564, 782125, 813447	125	721	13528	0.900616	1	0.999701	100
															GOTERM_BP_FAT	GO:0009725~response to hormone stimulus	3	2.01342	0.854027	784511, 797564, 813447	125	367	13528	0.884665	1	0.999903	100
Annotation Cluster 23	Enrichment Score: 0.34003543160913463
Category	Term	Count	%	PValue	Genes	List Total	Pop Hits	Pop Total	Fold Enrichment	Bonferroni	Benjamini	FDR			Annotation Cluster 19	Enrichment Score: 0.5907706829304187
GOTERM_CC_FAT	GO:0005856~cytoskeleton	8	10.5263	0.292777	814212, 785736, 797034, 817793, 819022, 805528, 822558, 791255	51	1381	12782	1.45186	1	0.978493	98.2586			Category	Term	Count	%	PValue	Genes	List Total	Pop Hits	Pop Total	Fold Enrichment	Bonferroni	Benjamini	FDR
GOTERM_CC_FAT	GO:0015630~microtubule cytoskeleton	4	5.26316	0.364089	785736, 797034, 819022, 791255	51	549	12782	1.82607	1	0.981937	99.4975			SP_PIR_KEYWORDS	dna repair	6	4.02685	0.0148912	776404, 795188, 812674, 772177, 813879, 801768	146	191	19235	4.13864	0.967311	0.127881	17.4758
GOTERM_CC_FAT	GO:0044430~cytoskeletal part	3	3.94737	0.895671	797034, 819022, 791255	51	952	12782	0.789792	1	0.999939	100			SP_PIR_KEYWORDS	DNA damage	5	3.3557	0.0697167	776404, 795188, 812674, 772177, 813879	146	205	19235	3.21333	1	0.39304	60.3544
															GOTERM_BP_FAT	GO:0033554~cellular response to stress	8	5.36913	0.262517	776404, 795188, 802385, 796016, 797564, 772177, 813879, 813447	125	566	13528	1.52967	1	0.938216	99.0431
Annotation Cluster 24	Enrichment Score: 0.3181980662307862														GOTERM_BP_FAT	GO:0006259~DNA metabolic process	7	4.69799	0.319268	776404, 795188, 812674, 772177, 813879, 813447, 774754	125	506	13528	1.49717	1	0.96244	99.7182
Category	Term	Count	%	PValue	Genes	List Total	Pop Hits	Pop Total	Fold Enrichment	Bonferroni	Benjamini	FDR			GOTERM_BP_FAT	GO:0006974~response to DNA damage stimulus	5	3.3557	0.44746	776404, 795188, 802385, 772177, 813879	125	373	13528	1.45072	1	0.984699	99.9883
GOTERM_BP_FAT	GO:0010629~negative regulation of gene expression	4	5.26316	0.32654	819508, 797034, 817842, 804474	55	504	13528	1.95209	1	0.976714	99.7844			GOTERM_BP_FAT	GO:0006281~DNA repair	4	2.68456	0.484657	776404, 795188, 772177, 813879	125	284	13528	1.52428	1	0.989814	99.996
GOTERM_BP_FAT	GO:0006357~regulation of transcription from RNA polymerase II promoter	5	6.57895	0.330077	797034, 801854, 817842, 804474, 775926	55	727	13528	1.69163	1	0.975981	99.8014			SP_PIR_KEYWORDS	dna-binding	7	4.69799	0.996299	795188, 802385, 781795, 782125, 772177, 784692, 813447	146	1868	19235	0.493697	1	1	100
[truncated: 262 more rows]

## Sheet: 2D-D28 vs 3D-LN
2D/D28 vs 3D/LN Upregulated Genes															2D/D28 vs 3D/LN Downregulated Genes
Annotation Cluster 1	Enrichment Score: 4.201618408725836														Annotation Cluster 1	Enrichment Score: 41.81868755551239
[truncated: 1,623 more rows]

## Sheet: Upregulated Pathways
Upregulated Pathways with p < 0.5
[truncated: 305 more rows]

## Sheet: Downregulated Pathways
Downregulated Pathways with p < 0.5
[truncated: 414 more rows]

[truncated: 2 more sheets: Differentiation Pathways, Vasculature Pathways]
