# Supplementary material for: Developmental Pathways Pervade Stem Cell Responses to Evolving Extracellular Matrices of 3D Bioprinted Microenvironments
Source: Stem Cells Int. 2018 Mar 29;2018:4809673. doi: 10.1155/2018/4809673 (PMC5896227; doi:10.1155/2018/4809673)
Supplement: Supplementary 4 — Supplemental Table 4: contains gene ontology analyses. [file 4809673.f4.xlsx]

## Sheet: ECM, Integrin, MMP
	2D-D0 S1	2D-D0 S2	2D/D28 S1	2D/D28 S2	2D/D28 S3	2D/D28 S4	2D/D28 S5	2D/D28 S6	2D/D28 S7	3D/BSA S1	3D/BSA S2	3D/BSA S3	3D/BSA S4	3D/BSA S5	3D/BSA S6	3D/FN S1	3D/FN S2	3D/FN S3	3D/FN S4	3D/FN S5	3D/FN S6	3D/COL1 S1	3D/COL1 S2	3D/COL1 S3	3D/COL1 S4	3D/COL1 S5	3D/LN S1	3D/LN S2	3D/LN S3	3D/LN S4	3D/LN S5
ECM Genes
COL10A1	0	0	0	0.963479	20.2575	16.1641	0	0	0	12.681	22.6726	1.27374	0	5.17857	0	4.93798	4.7025	1.30392	8.81311	7.4035	0	13.6852	16.32	15.9789	0	0	10.513	9.5921	6.49861	7.44158	21.8529
COL11A1	0.650219	0.120664	2.64597	34.3683	20.7365	15.2434	0.891626	0.135871	0.20035	54.4387	119.99	14.003	111.238	52.9578	0	26.9123	25.49	5.03521	24.5648	16.2031	0	35.9039	23.5101	237.526	0.201898	0	19.5723	18.972	1.0952	50.6191	108.914
COL11A2	0	0	0	0	0	0	0	0	0	0	0	0	0	0	0	0	0	0	0	0	0	0	0	0	0	0	0	0	0	0	0
COL12A1	1.51171	0	1.61227	3.40965	4.33771	2.84192	3.73002	3.19504	4.94859	30.7869	14.477	8.94139	14.4078	8.46951	0.911519	12.2219	8.39212	2.36268	19.5575	5.55323	2.2175	5.14042	16.9233	28.8982	2.28992	3.7945	9.07077	1.77576	4.61942	30.337	5.52036
COL13A1	0.467113	0	0.76951	0	0.298637	0	0	0	0.349432	0	0	0	0	0	0	0	0	0.39124	0	0	0	0	0	0	0	0	0	0	0	0	0
COL14A1	0	0	1.53945	0.598391	0.161671	0	0.781482	0.411152	0.20357	2.32674	1.37087	0.961721	3.32687	16.2886	1.67944	13.2914	3.86961	1.53175	32.4051	10.8446	1.93846	6.35862	19.7792	9.57785	2.07031	0.28291	3.20964	1.11246	2.42962	9.72965	17.711
COL15A1	0	0	0	0.18695	0	0	0	0	0	0	0	0	0	0	0	0	0	0	0	0	0	0	0.382482	4.39157	0	0	0	0	0	0	0
COL16A1	5.24538	0.610802	0.968221	0.772777	0.975117	2.50996	2.04108	2.51494	2.03209	0	2.08258	0	0	1.546	1.89198	1.90715	1.60324	0.714006	3.99691	0.839244	3.20155	0	0	6.68591	1.37338	3.14102	1.00943	0	0.455303	13.2284	1.17355
COL17A1	0	0	0	0	0	0	0	0	0	0	0	0	0	0	0	0	0	0	0.507331	0	0	0	0	0	0	0	0	0	0	0	0
COL18A1	0	0	0.1342	0.132286	0	0	6.11647	6.34122	4.48001	0	0	0	1.02258	0.484146	0.779635	0	0	0.214283	1.92948	0	0.19745	0	0	0	0.92135	16.4993	0	0	0	0	0
COL18A1-AS1	0	0	0	0	0	0	0	0	0	0	0	0	0	0	0	0	0	0	0	0	0	0	0	0	0	0	0	0	0	0	0
COL19A1	0	0	0	0	0	0	0.0826137	0	0	0	0	0	0	0	0	0.889342	0.803399	0.225362	1.22724	0.841898	0	0	0	0	0	0	0	0	0.553798	0	0
COL1A1	543.623	319.362	1238.46	624.711	409.146	543.244	2982.85	2539.44	3524.95	1050.15	1204.75	314.322	2725.27	1383.01	1775.6	194.758	223.101	165.709	791.277	355.732	1572.91	242.874	411.929	3366.64	2214.01	2744.69	706.407	265.751	204.586	826.112	1281.24
COL1A2	492.255	258.372	798.54	911.94	1631	1396.07	1742.1	1832.05	1749.24	792.077	840.736	569.517	920.826	773.062	1909.31	499.323	525.684	280.28	701.931	512.962	1061.06	355.286	564.202	3434.28	1350.43	1114.88	504.23	485.929	315.1	3084.71	2567.26
COL20A1	0	0	0	0	0	0	0	0	0	0	0	0	0	0	0	0	0	0	0	0	0	0	0	0	0	0	0	0	0	0	0
COL21A1	0	0	0	0.50484	0.975697	0	0.225203	0.846642	1.52072	0	0	0	0	0.57738	11.4121	0.418425	0.466488	0	5.96204	1.42841	0	0	0	0.530038	2.42194	0	0	0.696259	0	0	0
COL22A1	0.452821	0	0	0	0	0	0.247659	2.09571	0	0	0	0	0	0	2.58026	0	0	0	0	0	0	0	0	0.225349	0	0	0	0	0	0	0
COL23A1	0	0	0.191423	0	0	0	0	0	0	0	0	0	0	0	0	0	0	0	0	0	0	0	0	0	0	0	0	0	0	0	0
COL24A1	0	0	0	0.854946	5.18136	0	0	0	0	5.19211	0	4.10656	0	6.27823	0	3.7506	0	0.615053	0.682558	0.313294	0	1.27338	0	0	0	0	1.10977	10.8314	13.5971	3.17574	3.70612
COL25A1	0.076392	0	0	0	0.564229	0	0	0.0831741	0	0	2.62222	6.34973	0	0	0	3.0564	7.08996	1.24869	1.8124	1.30272	0	2.19168	0	0	0	0	0	1.05303	0	12.6331	0
COL27A1	0	0	0	0	0	0	0	0	0	0	0	0	0	0	0	0	0	0	0	0	0	0	0	0	0	0	0	0	0	1.10614	0
COL28A1	0	0	0	0	0	0	0	0	0	0.509987	0	0	0	0	0	0	0	0	0	0	0	0	0	0	0	0	0	0	0	0	0
COL2A1	0	0	0	0	0	0	0	0	0	0	0	0	0	0	0	0	0	0	0	0	0	0	0	0	0	0	0	0	0	0	0
COL3A1	10.9438	20.5539	165.497	176.466	294.887	173.759	512.565	521.703	477.524	822.44	519.847	546.582	542.845	736.219	325.436	316.427	401.04	90.1167	605.399	457.942	312.601	275.267	333.815	1338.03	361.486	437.651	436.919	448.634	261.56	1296.36	1027.3
COL4A1	63.2905	40.7037	23.5882	21.2947	8.56162	10.3089	79.9849	64.7737	65.8194	0.281168	34.9376	6.13052	33.1771	11.0616	10.6364	5.21879	17.9835	60.6128	2.92418	9.86692	0.457723	3.19011	0	94.9243	13.5637	24.4536	0	0	0	3.16107	13.7035
COL4A2	50.7934	10.8274	9.14303	2.41356	1.44325	2.37457	19.1007	15.4892	14.7347	0	0	0	4.64658	6.30015	30.9409	0.447118	4.75693	5.78651	0.747823	2.64738	1.02354	0	4.58482	17.4077	2.63337	5.71004	0	0	0	2.16816	1.89185
COL4A3	0	0	0	0	0.331876	0	0	0	0	0.169264	0	1.00204	0	0	0	0.581903	0	0	0.292404	0.632672	0	0	2.35377	0	0	0	0	0	2.02137	0.262401	0.566757
COL4A3BP	1.3372	0	0.495691	1.34256	1.09681	1.70858	1.20257	2.86691	0.537471	0.197225	0.439499	0.461879	0	1.14994	4.52248	2.58856	3.74845	3.66977	3.00667	6.0806	0	5.7611	3.90053	0.425162	0	0.342876	2.29625	13.3919	7.91154	0	2.83694
COL4A4	0	0	0	0	0	0	0	0.0455596	0.179851	0	0	0	0	0	0	0	0	0	0	0	0	0	0	0.714468	0	0	0	1.28826	0	0	0
COL4A5	0	4.0473	0.397007	0	0	0.0737673	9.22044	6.36765	6.05831	0	0	0	0	0	53.4151	0	0	0	0.424439	0.348104	49.4474	0	0	0	41.5549	10.1334	0	0	0	0	0
COL4A6	0	0	0	0	0	0	3.70422	1.0948	4.68805	0	0	0	0	0	0	0	0	0	0	0	0.121534	0	0	0	0	0	0	1.08562	0	0	0
COL5A1	24.2102	12.806	30.3199	19.5747	20.6324	17.1714	57.0062	46.035	48.8059	26.8803	34.3624	11.4481	29.469	32.7489	32.0503	16.3154	16.4029	9.64596	31.7034	16.3159	35.8188	9.83665	7.09786	34.9163	28.6584	22.9109	11.6528	5.14681	3.24452	18.8706	39.0537
COL5A2	19.7208	14.3374	14.371	15.3335	17.7291	19.909	49.7662	51.0884	47.6986	17.1011	22.9661	15.5921	43.3126	42.8565	115.203	21.8857	44.1993	21.2069	29.6179	24.9975	36.9079	12.0439	36.8232	104.855	87.527	38.6287	24.8268	22.154	6.18631	52.7905	34.978
COL5A3	0	0	0	0	0	0	0.146938	0	0	0	0	0	0	0	0	0	0	0	0	0	0	0	1.70884	0	0	0	0	0	0	0	0
COL6A1	64.9521	7.17269	24.2558	19.4734	15.7193	26.8533	22.8885	15.9548	33.1551	119.018	54.9257	78.4579	90.5664	44.8174	24.1473	58.3706	82.8353	18.2907	200.198	44.3773	31.818	83.166	33.0731	98.2733	38.5515	53.1452	56.8146	64.4411	39.2862	39.6281	35.7672
COL6A2	86.1783	0	3.30127	0.525042	2.52977	2.7611	0.674937	0.648729	3.13285	0.888248	1.9733	3.47169	2.79116	1.00057	0.551854	4.24178	1.20104	0.893629	19.0373	1.27595	2.49674	0	0	21.62	5.10108	2.25733	2.22775	0	1.96426	0.42494	0.365873
COL6A3	63.8621	19.1029	59.9439	141.163	175.148	121.397	80.0695	76.101	63.0877	293.803	95.2834	421.193	96.9338	102.498	166.497	180.996	203.816	51.2853	87.8912	136.498	177.639	177.612	186.872	177.987	192.227	131.596	136.881	125.166	125.109	331.549	169.388
COL6A4P1	0	0	0	0	0	0	0	0	0	0	0	0	0	0	0	0	0	0	0	0	0	0	0	0	0	0	0	0	0	0	0
COL6A4P2	0	0	0.0278821	0	0	0	0	0	0	0	0	0	0	0	0	0	0.075243	0	0.20053	0	0	0	0	0	0	0	0	0	1.13765	0	0
COL6A5	0	0	0	0	0	0	0	0	0	0	0	0	0	0	0	0	0	0.0525865	1.47924	0	0	0	0	0	0	0	0.605689	0	0	0	0
COL6A6	0	0	0	0	0	0	0	0	0	0	0	0	0	0	0	0.180195	0	0.121365	0	0.35852	0	0	0	0	0	0	0	0	0	0	0
COL7A1	0.480377	0	0.0554989	0.330303	0.268941	0.175125	0.0718346	0	0	0	0	0	0	0	0	0	0	0.369189	0	0	0	0	0	0.585794	0	0	0	0	4.09957	0	0
COL8A1	16.3691	30.4062	14.0588	49.6219	44.2373	20.5037	16.9635	9.44425	15.409	26.976	108.21	51.2638	29.7317	75.5325	20.7181	78.5573	51.5723	22.9162	150.216	56.085	11.0135	49.3895	108.294	188.556	20.135	16.8358	60.587	45.4203	39.2313	190.722	166.606
COL8A2	0.316792	0	11.5019	9.33079	9.07213	2.97616	7.75057	10.9708	3.53041	23.6875	7.25389	1.75629	42.1096	0.96335	0	5.02319	14.0496	0.725972	6.69002	1.50902	2.14961	1.69509	12.2161	28.9834	0.298171	0	0	0	0	1.43971	9.5772
COL9A1	0	0	0	0	0	0	0	0	0	0	0	0	0	0	0.676322	0	0.292048	0	0	0	0.506589	0	0	0	0	0	0.894146	0	7.51939	0	0
COL9A2	0	0	0	0	0	0	1.3881	3.01212	4.97368	0	0	0	0	0	0	0	0.64574	0	9.78927	0	0	0	0	0	0	0	0	0	0	0	0
COL9A3	0	0	0	0	0	0	0	0	0.595156	0	0	0	0	0	0.968844	0	0	0	0	0	0	0	0	0	0	0	0	0	0	0	0
FN1	522.848	732.177	2564.19	4234.77	3525.9	1813.5	1142.13	1069.86	1094.41	2706.08	6995.83	7269.58	1312.8	2214.89	2441.89	3013.8	2871.7	896.611	949.542	2555.44	2490	4865.11	6878.79	4095.74	2576.09	1670.75	4237.69	5300.31	5975.41	7630.59	4997.26
LAMA1	0	0	0	0	0.235805	0.20063	0.434522	0.445802	0.0409259	1.78587	0	4.40174	0	0	0	0.14434	0.160883	0.153385	0.720888	0.187225	0	0.848768	0	0.0812395	0	0	0	0	2.93481	0	0
LAMA2	0	0	0	0.117778	1.14219	0.0826583	0	0.709963	0	0	0	0	1.12638	0	0	0.439842	0.327767	0.101001	0.460563	0.0960946	0	0	0.540522	0.604008	0	0	0	0	0	0.099786	0.289129
LAMA3	0	0	2.92723	0	0.258158	0	0	0	0	0	3.47964	24.6138	0.224051	1.07119	0	1.44173	0.475451	0.203499	0.69067	0.761228	0	0	0	0	0	0	0	0	0	0	0.261438
LAMA4	0.38252	0	6.72476	12.395	36.2668	16.1352	10.8004	16.348	7.21565	20.8196	19.3848	68.0837	28.6759	39.3602	43.7243	46.2076	30.2565	4.7282	12.5685	33.3679	55.4955	29.4806	34.906	45.0635	26.8434	17.8104	8.22556	50.1867	20.975	92.5566	60.1638
LAMA5	0	0	0	0.0491514	0	0	0.0659692	0	0	0	0	0	0	0	0.205589	0	0	0	0.414909	0	0	0	0	0	0	0	0	0	0	0	0
LAMB1	38.115	18.6354	28.769	68.8734	98.6882	45.9233	80.156	75.6776	76.3432	116.958	136.443	110.28	71.4514	66.6774	142.907	48.2768	71.7826	29.7416	51.5325	72.8737	120.287	103.082	119.652	71.7775	131.766	129.602	31.6354	3.41355	50.2093	138.13	111.892
LAMB2	38.6004	1.84306	3.01706	8.33338	11.4287	13.3727	14.4838	16.0734	14.9972	0.68312	7.2014	2.67793	4.06876	1.80509	8.02131	7.47727	3.29484	1.62193	14.031	5.65417	12.0521	1.10009	5.92964	17.3526	9.4811	7.67509	6.39345	19.5162	1.27408	22.8191	22.5185
LAMB2P1	0	0	0	0	0.572266	0	0	0	0	0	0	44.9707	0	0	0	0	0	0.230048	0	0	0	0	0	0.335767	0	0	0	0	0	11.5926	0
LAMB3	0.268449	0	0	0	0.829306	0	0.579098	0.143022	0.387153	0	0	0	0.315735	0	8.69468	0	0	0.177492	0	3.7878	0.821947	0	0	0	0	0	0	0	0	0	0
LAMB4	0	0	0	0	0	0	0	0	0	0	0	0	0	0	0	0	0.259323	0	0	0	0	0	0	0	0	0	0	0	0	0	0
LAMC1	67.8099	13.8449	29.2554	58.0824	43.7536	25.8302	14.0289	14.6991	12.5977	57.0416	79.7984	131.704	27.9577	37.0716	57.1667	24.8309	48.3389	23.267	16.4641	34.1339	41.9775	27.621	59.9881	93.9896	66.1093	60.1373	44.6767	15.1434	27.3037	65.1728	44.8769
LAMC2	30.2932	170.721	5.67333	0.275553	0.802628	0.881145	10.9801	11.6306	19.1153	0.287012	0	0	1.36693	0	67.0289	0	0.181092	0.734185	0.526909	0	55.7297	1.04726	0	0	22.3829	55.4246	0	0	0	0	1.62633
LAMC3	0	0	0	0	0	0	0	0	0	0	0	0	0	0	0	0	0	0	0	0	0	0	0	0	0	0	0	0	0	0	0
ACAN	0	0	0	0	0.0422252	0	0	0	0	0	0	0	0	0	0.973969	0	0	0	0.313315	0	0	0	0	0.442646	0	0	0.122472	0	0	0	0
CD44	53.3743	151.331	107.593	158.478	222.826	116.423	22.427	23.3789	25.3252	182.212	165.18	103.544	89.4727	60.8418	121.351	148.635	98.5821	197.997	79.7572	166.372	105.966	91.7419	265.292	298.622	118.868	122.748	238.299	104.035	218.538	220.995	59.7626
ELN	17.7967	0.225958	0.173165	0.181769	0.537299	0.775913	36.711	29.2268	45.6845	0	0	0	2.20381	2.89653	6.97006	0.690915	0	2.09017	0	0.414201	2.61678	0	0	3.51609	1.98603	2.7546	0	0	0	0	0.763337
FBN1	37.223	39.3049	26.4388	37.6646	27.0856	13.1111	38.375	32.951	34.5945	36.3327	125.406	35.9558	30.955	35.1122	243.206	21.972	27.3637	23.72	20.6725	25.4644	209.136	18.5762	68.4326	104.02	110.15	127.876	23.0232	63.9043	43.6439	210.384	91.3899
FBN2	0.233846	9.44567	0	1.95668	2.53072	2.88021	0.546066	0.751539	0.059309	3.1627	9.02977	6.81778	0	3.08936	7.41766	0.656304	0.490984	0.7123	0.698366	0.571788	5.25951	2.25366	3.18636	0	16.3769	11.7106	2.17898	0	0	0	2.10199
FBN3	0	0	0	0	0	0	0	0	0	0	0	0	0	0	0	0	0	0	0.375475	0	0	0	0	0	0	0	0	0	0	0	0
FBLN1	0	0	30.3431	56.255	81.309	91.8617	67.3493	118.975	117.699	246.774	41.0178	403.998	90.3873	190.147	50.5794	116.849	131.007	23.4003	219.097	176.759	92.3133	180.73	127.578	159.827	130.106	58.6919	156.184	423.642	244.686	152.79	101.044
FBLN2	0	0	0	0	5.56686	3.75809	11.6883	20.6828	16.9678	0	0	0	0	0	6.28637	0	0	0	1.55262	0	0.164355	0	0	7.13351	2.23655	0	0	0	0	2.04273	0
FBLN5	2.41604	53.2287	68.2876	71.0355	76.92	57.5648	140.83	124.069	128.148	28.0157	93.0169	47.7243	200.1	269.384	71.7897	60.8264	19.6471	28.1812	15.5151	80.2822	112.14	22.8606	0	211.797	94.5229	47.0904	23.9064	53.0433	24.3277	90.4791	196.135
FBLN7	0	0	5.68795	0.291458	1.18372	0.610319	0	2.34508	1.41483	0	0	0	0.782644	8.7753	0	9.66495	0	0	0	2.12891	0	0	1.07585	17.8454	0	0	0	0	0	0	8.12228
SDC1	2.9789	3.91057	3.48665	3.49144	8.43252	19.3548	0.546616	3.90797	2.44954	0	1.45951	8.85463	2.372	1.08762	1.95904	2.17334	5.31963	2.09731	38.2196	11.8851	0	6.94301	1.37144	10.3947	0	0	0	0	5.30748	4.04188	2.25893
SDC2	49.4971	20.2873	14.5754	21.4913	9.11789	5.08811	22.5183	20.7402	24.2621	2.03857	3.17717	20.0964	7.52098	33.2984	18.6858	8.17831	26.2945	20.9077	9.20235	18.2368	0	12.589	0.720073	35.0747	5.15931	10.5657	12.7407	0	0	9.60296	40.1609
SDC3	3.68688	0.425792	1.24461	2.8641	0.220872	0.313089	1.317	2.42696	2.90802	0.510134	0.38709	0.819784	0.408353	0.299583	1.74431	1.24288	0	0.231795	0	1.32298	0.360328	0	0	0.308468	1.9806	0.415438	0.444633	0.358103	0	0	1.49241
SDC4	3.47622	3.73407	18.9839	27.1988	16.7875	17.8851	13.4265	15.6431	19.4934	0	5.14085	2.93584	0	0.569568	4.42759	19.3156	8.9877	7.23955	3.83052	14.3701	18.0082	0	9.82979	5.96855	10.2871	17.7911	15.6672	1.42348	0.623435	5.48656	1.88273
SDC4P	0	0	0	0	0	0	0	0	0	0	0	0	0	0	0	0	0	0	0	0	0	0	0	0	0	0	0	0	0	0	0
TNC	3.03275	4.3099	17.8749	65.8287	114.094	61.3203	3.4293	2.87108	3.69299	381.921	149.715	434.055	38.0659	58.4227	16.5589	161.668	57.5526	25.0802	96.2767	74.172	86.0533	225.69	403.48	148.708	37.9657	27.9577	226.114	422.782	345.672	1194	140.137
TNN	0	0	0	0	0	0	0.942019	0	0	0.446291	0	0	0	0	0	0	0	0	0	0	0	0	0	0	0	0	0.600623	0	0.532727	0	0.10334
TNXB	0	0	0	0	0	0	0	0	0	0	0	0	0	0	0	0	0	0	0	0	0	0	0	0	0	0	0	0	0	0	0
THBS1	412.63	266.272	223.196	694.028	416.724	136.132	240.833	221.993	166.809	423.119	1766.1	250.74	497.228	934.806	305.694	322.423	232.612	253.748	103.93	222.966	299.693	359.472	673.286	1268.08	259.284	133.845	497.613	105.677	178.818	2003.38	1314.3
THBS2	0.5875	1.13315	35.8683	60.6421	54.1079	46.4497	47.967	36.7604	38.7805	53.9366	68.0309	88.3359	84.4886	69.2919	44.1211	89.3756	103.126	15.252	53.6305	94.7902	15.579	55.9143	101.059	267.292	61.0172	3.94303	78.2349	66.9263	59.4216	112.593	156.098
THBS3	9.35087	0	7.24006	34.6726	59.0253	43.3959	37.9142	27.3945	22.1081	12.9021	26.3884	10.0564	38.0001	27.0084	5.51573	4.71048	9.30683	4.65479	10.2357	12.4689	22.0377	15.1653	0	26.1144	25.3503	19.491	13.9088	0	0	62.5576	42.3419
THBS4	0	0	0	0	0	0.121555	0	0	1.41493	0	0	0	0	0	0	0	0	0	0	1.0853	0	0	0	0	0	0	0	0	0	0	0
VCAN	150.179	41.012	57.2833	123.29	120.18	63.6121	122.158	122.559	77.6697	305.979	351.524	185.813	210.364	234.949	385.503	234.814	227.259	84.0445	113.38	245.033	224.86	209.023	202.979	244.799	364.861	165.233	301.102	263.565	236.81	499.841	372.723
VTN	0	0	0	0	0	0	1.65232	0	0.345332	0	0	0	0.719681	12.9091	0	0	0	0	0	0	20.7582	0	0	0	0	0	0	0	0	0	0
HAS1	5.65033	0	0.330905	0	0.918665	0.326989	0	0	0	0	0	0	0	0	0	0	0	0.51758	0	0	0	1.11756	0	0	0	0	0	0	0	0	0
HAS2	10.8593	342.488	95.964	677.503	598.447	264.255	0.455507	4.42987	2.22091	37.6482	687.37	310.911	185.373	198.134	428.377	36.9502	136.97	89.8368	25.378	86.9366	227.943	156.317	1048.31	246.652	484.596	71.448	194.587	190.885	273.126	942.279	927.047
HAS2-AS1	1.2667	1.45484	3.05261	1.46214	1.89926	0.259921	0.205031	0.221428	0	0	5.44356	0	6.92364	2.5321	0	0	2.75378	2.71137	7.94522	5.43264	0.421754	0	4.17261	14.0396	0.588433	1.12123	2.802	0	0	0.600795	5.32086
HAS3	0	0	0	1.25771	0.556618	0	0	0	0	0	0	0	0	0	0	0	0	0	0	0	0	0	0	0	0	0	0	0	1.21081	0	0
CD9	28.7238	97.7695	226.671	178.337	138.498	266.363	432.469	311.992	484.584	13.6975	149.143	39.8544	25.7283	64.0763	306.955	199.897	130.584	118.544	133.334	226.786	45.7578	23.203	45.5802	16.6324	133.12	209.402	15.1975	186.074	172.004	237.229	124.163
CD47	0.502266	4.70009	3.0832	5.61461	3.24136	5.30558	1.61289	2.22638	4.28618	2.22935	0.917954	0.725173	6.1561	3.76507	10.1088	13.8681	2.33794	3.59913	1.60947	3.45626	0.420814	9.40995	3.66525	11.7257	5.02356	5.74075	6.69011	16.3475	2.58288	4.0848	6.52113
CD81	41.5504	15.7387	96.962	6.7399	24.3259	60.6603	23.6022	45.5449	68.4996	7.12869	5.73032	38.6443	16.719	14.8994	11.586	9.67822	20.3553	11.1545	59.7016	22.2092	6.39361	4.96492	30.6854	66.8129	0	2.86484	4.2562	1.7474	1.47132	15.3406	22.1348
CD151	27.7697	0.949211	37.4037	19.5671	10.5734	25.3051	19.4969	26.1225	32.0569	8.99686	4.27527	4.51441	19.8925	22.0482	17.2017	6.84391	6.8471	6.27842	81.6224	12.6505	8.64519	3.43818	12.8432	55.3298	8.23439	5.55528	3.87423	3.16468	2.63675	8.73427	17.0266
CD36	0	0	0	0	0	0	0	0	0	0	0	0	0	3.12795	0	0	1.73295	0.697962	0.978322	0.517111	2.04962	0	0	0	0.625361	0	0	0	2.04958	0	0
Integrin Genes
ITGA1	0.447973	0	0	0	0.422715	0	3.02627	3.02461	2.50635	0.453258	19.8664	2.24913	8.90843	0.545702	0	8.72165	3.45313	1.67966	2.55736	1.19694	0	7.90436	0	13.29	4.4204	0	8.61262	3.46265	0.787586	12.7312	11.1194
ITGA10	0.409897	0	0.644771	3.92705	12.9911	8.12762	0.507171	0.0736218	1.57432	2.20316	7.2658	35.119	1.4521	0	79.8805	24.5202	9.76124	4.6888	23.9851	13.3674	40.9577	20.4135	42.2881	10.1799	13.2829	52.4269	9.3237	83.3019	99.726	38.9137	21.8965
ITGA11	4.45555	0	37.9978	23.2473	20.8812	16.9238	41.5597	40.7832	55.7285	1.6214	25.8336	0.555641	25.3001	27.4892	73.2537	18.0135	19.2142	3.87829	31.2657	15.7824	23.4089	14.6123	29.5787	127.176	29.2014	30.5353	41.1732	17.2752	10.644	125.226	55.9628
ITGA2	0.108326	0.0775372	2.97644	0.805877	3.22522	0.402412	3.77292	2.7393	1.31	39.1165	3.23714	10.2304	1.19543	0	3.46699	4.60362	8.56527	2.1162	4.05645	1.50306	5.37035	6.97291	1.7544	0	0.604517	11.5439	18.9977	16.9629	19.5849	1.01269	0.0860676
ITGA2B	0	0	0	0	0	0	0	0	0	0	0	0	0	0	0	0	0	0	0	0	0	0	0	0	0	0	0	0	0	0	0
ITGA3	9.70187	0.846322	0.929431	0.248719	0.416236	0.880874	2.46393	2.43974	2.41258	0.290728	0.441547	0	0	0	2.54716	0.677261	0.189444	0.379407	0	0.624872	0	0.586457	0	0	0.412704	2.58865	0	1.22992	0	0.477515	0.259291
ITGA4	0.167129	0.110758	0.964505	1.31664	1.10135	0.0635588	1.04419	0.209474	0.0507283	0	31.6123	42.4344	0.167362	10.0385	7.07849	8.14153	6.62677	4.12855	0	0	0	1.4223	10.0096	0.518422	0	0.796242	3.13166	0	0	0	0
ITGA5	54.3645	32.381	136.726	52.5535	63.8981	75.3637	24.7796	37.655	49.9411	16.6916	37.757	53.7205	28.0159	4.86443	77.0605	20.7279	27.2309	17.0055	25.7523	25.0762	29.1912	18.04	0	76.213	18.0785	15.7999	14.4513	55.4263	93.2203	48.9878	64.0543
ITGA6	9.77016	16.4382	0.855218	0.221574	1.48862	1.54166	0.0605195	0.0656132	0	0.231494	9.3908	0	0	0	5.29642	3.35776	3.74217	28.1994	0.358529	0.172631	11.7747	10.4547	0	0	1.92988	6.42315	1.03825	0	0	0	3.74724
ITGA7	0.693601	0	0.204036	0.213719	0	0	0.12792	0.252003	0.260974	0.372461	0.285487	0.30553	0	15.9525	0	0.441579	0	0.164666	0.791104	0	0	0	0	0.902864	0	0	0	0	0	0	0
ITGA8	0.714975	0.210982	0.820353	2.69372	0.28225	0	0.374654	0.787964	7.7122	0	0	0	0	0	0	0	0.50335	0	0	1.78306	0	0.472893	8.2045	0	0	0	0	7.48981	0.59921	0.614973	0.222915
ITGA9	0	0	0	0	0	0	0	0	0	0	0	0	0	0	0	0	0	0	0	0	0	0	0.456501	0	0	0	0.344799	0	0	0	0
ITGAD	0	0	0	0	0	0	0	0	0	0	0	0	0	0	0	0	0	0	0	0	0	0	0	0	0	0	0	0	0	0	0
ITGAE	34.6041	16.2598	16.5066	8.28174	6.18972	10.5907	27.6458	22.7005	45.8659	31.6819	6.95949	5.54983	18.3309	22.6334	11.8662	3.77066	5.81798	11.3004	52.6184	14.8509	16.7946	12.8141	17.9964	10.0284	11.5534	6.68255	21.4104	14.17	20.6166	16.5776	12.1948
ITGAL	0	0	0	0	0	0	0	0	0	0	0.219968	0	0	0	0	0	0.713655	0	0	0	0	0	0	0	0	0	0	0	0	0	0
ITGAM	0	0	0	0	0	0	0	0	0	0	0	0	0	0	0	0	0	0	0	0	0	0	0	0	0	0	0	0	0	0	0
ITGAV	2.95198	5.6853	1.53821	4.58651	5.09553	2.46561	6.61105	3.62495	3.29243	23.792	17.1699	16.5853	16.1495	12.8668	20.95	14.2403	12.4858	5.72255	15.0662	11.4469	23.4595	21.239	34.3889	61.4153	30.3222	20.5291	14.4255	0.670813	6.78106	48.0692	20.6899
ITGAX	0	0	0	0	0	0	0	0	0	0	0	0	0	0	0	0	0	0	2.12823	0	0	0	0	0	0	0	0	0	0	0	0
ITGB1	254.191	513.637	193.64	500.768	578.327	302.206	133.354	141.906	112.056	420.683	885.837	581.549	286.404	426.858	684.682	556.456	679.819	455.873	128.07	274.212	645.711	548.273	599.729	503.623	559.337	653.07	337.538	542.204	419.608	814.109	645.717
ITGB1BP1	7.62048	15.7845	29.2325	22.9297	15.1544	21.028	23.4405	21.614	35.6189	4.28531	8.15143	9.75556	6.39835	16.2149	16.2819	8.31674	21.2007	22.3593	10.508	9.9225	8.11885	39.1491	8.54742	20.148	13.8769	22.9295	28.4685	4.55249	14.0952	20.8394	10.1188
ITGB1BP2	0	0	6.78948	5.47988	2.10997	13.3632	3.30806	8.95089	13.5246	0	0	0	0	0	0	3.68769	0	0.853002	0	0	0	14.4309	0	0	0	0	0	0	0	0	0
ITGB1BP3	0	0	0	0	0	0	0	0	0	0	0	0	0	0	0	0	0	0	0	0	0	0	0	0	0	0	0	0	0	0	0
ITGB2	0	0	0	0	0.653748	0.464763	0	0	0	0	0	0	0	0	0	0	0	0.348313	3.18529	0	0	0	0	31.5144	0	0	0	0	0	0	0
ITGB3	0.302294	2.43895	0	0	1.29363	0	0.123675	0.127404	5.19441	0	0	0	0	0	0	0	0	1.32004	0.376678	1.03747	0.325188	0.448764	0	0	0	0	0	0	0	0	0.641895
ITGB3BP	5.49087	51.9128	30.1689	36.1639	27.9417	23.3721	75.7454	66.7048	38.2449	0	15.212	0	11.6465	11.714	0	33.0043	46.3353	60.6944	31.8936	17.943	57.6669	32.0015	0	14.0812	0	9.42924	43.2357	0	3.76158	4.00166	0
ITGB4	0	0	0	0	0	0	0	0	0	0	0	0	0	0	0	0	0	0	0	0	2.97424	0	0	0	0	14.1961	0	0	0	0	0
ITGB5	6.67577	3.21654	47.9569	55.8865	32.6425	32.7161	34.717	28.0173	27.8634	44.9145	14.0197	37.0326	20.0505	41.0629	10.1894	26.2386	28.4754	6.48114	51.1676	16.8503	24.8243	19.7559	23.263	60.2149	4.02344	40.1784	8.92348	0	21.3257	34.4404	49.5482
ITGB6	0	0	0	0	0	0	0	0	0	0	0	0	0	0	0	0	0	0	0	0	0	0	0	0	0	0	0	0	0	0	0
ITGB7	0	0	0	0	0	0	0	0	0	0	0	0	0	0	0	0	0	0	0	0	0	0	0	0	0	0	0	0	0	0	0
ITGB8	0	0.0783529	0	0.872547	3.06289	0	0.182398	0.606328	0.032169	0.370584	11.038	10.7917	0	2.10465	50.3605	1.7686	2.38948	0.295006	0.729071	2.91524	19.0136	0.99163	10.0261	0	32.4366	15.86	5.78913	4.98587	1.13988	10.9981	8.45775
ITGBL1	84.297	3.48676	95.742	50.8153	32.4883	22.3169	83.3749	54.7686	76.5579	4.98754	38.9689	7.00538	110.14	36.3552	12.2347	61.7914	52.4949	27.1948	11.4582	44.5612	11.6094	18.4422	52.8679	142.608	7.94803	235.808	4.53263	10.5359	94.2066	39.4634	71.6555
ECM Remodeling Genes
MMP1	0	142.22	8.47905	11.354	69.2497	117.696	46.3311	52.3889	31.3257	2016.79	35.1354	1719.64	10.9632	35.832	1116.51	648.681	223.855	73.0104	79.1839	170.365	507.056	889.885	856.355	13.6913	598.182	842.606	1840.2	1961.04	2793.87	274.323	110.139
MMP10	0	0	0	0	0	4.44536	0.562976	0	0	0	0	2.36862	0	0	0	0	0	0	0	0	0	0	0	0	0	0	0	0	0	0	0
MMP11	0	0	1.57446	1.0324	10.5185	0.673961	4.8197	4.71579	12.1949	0	0	0	0	10.2315	0	4.23707	0	0	3.00786	3.03867	0	0	0	0	0	0	0	0	0	0	0
MMP12	0	0	0	0	0	0	1.88945	1.43733	1.65862	0	0	0	0	0	0	0.823285	0	0	0	0.590936	0	0	0	0	0	0	0	0	0	0	0
MMP13	0	0	0	0	36.2245	32.0838	0	0	0	117.927	0	75.2714	0.406341	46.9139	0	125.115	158.748	21.0722	81.288	266.507	14.5529	80.7092	246.142	54.7692	0	0	254.107	175.579	423.939	167.422	101.855
MMP14	1.37399	0.897497	0.595387	1.40826	4.08373	0.818358	5.22014	2.32762	2.56813	0.52583	0	21.4152	1.26261	0	0	0	3.26593	0.48913	1.08469	0.782848	0.515486	5.55785	1.15307	0.323966	0	0	3.72929	0	0	0.305035	0
MMP15	0	0	0	0	0	0	0	0	0	0	0	0	0	0	0	0	0	0	0	0	0	0	0	0	0	0	0	0	0	0	0
MMP16	0.278741	12.8925	0	0.310299	4.19884	0.325305	11.9672	5.89581	2.61647	0	0	0.212153	2.41484	0.152618	25.3612	4.01446	2.96284	2.70243	0.298203	0.57333	15.8391	33.5985	4.77158	0	37.8778	58.2018	3.83533	0	10.8341	20.2063	0
MMP17	0	0	0	0	0	0	0	0	0	0	0	0	0	0	0	0	0	0	0	0	0	0	0	0	0	0	0	0	0	0	0
MMP19	0.194993	0	11.3026	19.0438	15.0767	27.9582	8.25006	15.5071	6.90375	0	6.0971	0	16.5077	8.6609	43.0763	7.05085	11.9523	5.4265	1.35689	6.04113	11.2339	43.4999	0	61.9951	31.3574	9.04113	12.8049	0	6.69906	4.5884	27.5874
MMP2	52.2477	226.407	331.853	901.222	1906.89	1415.72	75.7704	116.634	81.6003	552.747	455.863	1234.86	197.201	473.978	676.951	816.981	765.247	173.627	442.077	777.071	634.043	974.374	1428.56	601.635	739.688	406.534	977.98	1420.22	1720.34	1678.88	863.922
MMP20	0	0	0	0	0	0	0	0	0	0	0	0	0	0	0	0	0	0	0	0.531679	0	0	0	0	0	0	0.713889	0	0	0	0
MMP21	0	0	0	0	0	0	0	0	0	0	0	0	0	0	0	0	0	0	0	0	0	0	0	0	0	0	0	0	0	0	0
MMP23A	0	0	0	0	0	0	0	0	0	0	0	0	0	0	0	0	0	0	0	0	0	0	0	0	0	0	0	0	0	0	0
MMP23B	0	0	0	0	0	0	0	0	0	0	0	0	0	0	0	0	0	0	0	0	0	0	0	0	0	0	0	0	0	0	0
MMP24	0	0.537521	0.508685	0.0907744	0.746657	2.14001	4.07233	1.25194	2.7448	0	0.735749	1.04567	0	0.933497	0	0.757956	0.426779	0.140618	0.657711	0.232834	0	0	0	0	0	6.69491	0	0	0	0	0.871428
MMP25	0	0	0	0	0	0	0	0	0	0	0	0	0	0	0	0	0	0	0	0	0	0	0	0	0	0	0	0	0	0	0
MMP26	0	0	0	0	0	0	0	0	0	0	0	0	0	0	0	0	0.724608	0	0	0	0	0	0	0	0	0	0	0	0	0	0
MMP27	0	0	0	0	0	0	0	0	0	0	0	0	0	0	0	0	0	0	0	0	0	0	0	0	0	0	0	0	0	0	0
MMP28	0	0	0	0	0	0	0	0	0	0	0	0	0	0	0	0	0	0	0	0	0	0	0	0	0	0	0	0	0	0	0
MMP3	0	0	0	0	20.5009	35.2528	0.816399	0	0	38.1452	0	23.2609	0	0	0	13.6038	6.0408	0.310853	1.42527	1.2316	0	0	40.0127	0	0	0	0	5.59883	65.1964	24.2985	0
MMP7	0	0	0	0	0	0	0	0	0	0	0	0	0	0	0	0	0	0	0	0	0	0	0	0	0	0	0	0	0	0	0
MMP8	0	0	0	0	0	0	0	0	0	45.7306	0	0.357891	0	17.607	0	0	0	0	0	0	1.53847	0	0	0	0	0	0	0	0	37.4193	0
MMP9	0	0	0	0	0.299545	0	0	0	0	0	0	0	0	0	0	0	0	0	0	0	0	0	0	0	0	0	0	0	0	0.541427	0
ADAM1	0	0	0	0	0	0	0	0	0	0	0	0	0	0	0	0	1.17609	0.426735	0	0	0	0	0	0	1.56241	0	0	0	1.64581	9.26732	0
ADAM10	0.43612	30.4517	1.68023	18.4349	23.8327	12.2446	3.30964	5.74873	3.77222	2.1103	42.8383	24.0469	1.90597	7.1444	15.2503	16.6779	21.5984	7.9165	1.72697	5.74308	36.4536	9.58275	27.5816	24.6207	32.3489	16.2395	39.7482	91.6903	25.309	54.0103	36.2757
ADAM11	0	0	0	0	0	0	0	0	0	0	0	0.25816	0	0	0	0	0.212673	0	0	0	0	0	0	0	0	0	0	0	2.6251	0	0
ADAM12	3.72868	11.1012	17.9196	34.454	25.2051	21.2412	12.2484	19.4329	13.1304	83.5295	92.4984	95.8972	50.2623	36.7755	47.4223	13.9157	38.4125	26.2749	4.40828	22.752	54.4089	23.3094	85.2817	65.8976	31.8234	28.4247	38.9579	6.63249	36.866	81.2567	85.4051
ADAM15	1.86461	0	0	0	0	0	0	1.20135	0.153049	0	0	0	0	0	0	0	0.579191	0	0.947437	0	0	0	0	0	14.8628	0	0	0	0	5.38999	0
ADAM17	0.37836	18.0441	4.18089	16.3412	14.3018	8.82915	3.68839	5.12855	2.56012	21.5169	5.69063	16.2453	0.617518	12.8707	34.9599	19.94	3.39222	1.60899	5.03607	5.46027	50.0195	22.0492	18.1187	1.45071	10.0334	8.78878	19.8043	7.08705	0	14.8122	31.2997
ADAM18	0	0	0	0	0	0	0	0	0	0	0	0	0	0	0	0	0.56754	0	0	0	0	0	0	0	0	0	0	0	0	0	0
ADAM19	3.30736	79.4792	27.2937	37.6121	39.8652	34.8682	29.4596	26.707	22.928	0	9.04068	4.2246	8.31076	1.90511	14.815	0.513638	2.30589	4.51816	1.70543	1.77375	11.4596	12.4754	0.77109	5.0293	7.99126	8.26564	12.088	2.34019	0.567306	3.77556	2.23123
ADAM2	0	0	0	0	0	0	0	0	0	0	0	0	0	0	0	0	0	0	0	0	0	0	0	0	0.350134	0	0	0	0	0	0
ADAM20	0	0	0	0	0	0	0	0	0	0	0	0	0	0	0.222741	0	0	0	0	0	0	0	0	0	0	0	0	0	0	0	0
ADAM21	0	0	0	0	0	0	0	0	0	0	0	10.3239	0	0	0	0	0	0.138671	0	0	0	0	0	0	0	0	0	0	0	0	0
ADAM21P1	0	0	0	0	0	0	0	0	0	0	0	3.48099	0	0	0	0	0	0	0	0	0	0	0	0	0	0.420128	0	0	0	0	0
ADAM22	0	0	0	0	0	0	0	0	0	0	0	0	0	0	0	0.774645	0.292414	0.0402252	0.541102	0.362834	0	0	0	0	0	0	0	0	0	0	0
ADAM23	0	0	0	0	0	0	8.46003	0.682801	8.70918	0	2.36745	0	0	0	0	0	0	0.312855	0.738236	0	0	5.98328	0	0	0	0	0	0	14.5371	0	0
ADAM28	0	0	0	0	0	0	0	0	0	0	0	0	0	0	0	0	0.796798	0.265574	0	0	0	0	0	0	0	0.960735	0	0	0	0	0
ADAM29	0	0	0	0	0	0	0	0	0	0	0	0	0	0	0	0	0	0	0.485851	0	0	0	0	0	0	0	0	0	0	0	0
ADAM30	0	0	0	0	0	0	0	0	0	0	0	0	0	0	0	0	0	0	0	0	0	0	0	0	0	0	0	0	0	0	0
ADAM32	0	0	0	0	0	0	0.278819	0	0	0.970249	0	0	0	0.38653	0	0.533816	0	0	0	0.735826	0	0	0	0	0	0	0	0	0	0	0
ADAM33	0	0.205912	0	0	0.155847	1.50359	0	0.186785	0	0	0	0	0	0	0	4.39491	0	0.242226	7.75767	0	0	0	0	0	4.69258	0	0	0	0	0	0
ADAM3A	0	0	0	0	0	0	0	0	0	0	0	0	0	0	0	0	0	0	0.646871	0	0	0	0	0	0	0	0	0	0	0	0
ADAM5P	0	0	0	0	0	0	0	0	0	0	0	0	0	0	0	0	0	0	0	0	0	0	0	0	0	0	0	0	0	0	0
ADAM6	0	0	0	0	0	0	0	0	0	0	0	0	0	0	0	0	1.12739	0	0	0	0	0	0	0	0	0	0	0	0	0	0
ADAM7	0	0	0	0	0	0	0	0	0	0	0	0	0	0	0	0	0	0	0.529797	0	0	0	0	0	0	0	0	0	0	0	0
ADAM8	0	0	0	0	0	0	0	0	0	0	0	0	0	0	0	0	0	0	0	0	0	0	0	0	0	0	0	0	0	0	0
ADAM9	27.7794	100.223	13.2765	49.7606	90.2817	26.4583	9.82648	8.23088	7.13724	7.15101	40.2221	46.4424	12.2661	29.5524	101.592	42.4213	51.829	62.1198	1.35191	27.6016	55.6949	36.4847	19.3817	10.5687	31.1692	55.8591	13.5233	61.68	29.808	77.3718	28.1911
ADAMTS1	322.977	12.2651	5.24941	7.51102	11.3007	11.5182	7.9157	7.58382	3.72245	33.2931	22.5605	15.5899	15.6614	43.5973	28.6747	12.5462	10.3258	146.062	22.1102	43.4603	5.93111	5.8333	0	24.416	15.3709	31.6401	12.605	0	78.639	43.5563	40.1523
ADAMTS10	0	0	0	0	0	0	0	0	0	0	0	0	0	0	0	0	0	0	0	0	0	0	0	0	0.644698	0	0	0	0	0	0
ADAMTS12	0.140212	0.38323	21.931	14.3825	12.1135	19.2881	11.047	14.7351	15.3397	0.271202	1.35048	4.99389	8.71087	0.526461	1.724	6.24001	9.8366	4.24595	2.62433	3.19713	3.59585	5.01776	0	2.76252	2.32844	0	20.9535	0	0	12.1909	12.7355
ADAMTS13	0	0	0	0	0	0	0	0	0	0	0	0	0	0	0	0	0	0	0	0	0	0	0.577246	0	0	0	0	0	0	0	0
ADAMTS14	0	0	0	0.230006	0.612372	0.491587	0	0	0	0	0	0	0	0	0	0	0	0	0	0	0	0	0	2.26284	0	0	0	0	0	0	0
ADAMTS15	0	0	0	1.12931	0	0	0.188411	0.281047	0.290271	0	0	0	0	0	1.22525	0	0	0	0	0	0	0	0	0	0.396892	1.11133	0	0	0	0	0
ADAMTS16	0	5.48353	0	0.324012	0	0	1.12016	0.439086	0.0888021	0	0	0	0	0.527567	4.02224	0	0	0.112833	0	0.198858	0	0	0	0	0	0	0	0	0	0	0
ADAMTS17	0	0	0	0.150636	0.0761309	0	1.41688	0.919915	0.600759	0	0	0	0	0	0	0.29396	0	0	0.498804	0	0.126178	0	0.287796	0	9.78505	0	0.231221	0.376931	0.316192	0	0
ADAMTS18	0	0	0	0	0	0	0	0.502316	0	0	0	0	0	0	0.74806	0.551666	0	0.0944854	0.846426	0.178508	0	0	0	0	0	0	0.734407	2.04547	0	0	0
ADAMTS19	0	0	0	0	0	0.0718352	0	0	0	0	0	0.232338	0	0	0	0	0.133541	0	0.350326	0.647715	0	0	0	0	0	0	0	0	0	0	0
ADAMTS2	6.26452	0.434545	28.5415	26.7596	17.8754	18.7381	17.1977	11.2888	18.9186	55.1259	31.7209	3.53001	26.8403	20.382	0	26.1805	13.0178	8.40113	13.4162	15.78	2.29548	46.7086	0	64.6613	1.7178	0.881452	2.27187	19.0424	0	18.0422	5.05964
ADAMTS20	0	0	0	0	0	0	0	0	0	0	0	0	0	0	0	0.379385	0	0	0.586698	0.1291	0	0	0	0	0	0	0	0	0	0	0
ADAMTS3	0	0.274582	0	0.0520703	0	0	0	0	0.142796	0	0	0	0	0	0	0	0.202334	0.348731	0.537651	0.366918	0	0	0	0	0	0	0	0.297488	0	0	0
ADAMTS4	0.933806	0	4.58682	1.93125	15.3288	8.19838	0.796883	2.70129	2.56488	10.6267	6.04732	14.6053	4.57431	0	0	4.14679	2.0942	1.2357	18.5904	4.23839	0	17.7978	0.715457	4.38745	5.78648	0	15.6867	18.2839	8.75352	1.72091	2.61312
ADAMTS5	0.0560599	0	0	0	0.839374	1.4157	0.181071	0.395991	0	0	3.80111	9.02717	2.27423	5.21083	13.2758	5.58455	3.23919	1.62524	3.67139	3.70411	6.58716	9.99686	0.990563	6.09449	6.45559	2.68247	12.2249	3.6271	31.4178	6.45929	14.2549
ADAMTS6	0.212772	1.6214	2.78759	0.594671	0.884891	0.727146	0.782269	1.24742	0.162409	0	0.263157	2.07585	0	0.201744	0	1.95919	0.841453	1.9545	0.460824	1.22474	0.164049	0.164301	0	0	0	0	1.43543	0.960032	4.24398	8.08437	2.66395
ADAMTS7	0.433292	0	0	0	0	0	0	0	0	0	0	0	0	0	0	0	0.223444	0	0	0	0	0	0	0	0	0	0	0	0	0	0.264619
ADAMTS8	0	0	0	0	0	0	0	0	0	0	0	0	0	0	0	0	0	0	1.01852	0	0	0	0	0	0	0	0	0	0	0	0
ADAMTS9	0	0	0	0	0	0	0.0358502	0	0	0	0	0	0	0	0	0	0	0	0	0	0	0	0	0	0	0	0	0.221942	0	0.303205	0
ADAMTS9-AS2	0	0	0	0	0	0.407204	0	0	0	0	0	0	0	0	0	0	1.00266	0.384999	0	0.41091	0	0	0	0	0	0	0	0	0	0.476891	0
ADAMTSL1	0.834929	5.10229	47.9173	35.2399	38.1142	33.3669	3.23281	3.93351	3.31615	1.2016	6.64521	65.0007	66.037	4.98921	0	40.2738	9.59635	4.67819	2.64082	12.2837	6.70113	16.8638	12.0689	19.481	1.03467	6.49522	0.47476	11.4954	0	13.2843	6.92879
ADAMTSL2	0.555861	0	0.134226	0	0	0.277612	0	0	0	0	0	0	0	0	0	0	0	0	1.03374	0.657507	0	0	0.431093	0	0	0	0	0.610194	0.494277	0	0
ADAMTSL3	0.107518	0	0.0710409	0.221123	0	0	0	0	0	0	0	5.19578	3.11314	0	1.10711	0	0	0	0.764092	0.216201	0	0	0	2.77175	0	0	0	0	0	0	0
ADAMTSL4	0.426589	0	0	0.995449	0.108889	0.116793	0	0	0	0.385074	0.283812	0	0	0	0	0.462547	2.33669	0.529751	0	0	0	0	0	0	0	0	0	0	0	0	2.31146
ADAMTSL5	0	0	0	2.9746	0	0	4.07599	2.65596	3.02663	0	0	0	0	0	0	6.51296	1.83191	0	0	0.9553	0	0	0	1.18521	0	0	0	0	0	0	0
TIMP1	448.745	141.699	44349.4	9771.99	3736.34	5302.72	15899.4	15122	32203.4	2447.69	1927.96	1947.12	5501.59	3951.72	539.718	3848.32	3485.87	1098.71	16949.3	8761.85	861.15	2559.51	3513.36	4664.71	977.04	740.295	3723.2	3121.45	3684.77	5209.81	3438.85
TIMP2	54.6631	21.9446	65.0838	57.0759	71.0892	46.1915	80.9627	72.063	84.8389	192.59	148.454	300.813	60.2248	115.269	142.897	121.587	161.949	47.4455	168.065	167.983	96.4478	213.273	88.3233	191.866	59.2869	164.956	140.159	281.508	211.742	77.7372	62.1603
TIMP3	102.205	347.871	1339.75	4202.46	1813.51	983.179	341.678	364.789	203.353	2980.29	5144.68	2385.37	2088.21	2170.72	1253.48	1217.82	787.442	367.551	352.177	835.908	1713.11	2149.24	2818.26	2903.36	1699.65	1005.19	2362.54	2102.07	2762.8	3869.99	4630.15
TIMP4	0.549501	0	0	4.25577	0	0	0	0	1.32461	0	0	0	0	0	0	0	0	0	0	0	0	0	0	0	0	0	0	0	0	0	0
